# Supplementary material for: Landscape of submitochondrial protein distribution
Source: Nat Commun. 2017 Aug 18;8:290. doi: 10.1038/s41467-017-00359-0 (PMC5561175; doi:10.1038/s41467-017-00359-0)
Supplement: Supplementary file 4 — Supplementary Data 2 [file 41467_2017_359_MOESM4_ESM.xlsx]

## Sheet: Supplementaryl Data 2
Supplementary Data 2: All results of the 8 individual SILAC experiments.								Set1_M1													Set1_M2													Set1_M3													Set1_M4
								Sonication SN (H) : P (L)													Sonication P (H) : SN (L)													Carbonate SN (H) : P (L)													Carbonate P (H) vs SN (L)
Gene	Accession	Description	SNson/PELson (average)	SNcarb/PELcarb (average)	Yeast Proteome NSAF	Mito Proteome NSAF	Yeast / Mito	MS/MS_counts	proteins	peptides	unique_peptides	unique_sequence_coverage [%]	MW [kDa]	sequence_length	PEP	NSAF_multiplied by 100	normalized NSAF	ratio_H/L	ratio_H_L_variability [%]	ratio_H_L_count	MS/MS_counts	proteins	peptides	unique_peptides	unique_sequence_coverage [%]	MW [kDa]	sequence_length	PEP	NSAF_multiplied by 100	normalized NSAF	ratio_L/H	ratio_H_L_variability [%]	ratio_H_L_count	MS/MS_counts	proteins	peptides	unique_peptides	unique_sequence_coverage [%]	MW [kDa]	sequence_length	PEP	NSAF_multiplied by 100	normalized NSAF	ratio_H/L	ratio_H_L_variability [%]	ratio_H_L_count	MS/MS_counts	proteins	peptides
HSP10	YOR020C	Mitochondrial matrix co-chaperonin; inhibits the ATPase activity of Hsp60p, a mitochondrial chaperonin; involved in protein folding and sorting in the mitochondria; 10 kD heat shock protein with similarity to E. coli groES	18.2893	29.4277	0.00275062	0.00795124	0.889037	188	1	8	8	77.4	11.372	106	2.44e-108	177.4	0.00674563	27.483	80.191	22	56	1	4	4	51.9	11.372	106	4.34e-79	52.8	0.00247184	16.3148	79.702	6	126	1	7	7	70.8	11.372	106	2.04e-44	118.9	0.00521436	44.227	116.55	16	168	1	7
IDH2	YOR136W	Subunit of mitochondrial NAD(+)-dependent isocitrate dehydrogenase; complex catalyzes the oxidation of isocitrate to alpha-ketoglutarate in the TCA cycle; phosphorylated	8.03066	20.9285	0.00103572	0.00430726	0.617967	343	1	17	17	58.8	39.739	369	3.71e-241	93	0.00353632	5.5723	52.548	50	365	1	18	18	69.1	39.739	369	2.59e-290	98.9	0.00463002	10.71	62.126	54	278	1	14	14	44.7	39.739	369	2.63e-177	75.3	0.00330228	31.34	193.08	37	241	1	17
MDH1	YKL085W	Mitochondrial malate dehydrogenase; catalyzes interconversion of malate and oxaloacetate; involved in the tricarboxylic acid (TCA) cycle; phosphorylated	21.0082	24.1618	0.00264772	0.0148471	0.458307	856	1	20	20	76.3	35.65	334	0	256.3	0.0097458	32.475	102.29	63	648	1	20	20	76.3	35.65	334	0	194	0.00908214	26.4901	78.879	50	758	1	20	20	76.3	35.65	334	9.31e-279	226.9	0.00995071	29.283	187.44	56	761	1	21
ADH3	YMR083W	Mitochondrial alcohol dehydrogenase isozyme III; involved in the shuttling of mitochondrial NADH to the cytosol under anaerobic conditions and ethanol production	22.8749	24.6079	0.000672915	0.00298447	0.579452	337	1	17	17	46.9	40.369	375	1.13e-243	89.9	0.00341845	28.818	82.186	32	443	1	15	15	44.3	40.369	375	6.75e-175	118.1	0.00552887	32.7	69.827	24	380	1	16	16	46.4	40.369	375	2.19e-121	101.3	0.00444251	39.87	149.18	31	404	1	15
DLD2	YDL178W	D-lactate dehydrogenase; located in the mitochondrial matrix	16.6143	15.4185	9.02794e-05	0.000941192	0.24651	141	1	23	23	50.2	59.268	530	0	26.6	0.00101146	19.751	81.437	32	181	1	23	23	55.3	59.268	530	0	34.2	0.00160108	31.4733	88.387	24	133	1	20	20	45.5	59.268	530	3.45e-170	25.1	0.00110076	27.069	142.24	24	133	1	20
FUM1	YPL262W	Fumarase; converts fumaric acid to L-malic acid in the TCA cycle; cytosolic and mitochondrial distribution determined by the N-terminal targeting sequence, protein conformation, and status of glyoxylate shunt; phosphorylated in mitochondria	18.6233	22.2351	0.00108671	0.00589448	0.473795	283	1	22	22	55.7	53.151	488	4.67e-264	58	0.00220545	20.192	80.753	33	446	1	20	20	56.8	53.151	488	0	91.4	0.00427891	27.3202	99.161	33	261	1	24	24	59.6	53.151	488	1.31e-207	53.5	0.00234624	28.69	123.51	28	291	1	23
GRX5	YPL059W	Glutathione-dependent oxidoreductase; hydroperoxide and superoxide-radical responsive; mitochondrial matrix protein involved in the synthesis/assembly of iron-sulfur centers; monothiol glutaredoxin subfamily member along with Grx3p and Grx4p	9.5936	20.3403	0.000243096	0.0021814	0.286396	218	1	10	10	73.3	16.931	150	7.27e-172	145.3	0.00552503	9.657	26.744	14	132	1	9	9	70.7	16.931	150	3.7e-185	88	0.00411973	12.0983	129.04	10	162	1	10	10	68.7	16.931	150	2.95e-94	108	0.00473634	9.2764	131.01	14	94	1	9
ICL2	YPR006C	2-methylisocitrate lyase of the mitochondrial matrix; functions in the methylcitrate cycle to catalyze the conversion of 2-methylisocitrate to succinate and pyruvate; ICL2 transcription is repressed by glucose and induced by ethanol	11.7826	21.1002	0.000384298	0.00245796	0.401807	450	1	40	40	61.6	64.975	575	0	78.3	0.00297736	10.6	43.879	49	533	1	32	32	61.2	64.975	575	0	92.7	0.00433977	15.7679	73.023	39	411	1	36	36	60.7	64.975	575	2.81e-233	71.5	0.00313563	40.849	133.86	45	286	1	31
MAM33	YIL070C	Acidic protein of the mitochondrial matrix; involved in oxidative phosphorylation; related to the human complement receptor gC1q-R	10.9439	20.2764	7.74031e-05	0.00114963	0.173031	135	1	11	11	38.7	30.132	266	8.77e-167	50.8	0.00193167	10.507	48.178	20	74	1	9	9	42.9	30.132	266	2.55e-149	27.8	0.00130146	9.54836	70.136	13	101	1	9	9	38.3	30.132	266	7.01e-88	38	0.00166649	39.201	166.36	16	99	1	8
MGE1	YOR232W	Mitochondrial matrix cochaperone; nucleotide release factor for Ssc1p in protein translocation and folding; also acts as cochaperone for Ssq1p in folding of Fe-S cluster proteins; acts as oxidative sensor to regulate mitochondrial Ssc1p; in presence of oxidative stress, dimeric Mge1p becomes a monomer and unable to regulate Ssc1p function; homolog of E. coli GrpE and human Mge1 (GRPEL1), which al…	16.1992	15.6326	0.000542121	0.00218886	0.636506	89	1	13	13	44.3	26.066	228	3.37e-144	39	0.00148297	21.947	141.54	27	25	1	11	11	39.9	26.066	228	1.45e-136	11	0.000514967	18.9606	52.862	9	56	1	13	13	44.3	26.066	228	8.37e-86	24.6	0.00107883	13.939	188.68	18	43	1	11
MMF1	YIL051C	Mitochondrial protein required for transamination of isoleucine; but not of valine or leucine; may regulate specificity of branched-chain transaminases Bat1p and Bat2p; induction of expression in response to stress is mediated by a Hog1p-regulated antisense RNA and gene looping; interacts genetically with mitochondrial ribosomal protein genes; MMF1 has a paralog, HMF1, that arose from the whole g…	25.9802	22.8313	0.0012419	0.00936679	0.340738	223	1	8	8	75.2	15.908	145	6.24e-194	153.8	0.00584824	46.499	154.14	7	133	1	7	7	74.5	15.908	145	1.31e-123	91.7	0.00429295	31.2432	68.264	6	202	1	8	8	75.2	15.908	145	6.38e-112	139.3	0.00610901	44.372	246.42	8	210	1	8
NFU1	YKL040C	Protein involved in iron metabolism in mitochondria; similar to NifU, which is a protein required for the maturation of the Fe/S clusters of nitrogenase in nitrogen-fixing bacteria	10.7668	18.2708	0.000282163	0.00137075	0.529011	112	1	14	14	64.8	29.174	256	2.6e-205	43.8	0.00166549	9.6171	85.85	18	150	1	13	13	66.4	29.174	256	6.59e-271	58.6	0.00274337	13.7807	59.1	13	67	1	14	14	64.8	29.174	256	1.93e-94	26.2	0.001149	25.988	166.96	10	88	1	12
SOD2	YHR008C	Mitochondrial manganese superoxide dismutase; protects cells against oxygen toxicity; phosphorylated	21.6442	23.5683	0.00153835	0.00424949	0.930342	234	1	11	11	51.9	25.774	233	6.8e-123	100.4	0.00381771	35.248	100.4	19	261	1	10	10	52.4	25.774	233	1.69e-136	112	0.0052433	24.8416	80.887	20	260	1	10	10	52.4	25.774	233	1.45e-74	111.6	0.00489422	26.57	188.59	22	166	1	11
ACO1	YLR304C	Aconitase; required for the tricarboxylic acid (TCA) cycle and also independently required for mitochondrial genome maintenance; phosphorylated; component of the mitochondrial nucleoid; mutation leads to glutamate auxotrophy	16.2036	20.9901	0.00174695	0.00914814	0.490762	1497	1	49	49	65.9	85.367	778	0	192.4	0.00731601	15.872	83.226	102	2252	1	44	44	57.7	85.367	778	0	289.5	0.013553	20.3836	118.52	110	1450	1	41	41	53.5	85.367	778	0	186.4	0.00817458	26.288	147.14	91	1402	1	42
IDH1	YNL037C	Subunit of mitochondrial NAD(+)-dependent isocitrate dehydrogenase; complex catalyzes the oxidation of isocitrate to alpha-ketoglutarate in the TCA cycle	11.0081	21.2315	0.00095944	0.00543448	0.453716	380	1	20	20	59.2	39.324	360	1.27e-184	105.6	0.00401544	10.404	62.914	44	467	1	19	19	60.6	39.324	360	1.61e-254	129.7	0.00607193	13.9132	89.066	46	313	1	16	16	54.7	39.324	360	7.47e-218	86.9	0.003811	28.054	195.85	39	298	1	18
PUT2	YHR037W	Delta-1-pyrroline-5-carboxylate dehydrogenase; nuclear-encoded mitochondrial protein involved in utilization of proline as sole nitrogen source; deficiency of the human homolog ALDH4A1 causes type II hyperprolinemia (HPII), an autosomal recessive inborn error of metabolism	13.8924	15.8652	0.00036623	0.000758992	1.24005	149	1	29	29	55.1	64.434	575	2.66e-251	25.9	0.000984847	15.337	116.27	32	177	1	27	27	49.6	64.434	575	0	30.8	0.00144191	22.5342	104.79	31	133	1	28	28	55	64.434	575	2.26e-161	23.1	0.00101305	29.64	175.92	25	133	1	24
CIT1	YNR001C	Citrate synthase; catalyzes the condensation of acetyl coenzyme A and oxaloacetate to form citrate; the rate-limiting enzyme of the TCA cycle; nuclear encoded mitochondrial protein; CIT1 has a paralog, CIT2, that arose from the whole genome duplication	20.1221	27.8855	0.00131643	0.0109218	0.309761	1047	1	27	25	45.3	53.359	479	0	218.6	0.00831226	38.055	97.991	55	1478	1	25	24	51.8	53.359	479	0	308.6	0.0144472	16.3519	113.61	75	1297	1	22	21	47	53.359	479	3.41e-256	270.8	0.0118759	25.467	173.37	69	928	1	23
CPR3	YML078W	Mitochondrial peptidyl-prolyl cis-trans isomerase (cyclophilin); catalyzes the cis-trans isomerization of peptide bonds N-terminal to proline residues; involved in protein refolding after import into mitochondria	16.8387	17.2476	0.0010814	0.00478266	0.581087	277	1	13	13	73.1	19.919	182	5.46e-122	152.2	0.0057874	32.17	105.65	24	264	1	11	11	68.1	19.919	182	2.96e-131	145.1	0.00679288	5.70158	164.4	18	214	1	8	8	47.3	19.919	182	1.38e-76	117.6	0.00515735	22.341	158.44	20	154	1	8
JAC1	YGL018C	Specialized J-protein that functions in Fe-S cluster biogenesis; functions with Hsp70 in Fe-S cluster biogenesis in mitochondria; involved in iron metabolism; contains a J domain typical to J-type chaperones; localizes to the mitochondrial matrix	8.0562	8.10682	2.51995e-05	0.000479542	0.135048	22	1	6	6	46.7	21.778	184	9.35e-54	12	0.0004563	6.3202	32.323	5	3	1	2	2	15.8	21.778	184	5.34e-11	1.6	7.49043e-05	2.74175	1.4231	2	24	1	6	6	38	21.778	184	6.95e-21	13	0.000570115	4.3642	130.71	5	14	1	4
LPD1	YFL018C	Dihydrolipoamide dehydrogenase; the lipoamide dehydrogenase component (E3) of the pyruvate dehydrogenase and 2-oxoglutarate dehydrogenase multi-enzyme complexes; PDH complex is concentrated in spots within the mitochondrial matrix, often near the ERMES complex and near peroxisomes; LPD1 has a paralog, IRC15, that arose from the whole genome duplication	13.5408	26.3568	0.00152667	0.00729577	0.537771	848	1	41	41	73.7	54.009	499	0	169.9	0.00646044	15.886	114.95	83	993	1	36	36	69.9	54.009	499	0	199	0.00931622	22.0289	106.18	76	764	1	37	37	70.5	54.009	499	0	153.1	0.00671421	33.571	175.12	63	726	1	35
ILV5	YLR355C	Acetohydroxyacid reductoisomerase and mtDNA binding protein; involved in branched-chain amino acid biosynthesis and maintenance of wild-type mitochondrial DNA; found in mitochondrial nucleoids	16.4498	17.1185	0.00188317	0.00831287	0.582187	1127	1	31	31	76.7	44.368	395	0	285.3	0.0108485	17.621	81.321	98	1610	1	30	30	74.9	44.368	395	0	407.6	0.0190819	20.8438	109.95	102	1180	1	30	30	74.9	44.368	395	0	298.7	0.0130995	19.893	159.17	107	1170	1	28
ABF2	YMR072W	Mitochondrial DNA-binding protein; involved in mitochondrial DNA replication and recombination, member of HMG1 DNA-binding protein family; activity may be regulated by protein kinase A phosphorylation; ABF2 has a paralog, IXR1, that arose from the whole genome duplication	19.4406	21.6738	0.00101171	0.00327227	0.794568	215	1	17	17	65	21.561	183	7.44e-138	117.5	0.00446794	22.603	98.923	31	30	1	10	10	38.3	21.561	183	2.85e-62	16.4	0.000767769	19.0078	80.246	8	81	1	13	13	55.2	21.561	183	1.63e-55	44.3	0.00194278	29.157	166.4	17	67	1	12
GCV2	YMR189W	P subunit of the mitochondrial glycine decarboxylase complex; glycine decarboxylase is required for the catabolism of glycine to 5,10-methylene-THF; expression is regulated by levels of 5,10-methylene-THF in the cytoplasm	14.8896	10.5902	0.000225365	0.00127525	0.454168	97	1	31	31	47.1	114.45	1034	9.83e-254	9.4	0.000357435	15.171	109.59	22	202	1	35	35	51.6	114.45	1034	0	19.5	0.000912896	27.873	97.353	27	142	1	29	29	44.5	114.45	1034	1.18e-153	13.7	0.000600814	20.538	161.43	20	124	1	29
ICP55	YER078C	Mitochondrial aminopeptidase; cleaves the N termini of at least 38 imported proteins after cleavage by the mitochondrial processing peptidase (MPP), thereby increasing their stability; member of the aminopeptidase P family	8.00783	9.24325	2.60249e-05	0.000298687	0.223922	43	1	14	14	37.2	57.989	511	5.11e-207	8.4	0.00031941	3.6534	72.52	9	70	1	15	15	39.5	57.989	511	1.13e-232	13.7	0.000641368	8.73439	58.692	12	50	1	14	14	44.8	57.989	511	3.96e-72	9.8	0.000429779	5.9936	112.63	12	33	1	10
LSC1	YOR142W	Alpha subunit of succinyl-CoA ligase; succinyl-CoA ligase is a mitochondrial enzyme of the TCA cycle that catalyzes the nucleotide-dependent conversion of succinyl-CoA to succinate; phosphorylated	11.0068	29.1275	0.00156261	0.0064711	0.620578	504	1	19	19	74.5	35.032	329	2.48e-293	153.2	0.00582543	7.0104	48.139	36	707	1	18	18	80.9	35.032	329	0	214.9	0.0100606	12.8409	64.379	37	426	1	18	18	82.4	35.032	329	3.65e-190	129.5	0.00567923	36.349	127.66	28	387	1	18
MRPL50	YNR022C	Mitochondrial ribosomal protein of the large subunit; not essential for mitochondrial translation	10.8474	18.111	0.000101111	0.000641376	0.405145	19	1	6	6	45.3	16.283	139	8.39e-72	13.7	0.000520942	16.062	88.457	5	--	--	--	--	--	--	--	--	--		--	--	--	11	1	3	3	24.5	16.283	139	1.03e-15	7.9	0.000346455	27.024	102.99	3	8	1	4
RIM1	YCR028C-A	ssDNA-binding protein essential for mitochondrial genome maintenance; involved in mitochondrial DNA replication	24.2198	20.4453	0.00101652	0.00377448	0.692123	154	1	12	11	71.1	15.386	135	2.66e-252	114.1	0.00433865	27.101	102.08	20	119	1	9	8	66.7	15.386	135	1.76e-270	88.1	0.00412442	28.2318	58.136	13	90	1	9	8	70.4	15.386	135	1.96e-86	66.7	0.00292513	22.485	158.53	18	90	1	10
ARG7	YMR062C	Mitochondrial ornithine acetyltransferase; catalyzes the fifth step in arginine biosynthesis; also possesses acetylglutamate synthase activity, regenerates acetylglutamate while forming ornithine	23.0012	22.1562	0.000197846	0.000889007	0.571934	182	1	25	25	57.4	47.848	441	0	41.3	0.00157043	29.256	69.548	33	271	1	22	22	60.1	47.848	441	0	61.5	0.00287913	39.3639	54.472	23	158	1	24	24	63.5	47.848	441	1.43e-244	35.8	0.00157001	38.559	107.29	20	219	1	24
ARG8	YOL140W	Acetylornithine aminotransferase; catalyzes the fourth step in the biosynthesis of the arginine precursor ornithine	22.4027	20.0356	0.000146951	0.000922145	0.40954	289	1	24	24	75.7	46.681	423	0	68.3	0.00259711	26.949	79.712	28	452	1	20	20	65	46.681	423	0	106.9	0.00500454	37.9853	106.08	24	252	1	19	19	65.5	46.681	423	2.27e-161	59.6	0.00261376	36.87	150.91	20	186	1	18
SDH5	YOL071W	Protein required for flavinylation of Sdh1p; binds to Sdh1p and promotes FAD cofactor attachment, which is necessary for succinate dehydrogenase (SDH) complex assembly and activity; mutations in human ortholog PGL2 are associated with neuroendocrine tumors (paraganglioma)	14.8446	16.9412	0.000302614	0.00119053	0.65324	53	1	7	7	34	19.042	162	1.37e-50	32.7	0.00124342	25.901	81.693	6	15	1	4	4	22.2	19.042	162	4.59e-51	9.3	0.000435381	8.90076	27.212	4	32	1	5	5	22.8	19.042	162	2.83e-32	19.8	0.00086833	17.469	111.45	3	36	1	4
YFH1	YDL120W	Mitochondrial matrix iron chaperone; oxidizes and stores iron; interacts with Isu1p to promote Fe-S cluster assembly; mutation results in multiple Fe/S-dependent enzyme deficiencies; human frataxin homolog is mutated in Friedrich's ataxia	15.3519	11.8141	1.40787e-05	0.000535828	0.0675242	25	1	3	3	20.7	19.49	174	5.65e-105	14.4	0.00054756	16.974	131.89	6	13	1	3	3	20.7	19.49	174	8.35e-83	7.5	0.000351114	18.6289	72.968	3	22	1	3	3	20.7	19.49	174	9.92e-88	12.6	0.000552573	24.381	155.18	4	21	1	3
ZIM17	YNL310C	Protein co-chaperone with a zinc finger motif; essential for protein import into mitochondria; may act with Pam18p to facilitate recognition and folding of imported proteins by Ssc1p (mtHSP70) in the mitochondrial matrix; required for the maintenance of Ssc1p solubility and assists in the functional interaction of Ssc1p with substrate proteins	8.50872	7.42178	8.29211e-05	0.000423358	0.503362	14	1	4	4	35.6	19.855	174	8.08e-52	8	0.0003042	12.433	96.879	4	1	1	1	1	16.1	19.855	174	4.02e-09	0.6	2.80891e-05	3.86324	n. def.	1	8	1	4	4	35.6	19.855	174	1.87e-20	4.6	0.000201733	0.99767	238.11	2	1	1	1
CCP1	YKR066C	Mitochondrial cytochrome-c peroxidase; degrades reactive oxygen species in mitochondria, involved in the response to oxidative stress	8.13045	16.3395	0.000632386	0.00172323	0.943113	267	1	20	20	66.2	40.352	361	2.46e-289	74	0.00281385	4.1379	56.877	25	206	1	18	18	57.6	40.352	361	0	57.1	0.00267315	7.47887	81.89	21	222	1	17	17	54.8	40.352	361	1.86e-132	61.5	0.00269708	17.291	137.4	15	134	1	14
ISA2	YPR067W	Protein required for maturation of mitochondrial [4Fe-4S] proteins; functions in a complex with Isa1p and possibly Iba57p; localizes to the mitochondrial intermembrane space, overexpression of ISA2 suppresses grx5 mutations	8.5334	13.4266		0.000439233	0	23	1	6	6	44.3	20.876	185	2.28e-47	12.4	0.00047151	6.0218	48.367	6	10	1	4	4	38.9	20.876	185	2.57e-63	5.4	0.000252802	10.6755	20.613	3	20	1	7	7	49.7	20.876	185	1.71e-35	10.8	0.000473634	17.843	70.317	4	8	1	2
CIR1	YGR207C	Mitochondrial protein that interacts with frataxin (Yfh1p); putative ortholog of mammalian electron transfer flavoprotein complex subunit ETF-beta; may have a role in oxidative stress response	8.66547	22.7622	0.000262386	0.0016297	0.413769	165	1	19	19	72.8	28.758	261	2.33e-184	63.2	0.00240318	5.2826	36.657	29	136	1	14	14	56.3	28.758	261	2.58e-185	52.1	0.00243907	8.29944	58.311	15	154	1	16	16	61.3	28.758	261	1.01e-131	59	0.00258745	37.411	92.362	16	111	1	16
ALD5	YER073W	Mitochondrial aldehyde dehydrogenase; involved in regulation or biosynthesis of electron transport chain components and acetate formation; activated by K+; utilizes NADP+ as the preferred coenzyme; constitutively expressed	12.138	22.2507	0.000452543	0.00151411	0.768113	295	1	33	31	66	56.692	520	0	56.7	0.00215602	11.113	53.29	35	323	1	27	25	69.2	56.692	520	0	62.1	0.00290722	15.8326	66.066	34	246	1	29	27	63.7	56.692	520	7.17e-256	47.3	0.00207434	38.712	150.97	29	275	1	28
ETR1	YBR026C	2-enoyl thioester reductase; member of the medium chain dehydrogenase/reductase family; localized to in mitochondria, where it has a probable role in fatty acid synthesis	24.3541	23.5995	0.000678371	0.00237356	0.734498	220	1	22	22	62.9	42.066	380	2.77e-203	57.9	0.00220165	34.404	154.29	26	216	1	21	21	62.6	42.066	380	4.34e-190	56.8	0.0026591	32.3625	101.59	28	152	1	19	19	53.2	42.066	380	9.92e-114	40	0.0017542	39.186	148.54	21	176	1	21
MSD1	YPL104W	Mitochondrial aspartyl-tRNA synthetase; required for acylation of aspartyl-tRNA; yeast and bacterial aspartyl-, asparaginyl-, and lysyl-tRNA synthetases contain regions with high sequence similarity, suggesting a common ancestral gene	9.97219	8.07593	3.99992e-05	0.000411812	0.249618	52	1	23	23	40.7	75.46	658	6.85e-127	7.9	0.000300397	9.7872	105.12	16	63	1	21	21	41.6	75.46	658	1.36e-169	9.6	0.000449426	14.9016	109.33	13	52	1	22	22	36.3	75.46	658	3.59e-71	7.9	0.000346455	12.249	130.63	18	38	1	15
CYB2	YML054C	Cytochrome b2 (L-lactate cytochrome-c oxidoreductase); component of the mitochondrial intermembrane space, required for lactate utilization; expression is repressed by glucose and anaerobic conditions	11.556	24.3915	0.000904332	0.00427511	0.543631	550	1	34	34	60.6	65.539	591	0	93.1	0.00354013	5.6324	43.229	56	714	1	33	33	62.1	65.539	591	0	120.8	0.00565527	10.4976	87.832	56	440	1	32	32	55.7	65.539	591	7.15e-263	74.5	0.0032672	38.979	122.24	42	350	1	29
CYC1	YJR048W	Cytochrome c, isoform 1; also known as iso-1-cytochrome c; electron carrier of the mitochondrial intermembrane space that transfers electrons from ubiquinone-cytochrome c oxidoreductase to cytochrome c oxidase during cellular respiration; mutations in human homolog cause insulin-responsive hyperglycemia; CYC1 has a paralog, CYC7, that arose from the whole genome duplication	27.8396	18.4155	0.00263543	0.015034	0.450506	421	2	13	10	49.5	12.182	109	1.43e-229	386.2	0.0146852	50.11	175.64	15	36	1	9	7	47.7	12.182	109	1.94e-100	33	0.0015449	7.28173	37.554	4	187	1	9	8	48.6	12.182	109	1.45e-78	171.6	0.00752552	18.73	425.38	6	107	1	11
ADK1	YDR226W	Adenylate kinase, required for purine metabolism; localized to the cytoplasm and the mitochondria; lacks cleavable signal sequence; protein abundance increases in response to DNA replication stress	9.36936	7.89449	0.00220039	0.000441073	12.8208	--	--	--	--	--	--	--	--	--		--	--	--	7	1	4	4	18	24.254	222	2.61e-12	3.2	0.000149809	7.96876	33.332	3	9	1	5	5	28.4	24.254	222	2.15e-17	4.1	0.000179806	5.9727	37.219	5	13	1	3
CMC2	YBL059C-A	Protein involved in respiratory chain complex assembly or maintenance; protein of the mitochondrial intermembrane space; contains twin Cx9C motifs that can form coiled coil-helix-coiled-coil helix fold	10.5156	9.44907	0.000169554	0.00106241	0.410147	51	1	7	7	46.8	12.947	109	5.6e-86	46.8	0.00177957	21.696	90.028	12	1	1	1	1	11.9	12.947	109	0.00017705	0.9	4.21336e-05	2.05931	n. def.	1	33	1	6	6	45.9	12.947	109	5.12e-28	30.3	0.00132881	11.208	108.45	9	17	1	4
CMC4	YMR194C-B	Protein that localizes to the mitochondrial intermembrane space; localizes via the Mia40p-Erv1p system; contains twin cysteine-x(9)-cysteine motifs	11.0654	8.55246	1.67273e-05	0.000155277	0.276849	16	1	3	3	57.5	8.2024	73	8.41e-21	21.9	0.000832747	10.44	26.026	3	--	--	--	--	--	--	--	--	--		--	--	--	9	1	3	3	57.5	8.2024	73	8.86e-16	12.3	0.000539417	12.662	120.57	3	16	1	3
COX17	YLL009C	Copper metallochaperone that transfers copper to Sco1p and Cox11p; eventual delivery to cytochrome c oxidase; contains twin cysteine-x9-cysteine motifs	18.0149	25.2506	0.00013625	0.00113831	0.30761	51	1	4	4	47.8	8.056	69	2.01e-42	73.9	0.00281005	22.377	75.407	6	--	--	--	--	--	--	--	--	--		--	--	--	15	1	3	3	43.5	8.056	69	6.37e-19	21.7	0.000951654	44.854	n. def.	1	19	1	2
COX19	YLL018C-A	Protein required for cytochrome c oxidase assembly; located in the cytosol and mitochondrial intermembrane space; putative copper metallochaperone that delivers copper to cytochrome c oxidase; contains twin cysteine-x9-cysteine motifs	12.2802	7.68015	0.00011119	0.000412864	0.692123	42	1	4	4	53.1	11.105	98	3.03e-73	42.9	0.00163127	19.891	9.1867	2	--	--	--	--	--	--	--	--	--		--	--	--	30	1	4	4	53.1	11.105	98	3.42e-16	30.6	0.00134196	7.9072	n. def.	1	26	1	4
CPR1	YDR155C	Cytoplasmic peptidyl-prolyl cis-trans isomerase (cyclophilin); catalyzes the cis-trans isomerization of peptide bonds N-terminal to proline residues; binds the drug cyclosporin A; N-terminally propionylated in vivo; protein abundance increases in response to DNA replication stress	8.64352	8.24296	0.00932501	0.00117174	20.4522	106	1	10	10	60.5	17.39	162	9.8e-90	65.4	0.00248683	7.7854	31.937	13	62	1	8	8	46.9	17.39	162	1.62e-74	38.3	0.00179302	7.6929	126.38	12	61	1	8	8	56.8	17.39	162	2.37e-63	37.7	0.00165333	10.154	76.629	8	25	1	7
CYC7	YEL039C	Cytochrome c isoform 2, expressed under hypoxic conditions; also known as iso-2-cytochrome c; electron carrier of the mitochondrial intermembrane space that transfers electrons from ubiquinone-cytochrome c oxidoreductase to cytochrome c oxidase during cellular respiration; protein abundance increases in response to DNA replication stress; CYC7 has a paralog, CYC1, that arose from the whole genome…	34.7575	32.343	0.00144509	0.0043902	0.845928	162	1	9	6	38.9	12.532	113	2e-59	143.4	0.00545278	64.607	n. def.	1	14	1	3	1	9.7	12.532	113	1.9e-11	12.4	0.000580508	n. def.	n. def.	0	63	1	7	6	38.9	12.532	113	6.24e-30	55.8	0.00244711	35.09	138.05	3	46	1	8
ERV1	YGR029W	Flavin-linked sulfhydryl oxidase of the mitochondrial IMS; N-terminus is an intrinsically disordered domain that in the cytosol helps target Erv1p to mitochondria, and in the intermembrane space oxidizes Mia40p as part of a disulfide relay system that promotes intermembrane space retention of imported proteins; functional ortholog of human GFER (ALR)	8.81834	11.1064	0.000240929	0.000517928	1.19549	50	1	9	9	56.6	21.639	189	1.8e-79	26.5	0.00100766	9.0383	42.632	10	17	1	6	6	46.6	21.639	189	2.42e-101	9	0.000421336	4.50674	240.41	4	32	1	8	8	50.8	21.639	189	6.69e-59	16.9	0.00074115	10.48	92.629	4	28	1	6
GPM1	YKL152C	Tetrameric phosphoglycerate mutase; mediates the conversion of 3-phosphoglycerate to 2-phosphoglycerate during glycolysis and the reverse reaction during gluconeogenesis	9.29065	15.2139	0.00945663	0.000728845	33.3446	92	1	13	13	63.6	27.608	247	1.67e-76	37.2	0.00141453	5.8337	63.314	19	75	1	9	9	57.5	27.608	247	1.62e-74	30.4	0.00142318	12.4945	37.347	13	70	1	10	10	44.9	27.608	247	1.19e-62	28.3	0.0012411	16.498	134.29	11	72	1	10
MDM35	YKL053C-A	Mitochondrial intermembrane space protein; mutation affects mitochondrial distribution and morphology; contains twin cysteine-x9-cysteine motifs; protein abundance increases in response to DNA replication stress	12.2271	12.6933	8.47621e-05	0.000524555	0.415274	24	1	5	5	58.1	9.7119	86	4.32e-63	27.9	0.0010609	13.996	33.957	6	--	--	--	--	--	--	--	--	--		--	--	--	12	1	5	5	58.1	9.7119	86	2.66e-37	14	0.00061397	19.612	194.23	4	15	1	5
MIX17	YMR002W	Mitochondrial intermembrane space protein; required for normal oxygen consumption; contains twin cysteine-x9-cysteine motifs; protein abundance increases in response to DNA replication stress	44.6429	7.51823	1.64611e-05	0.00025977	0.162853	1	1	1	1	12.8	16.669	156	3.93e-13	0.6	2.2815e-05	n. def.	n. def.	0	--	--	--	--	--	--	--	--	--		--	--	--	--	--	--	--	--	--	--	--	--		--	--	--	--	--	--
SOD1	YJR104C	Cytosolic copper-zinc superoxide dismutase; detoxifies superoxide; stabilizes Yck1p and Yck2p kinases in glucose to repress respiration; phosphorylated by Dun1p and enters the nucleus under oxidative stress to promote transcription of stress response genes; human ortholog implicated in ALS; abundance increases under DNA replication stress and during exposure to boric acid; localization of a fract…	16.4564	17.5927	0.00665445	0.0010282	16.6326	40	1	8	8	64.9	15.854	154	8.93e-50	26	0.00098865	9.7267	113.99	14	28	1	7	7	59.1	15.854	154	2.36e-54	18.2	0.000852036	24.9345	58.007	6	21	1	6	6	58.4	15.854	154	1.41e-27	13.6	0.000596428	15.899	63.907	7	26	1	5
TIM13	YGR181W	Mitochondrial intermembrane space protein; forms a complex with Tim8p that delivers a subset of hydrophobic proteins to the TIM22 complex for insertion into the inner membrane	16.3696	26.4261	0.000182351	0.00180559	0.259546	45	1	8	8	77.1	11.286	105	1.09e-108	42.9	0.00163127	26.185	36.69	12	12	1	4	4	47.6	11.286	105	3.85e-50	11.4	0.000533693	2.70124	31.781	3	39	1	8	8	77.1	11.286	105	3.01e-88	37.1	0.00162702	54.867	128.94	9	59	1	7
COA6	YMR244C-A	Protein involved in cytochrome c oxidase (Complex IV) assembly; involved in delivery of copper to Complex IV; also required for efficient formation of respiratory supercomplexes comprised of Complexes III and IV; localizes to the mitochondrial intermembrane space; ortholog implicated in cardiac defects in zebrafish and human; transcription is induced in response to the DNA-damaging agent MMS; pro…	22.0441	22.1794	0.000143316	0.000941499	0.3912	51	1	7	7	50	12.445	104	7.92e-64	49	0.00186322	49.91	112.14	7	7	1	3	3	26.9	12.445	104	2.11e-19	6.7	0.000313662	13.0078	n. def.	1	31	1	6	6	39.4	12.445	104	1.45e-18	29.8	0.00130688	41.59	124.35	5	36	1	6
YNK1	YKL067W	Nucleoside diphosphate kinase; catalyzes the transfer of gamma phosphates from nucleoside triphosphates, usually ATP, to nucleoside diphosphates by a mechanism that involves formation of an autophosphorylated enzyme intermediate; protein abundance increases in response to DNA replication stress	11.4742	11.8367	0.00128673	0.000445135	7.42879	25	1	9	9	52.3	17.166	153	3.8e-54	16.3	0.000619807	12.036	93.832	9	17	1	5	5	38.6	17.166	153	8.88e-66	11.1	0.000519648	8.84799	190.39	6	19	1	7	7	49.7	17.166	153	8.16e-23	12.4	0.000543802	18.173	36.633	6	12	1	5
TIM8	YJR135W-A	Mitochondrial intermembrane space protein; forms a complex with Tim13p that delivers a subset of hydrophobic proteins to the TIM22 complex for inner membrane insertion; homolog of human TIMM8A, implicated in Mohr-Tranebjaerg syndrome	16.6491	36.3965	0.000295084	0.00135656	0.559023	46	1	8	8	96.6	9.7638	87	1.35e-167	52.9	0.00201152	34.665	63.918	5	4	1	3	3	37.9	9.7638	87	2.64e-38	4.6	0.00021535	3.01414	53.122	2	23	1	6	6	80.5	9.7638	87	2.8e-46	26.4	0.00115777	72.267	321.06	3	46	1	9
COX23	YHR116W	Protein that functions in mitochondrial copper homeostasis; mitochondrial intermembrane space protein; essential for functional cytochrome oxidase expression; homologous to Cox17p; contains twin cysteine-x9-cysteine motifs	14.1622	19.9172	3.16893e-05	0.00026475	0.30761	15	1	7	7	40.4	17.318	151	1.48e-43	9.9	0.000376447	18.975	11.052	4	4	1	3	3	22.5	17.318	151	7.19e-09	2.6	0.000121719	9.82029	n. def.	1	10	1	4	4	28.5	17.318	151	3.76e-17	6.6	0.000289443	19.911	132.84	4	8	1	3
TIM10	YHR005C-A	Essential protein of the mitochondrial intermembrane space; forms a complex with Tim9p (TIM10 complex) that delivers hydrophobic proteins to the TIM22 complex for insertion into the inner membrane	11.2008	23.7433	0.000652415	0.00388095	0.432026	216	1	8	8	87.1	10.305	93	5.84e-241	232.3	0.0088332	24.873	29.523	3	38	1	5	5	63.4	10.305	93	1.14e-163	40.9	0.00191474	3.33111	n. def.	1	156	1	7	7	86	10.305	93	4.98e-101	167.7	0.00735449	45.069	84.052	3	139	1	7
SDH7	YDR511W	Mitochondrial protein involved in assembly of succinate dehydrogenase; has a role in maturation of the Sdh2p subunit; localized to the mitochondrial intermembrane space; required for acetate utilization and gluconeogenesis; mutation in Drosophila ortholog SDHAF3 causes reduced succinate dehydrogenase activity and neuronal and muscular dysfunction; member of the LYR protein family	10.3745	26.7251	0.000139083	0.00125881	0.283948	43	1	5	5	36.8	15.783	133	4.97e-45	32.3	0.00122821	20.167	129.75	4	3	1	2	2	18.8	15.783	133	5.01e-11	2.3	0.000107675	2.80277	6.7953	2	22	1	5	5	31.6	15.783	133	1.9e-26	16.5	0.000723608	41.148	162.3	2	22	1	3
PDH1	YPR002W	Putative 2-methylcitrate dehydratase; mitochondrial protein that participates in respiration; induced by diauxic shift; homologous to E. coli PrpD, may take part in the conversion of 2-methylcitrate to 2-methylisocitrate	22.8137	21.3691	0.00041861	0.00306896	0.350543	641	1	33	33	68.2	57.683	516	0	124.2	0.0047227	31.392	68.229	43	824	1	31	31	62.6	57.683	516	0	159.7	0.00747638	34.7138	146.9	45	630	1	33	33	62.6	57.683	516	2.96e-288	122.1	0.0053547	35.464	120.98	43	597	1	30
YJL133C-A	YJL133C-A	Putative protein of unknown function; the authentic, non-tagged protein is detected in highly purified mitochondria in high-throughput studies	10.2769	18.6165		0.00111878	0	22	1	6	6	68.9	7.7407	74	1.34e-58	29.7	0.00112934	14.938	118.34	4	7	1	3	3	51.4	7.7407	74	4.24e-26	9.5	0.000444744	14.4286	25.061	2	14	1	5	5	68.9	7.7407	74	6.95e-24	18.9	0.00082886	24.824	190.43	4	17	1	3
ACH1	YBL015W	Protein with CoA transferase activity; particularly for CoASH transfer from succinyl-CoA to acetate; has minor acetyl-CoA-hydrolase activity; phosphorylated; required for acetate utilization and for diploid pseudohyphal growth	24.9733	17.9789	0.00128991	0.00728854	0.454824	1452	1	41	41	79.8	58.711	526	0	276	0.0104949	38.239	127.81	50	1260	1	32	32	77	58.711	526	0	239.5	0.0112122	31.7813	122.47	40	840	1	32	32	74.9	58.711	526	0	159.7	0.00700365	19.441	180.27	49	714	1	33
ACO2	YJL200C	Putative mitochondrial aconitase isozyme; similarity to Aco1p, an aconitase required for the TCA cycle; expression induced during growth on glucose, by amino acid starvation via Gcn4p, and repressed on ethanol	10.174	17.8836	8.08134e-05	0.000556014	0.373527	88	1	24	24	38.8	86.582	789	3.21e-237	11.2	0.00042588	5.8951	35.902	32	160	1	25	25	45.6	86.582	789	0	20.3	0.000950348	14.0944	93.398	26	106	1	27	27	48	86.582	789	4.32e-169	13.4	0.000587657	38.382	121.19	23	123	1	22
AGX1	YFL030W	Alanine:glyoxylate aminotransferase (AGT); catalyzes the synthesis of glycine from glyoxylate, which is one of three pathways for glycine biosynthesis in yeast; has similarity to mammalian and plant alanine:glyoxylate aminotransferases	20.675	28.8212	0.000379769	0.00181129	0.538834	263	1	23	23	68.8	41.907	385	1.04e-293	68.3	0.00259711	30.415	82.907	30	296	1	23	23	72.5	41.907	385	0	76.9	0.00360009	29.9043	105.2	30	227	1	20	20	64.4	41.907	385	1.61e-155	59	0.00258745	40.058	156.22	24	173	1	17
AIM41	YOR215C	Putative protein of unknown function; the authentic protein is detected in highly purified mitochondria in high-throughput studies; null mutant displays reduced frequency of mitochondrial genome loss	15.1028	21.7778	0.00128611	0.00311966	1.05948	389	1	16	16	53.5	21.229	185	1.05e-223	210.3	0.00799665	26.744	46.061	14	29	1	11	11	40.5	21.229	185	6.93e-95	15.7	0.000734998	7.18804	146.95	5	241	1	15	15	48.6	21.229	185	1.32e-105	130.3	0.00571431	42.113	144.53	11	228	1	13
BNA3	YJL060W	Kynurenine aminotransferase; catalyzes formation of kynurenic acid from kynurenine; potential Cdc28p substrate	11.3813	19.9173	0.000106838	0.000330588	0.830548	38	1	15	15	39.4	50.082	444	2.01e-127	8.6	0.000327015	8.3109	64.939	14	65	1	15	15	38.7	50.082	444	4.04e-211	14.6	0.000683501	14.318	67.888	15	28	1	15	15	42.6	50.082	444	4.97e-61	6.3	0.000276287	28.705	136.62	10	40	1	11
CAT2	YML042W	Carnitine acetyl-CoA transferase; present in both mitochondria and peroxisomes; transfers activated acetyl groups to carnitine to form acetylcarnitine which can be shuttled across membranes	13.5937	22.9654	0.000371231	0.00145098	0.657517	651	1	37	37	63.7	77.241	670	0	97.2	0.00369603	15.396	70.642	48	749	1	32	32	57.2	77.241	670	0	111.8	0.00523394	20.2807	103.86	48	505	1	32	32	55.5	77.241	670	0	75.4	0.00330667	41.602	165.32	38	474	1	32
CEM1	YER061C	Mitochondrial beta-keto-acyl synthase; possible role in fatty acid synthesis; required for mitochondrial respiration	8.04188	9.33618	7.21257e-05	0.000487418	0.380288	32	1	17	17	53.2	47.555	442	2.02e-142	7.2	0.00027378	6.0699	111.92	11	48	1	17	17	58.4	47.555	442	4.75e-198	10.9	0.000510285	10.4086	117.46	8	39	1	15	15	50.2	47.555	442	7.16e-78	8.8	0.000385924	9.2403	138.86	9	53	1	14
CIT2	YCR005C	Citrate synthase; catalyzes the condensation of acetyl coenzyme A and oxaloacetate to form citrate, peroxisomal isozyme involved in glyoxylate cycle; expression is controlled by Rtg1p and Rtg2p transcription factors; CIT2 has a paralog, CIT1, that arose from the whole genome duplication	13.9195	19.7972	0.000344238	0.00265548	0.333149	109	1	4	1	2.2	51.413	460	1.23e-43	23.7	0.000901192	5.2316	181.19	5	91	1	3	1	2.2	51.413	460	8.11e-56	19.8	0.00092694	42.6203	25.927	3	102	1	3	1	2.2	51.413	460	2.38e-23	22.2	0.000973582	27.189	48.045	5	93	1	4
CIT3	YPR001W	Dual specificity mitochondrial citrate and methylcitrate synthase; catalyzes the condensation of acetyl-CoA and oxaloacetate to form citrate and that of propionyl-CoA and oxaloacetate to form 2-methylcitrate	14.2237	25.7609	0.000186124	0.00108872	0.439348	367	1	21	20	50	53.811	486	0	75.5	0.00287089	12.201	39.249	20	460	1	19	18	46.3	53.811	486	0	94.7	0.0044334	19.0763	118.18	19	340	1	23	22	57.8	53.811	486	1.25e-169	70	0.00306985	35.832	154.94	22	313	1	22
ECM31	YBR176W	Ketopantoate hydroxymethyltransferase; required for pantothenic acid biosynthesis, converts 2-oxoisovalerate into 2-dehydropantoate	8.15651	17.7851	3.18471e-05	0.000480401	0.170369	45	1	14	14	51	34.465	312	1.51e-182	14.4	0.00054756	10.179	62.221	7	58	1	14	14	58.3	34.465	312	4.36e-160	18.6	0.000870762	15.6111	145.7	6	41	1	11	11	30.4	34.465	312	1.26e-91	13.1	0.000574501	11.243	84.009	7	42	1	8
FMP16	YDR070C	Protein of unknown function; may be involved in responding to conditions of stress; the authentic, non-tagged protein is detected in highly purified mitochondria in high-throughput studies; protein abundance increases in response to DNA replication stress	23.1376	36.7553	0.0017078	0.000540183	8.12493	111	1	8	8	47.3	10.845	93	1.87e-97	119.4	0.00454018	46.418	116.09	12	8	1	3	3	22.6	10.845	93	3.34e-07	8.6	0.00040261	7.30087	95.179	3	44	1	7	7	46.2	10.845	93	1.21e-25	47.3	0.00207434	45.294	104.37	7	70	1	7
SDH8	YBR269C	Protein required for assembly of succinate dehydrogenase; interacts with flavinylated Sdh1p and may function as a chaperone for free Sdh1p, protecting its FAD cofactor from redox reactions before assembly of the complex; soluble protein of the mitochondrial matrix; respiratory defect of null mutant is functionally complemented by Drosophila and human orthologs	21.0759	28.538	0.000442443	0.000870711	1.30589	72	1	9	9	58.7	15.504	138	2.05e-101	52.2	0.0019849	51.795	113.56	16	1	1	1	1	8.7	15.504	138	2.74e-06	0.7	3.27706e-05	2.85185	n. def.	1	41	1	6	6	44.2	15.504	138	4e-58	29.7	0.00130249	55.604	142.22	10	68	1	6
FMP41	YNL168C	Putative protein of unknown function; GFP-fusion protein is induced in response to the DNA-damaging agent MMS; the authentic, non-tagged protein is detected in highly purified mitochondria in high-throughput studies	28.0208	28.6697	8.10074e-05	0.00121201	0.171768	59	1	9	9	51.4	28.792	259	1.58e-65	22.8	0.00086697	36.888	21.531	5	76	1	8	8	43.2	28.792	259	2.5e-63	29.3	0.00137168	45.84	122.8	6	60	1	6	6	32.8	28.792	259	2.37e-68	23.2	0.00101744	57.708	105.48	3	43	1	7
FYV4	YHR059W	Protein of unknown function; required for survival upon exposure to K1 killer toxin	12.6064	9.24528		0.000266514	0	7	1	3	3	18.5	15.291	130	6.07e-16	5.4	0.000205335	11.008	177.32	3	--	--	--	--	--	--	--	--	--		--	--	--	4	1	2	2	17.7	15.291	130	0.00015849	3.1	0.000135951	19.412	32.633	2	--	--	--
GCV1	YDR019C	T subunit of the mitochondrial glycine decarboxylase complex; glycine decarboxylase is required for the catabolism of glycine to 5,10-methylene-THF; expression is regulated by levels of levels of 5,10-methylene-THF in the cytoplasm	26.7101	26.2655	0.000394911	0.00200479	0.506239	131	1	22	22	75.8	44.468	400	5.22e-170	32.8	0.00124722	28.496	83.569	21	208	1	17	17	66.2	44.468	400	2.11e-184	52	0.00243439	49.022	80.681	15	136	1	20	20	66.8	44.468	400	3.53e-100	34	0.00149107	45.732	147.31	16	95	1	18
GCV3	YAL044C	H subunit of the mitochondrial glycine decarboxylase complex; glycine decarboxylase is required for the catabolism of glycine to 5,10-methylene-THF; also required for all protein lipoylation; expression is regulated by levels of 5,10-methylene-THF	19.8733	25.2946	0.000277416	0.00246678	0.289019	161	1	6	6	35.9	18.793	170	3.59e-201	94.7	0.00360097	28.996	150.4	14	129	1	6	6	35.9	18.793	170	2.82e-120	75.9	0.00355327	23.3781	150.17	5	99	1	7	7	55.9	18.793	170	4.14e-70	58.2	0.00255236	14.986	116.02	6	96	1	5
GLR1	YPL091W	Cytosolic and mitochondrial glutathione oxidoreductase; converts oxidized glutathione to reduced glutathione; cytosolic Glr1p is the main determinant of the glutathione redox state of the mitochondrial intermembrane space; mitochondrial Glr1p has a role in resistance to hyperoxia; protein abundance increases in response to DNA replication stress	13.0759	9.44514	0.000213084	0.000610088	0.897597	62	1	22	22	63.6	53.44	483	4.01e-205	12.8	0.00048672	10.983	114.97	17	76	1	19	19	58.6	53.44	483	1.2e-189	15.7	0.000734998	29.4516	54.477	12	56	1	17	17	48.7	53.44	483	4.1e-98	11.6	0.000508718	24.096	167.48	15	55	1	14
GRX2	YDR513W	Cytoplasmic glutaredoxin; thioltransferase, glutathione-dependent disulfide oxidoreductase involved in maintaining redox state of target proteins, also exhibits glutathione peroxidase activity, expression induced in response to stress; GRX2 has two in-frame start codons resulting in a shorter isoform that is retained in the cytosol and a longer form translocated to the mitochondrial matrix; GRX2 …	10.3947	13.8465	0.00185971	0.00157378	3.03687	118	1	8	8	63.6	15.861	143	3.32e-94	82.5	0.00313706	13.644	81.981	13	30	1	6	6	56.6	15.861	143	3.73e-35	21	0.000983118	4.6262	58.907	5	83	1	8	8	63.6	15.861	143	7.1e-58	58	0.00254359	11.168	184.95	9	62	1	6
IDP1	YDL066W	Mitochondrial NADP-specific isocitrate dehydrogenase; catalyzes the oxidation of isocitrate to alpha-ketoglutarate; not required for mitochondrial respiration and may function to divert alpha-ketoglutarate to biosynthetic processes	14.9279	22.4697	0.000993603	0.00602563	0.423774	543	1	35	31	69.9	48.19	428	0	126.9	0.00482537	12.731	49.014	55	782	1	34	30	69.2	48.19	428	0	182.7	0.00855313	20.4645	147.24	55	485	1	32	28	66.6	48.19	428	0	113.3	0.00496878	28.959	117.37	40	395	1	30
ILV3	YJR016C	Dihydroxyacid dehydratase; catalyzes third step in the common pathway leading to biosynthesis of branched-chain amino acids	10.046	25.1264	0.000578386	0.0041048	0.362118	953	1	32	32	66.5	62.86	585	0	162.9	0.00619427	7.2003	66.641	45	1531	1	29	29	56.9	62.86	585	0	261.7	0.0122515	13.0207	101.56	42	1189	1	29	29	65.6	62.86	585	0	203.2	0.00891134	44.893	169.98	43	978	1	28
LAP3	YNL239W	Cysteine aminopeptidase with homocysteine-thiolactonase activity; protects cells against homocysteine toxicity; has bleomycin hydrolase activity in vitro; transcription is regulated by galactose via Gal4p; orthologous to human BLMH	10.7529	12.4623	0.000437234	0.000386316	2.90867	37	1	12	12	37.4	52.088	454	1.67e-237	8.1	0.000308002	4.5067	72.416	13	68	1	17	17	48	52.088	454	5.8e-252	15	0.000702227	22.6209	73.2	17	45	1	14	14	40.1	52.088	454	1.74e-132	9.9	0.000434165	9.1144	104.78	15	48	1	14
LSC2	YGR244C	Beta subunit of succinyl-CoA ligase; succinyl-CoA ligase is a mitochondrial enzyme of the TCA cycle that catalyzes the nucleotide-dependent conversion of succinyl-CoA to succinate	14.9994	22.582	0.00142461	0.0061859	0.59186	560	1	31	31	74	46.9	427	0	131.1	0.00498508	13.208	55.605	53	680	1	29	29	71.4	46.9	427	0	159.3	0.00745766	20.2651	76.576	45	380	1	30	30	74	46.9	427	8.77e-216	89	0.0039031	32.033	150.93	40	368	1	29
LYS4	YDR234W	Homoaconitase; catalyzes the conversion of homocitrate to homoisocitrate, which is a step in the lysine biosynthesis pathway	8.14842	11.1398	9.12814e-05	0.000610092	0.384513	129	1	30	30	53.1	75.15	693	0	18.6	0.000707265	4.6205	42.869	40	163	1	32	32	65.4	75.15	693	0	23.5	0.00110016	11.0774	47.827	32	121	1	27	27	55	75.15	693	2.04e-188	17.5	0.000767463	19.792	92.669	29	117	1	25
MNP1	YGL068W	Protein associated with the mitochondrial nucleoid; putative mitochondrial ribosomal protein with similarity to E. coli L7/L12 ribosomal protein; required for normal respiratory growth	10.1061	20.5005	0.000312264	0.000937451	0.856047	45	1	7	7	26.8	20.65	194	1.16e-36	23.2	0.00088218	14.166	13.222	6	38	1	3	3	18	20.65	194	9.78e-36	19.6	0.000917577	9.13159	35.044	5	126	1	5	5	22.2	20.65	194	3.86e-63	64.9	0.00284619	41.13	116.14	11	33	1	4
MRPL37	YBR268W	Mitochondrial ribosomal protein of the large subunit	13.1452	23.6664		0.000277124	0	13	1	3	3	26.7	11.949	105	1.6e-26	12.4	0.00047151	19.366	30.833	3	2	1	1	1	9.5	11.949	105	5.31e-06	1.9	8.89488e-05	5.16742	n. def.	1	9	1	2	2	26.7	11.949	105	6.45e-20	8.6	0.000377153	25.205	86.106	3	9	1	2
NIT3	YLR351C	Nit protein; one of two proteins in S. cerevisiae with similarity to the Nit domain of NitFhit from fly and worm and to the mouse and human Nit protein which interacts with the Fhit tumor suppressor; nitrilase superfamily member	11.3443	13.7848	9.69473e-05	0.000547793	0.454824	23	1	12	12	42.3	32.549	291	1.89e-142	7.9	0.000300397	10.741	161.57	8	35	1	13	13	47.1	32.549	291	5.08e-179	12	0.000561782	22.1961	93.345	9	30	1	10	10	43	32.549	291	1.98e-42	10.3	0.000451707	17.047	115.31	5	30	1	9
OSM1	YJR051W	Fumarate reductase, catalyzes the reduction of fumarate to succinate; required for the reoxidation of intracellular NADH under anaerobic conditions; mutations cause osmotic sensitivity; has two translation start sites, one at the annotated start codon which produces an ER-targeted form required for anaerobic growth, and one at codon 32 which produces a mitochondrially-targeted form; OSM1 has a pa…	13.7154	9.43856	0.000159459	0.000286795	1.4289	58	1	18	18	38.5	55.064	501	5.05e-133	11.6	0.00044109	14.189	92.165	13	72	1	19	19	40.1	55.064	501	1.37e-167	14.4	0.000674138	23.6401	95.789	13	59	1	16	16	33.5	55.064	501	6.82e-77	11.8	0.000517489	17.367	96.544	14	45	1	16
PET20	YPL159C	Mitochondrial protein; required for respiratory growth under some conditions and for stability of the mitochondrial genome	10.4085	10.9084		8.75234e-05	0	1	1	1	1	3.2	29.102	253	1.6e-05	0.4	1.521e-05	16.564	n. def.	1	--	--	--	--	--	--	--	--	--		--	--	--	4	1	2	2	6.7	29.102	253	2.42e-05	1.6	7.01681e-05	6.3768	216.44	2	--	--	--
RDL2	YOR286W	Protein with rhodanese activity; contains a rhodanese-like domain similar to Rdl1p, Uba4p, Tum1p, and Ych1p; overexpression causes a cell cycle delay; null mutant displays elevated frequency of mitochondrial genome loss	9.1201	34.806	0.000147901	0.00201364	0.188761	106	1	8	8	53.7	16.697	149	2.94e-73	71.1	0.00270358	7.1975	79.719	18	45	1	5	5	42.3	16.697	149	8.64e-53	30.2	0.00141382	2.39538	65.166	9	79	1	8	8	47.7	16.697	149	1.46e-28	53	0.00232432	53.449	206.05	11	71	1	7
RRF1	YHR038W	Mitochondrial ribosome recycling factor; essential for mitochondrial protein synthesis and for the maintenance of the respiratory function of mitochondria	10.0925	14.9683	0.000155865	0.000858475	0.4666	57	1	14	14	49.6	26.406	230	2.43e-148	24.8	0.00094302	6.3772	68.309	17	44	1	8	8	37.4	26.406	230	2.36e-149	19.1	0.00089417	12.3115	36.642	11	41	1	10	10	43.5	26.406	230	1.05e-42	17.8	0.00078062	18.141	166.04	11	42	1	10
SHM1	YBR263W	Mitochondrial serine hydroxymethyltransferase; converts serine to glycine plus 5,10 methylenetetrahydrofolate; involved in generating precursors for purine, pyrimidine, amino acid, and lipid biosynthesis; reverse reaction generates serine	15.1926	35.679	0.000669554	0.00282301	0.609534	--	--	--	--	--	--	--	--	--		--	--	--	418	1	27	26	56.3	53.686	490	0	85.3	0.00399333	16.8243	134	32	289	1	28	27	60	53.686	490	1.92e-193	59	0.00258745	35.679	149.24	26	--	--	--
STF1	YDL130W-A	Protein involved in regulation of the mitochondrial F1F0-ATP synthase; Stf1p and Stf2p act as stabilizing factors that enhance inhibitory action of the Inh1p protein; protein abundance increases in response to DNA replication stress; STF1 has a paralog, INH1, that arose from the whole genome duplication	24.4839	23.4278	0.000586278	0.00286038	0.526749	32	1	4	4	33.7	10.062	86	1.39e-133	37.2	0.00141453	39.093	94.684	9	--	--	--	--	--	--	--	--	--		--	--	--	18	1	2	2	16.3	10.062	86	1.86e-29	20.9	0.00091657	25.306	105.25	5	2	1	1
TRX3	YCR083W	Mitochondrial thioredoxin; highly conserved oxidoreductase required to maintain the redox homeostasis of the cell, forms the mitochondrial thioredoxin system with Trr2p, redox state is maintained by both Trr2p and Glr1p	8.62016	15.8004	0.000532379	0.00181795	0.7526	73	1	7	7	48	14.432	127	5.71e-62	57.5	0.00218644	10.436	134.55	6	30	1	5	5	41.7	14.432	127	3.96e-18	23.6	0.00110484	4.3802	85.352	6	55	1	6	6	48	14.432	127	8.5e-37	43.3	0.00189892	6.2403	230.47	7	72	1	5
WWM1	YFL010C	WW domain containing protein of unknown function; binds to Mca1p, a caspase-related protease that regulates H2O2-induced apoptosis; overexpression causes G1 phase growth arrest and clonal death that is suppressed by overexpression of MCA1	8.57491	7.05567	3.02792e-05	1.12431e-05	6.92123	--	--	--	--	--	--	--	--	--		--	--	--	--	--	--	--	--	--	--	--	--		--	--	--	--	--	--	--	--	--	--	--	--		--	--	--	--	--	--
SDH6	YDR379C-A	Mitochondrial protein involved in assembly of succinate dehydrogenase; has a role in maturation of the Sdh2p subunit; member of the LYR protein family; mutations in human ortholog SDHAF1 are associated with infantile leukoencephalopathy	8.6077	17.0203		0.00106224	0	11	1	2	2	25.3	9.3517	79	1.38e-16	13.9	0.000528547	4.9771	128.91	2	--	--	--	--	--	--	--	--	--		--	--	--	8	1	2	2	25.3	9.3517	79	2.71e-07	10.1	0.000442936	30.412	227.35	2	3	1	2
YSA1	YBR111C	Nudix hydrolase family member with ADP-ribose pyrophosphatase activity; shown to metabolize O-acetyl-ADP-ribose to AMP and acetylated ribose 5'-phosphate	10.6481	18.6306	0.000336593	0.000175755	4.92177	4	1	2	2	11.7	26.087	231	3.79e-18	1.7	6.46425e-05	12.639	n. def.	1	2	1	1	1	6.5	26.087	231	4.16e-24	0.9	4.21336e-05	11.5757	n. def.	1	--	--	--	--	--	--	--	--	--		--	--	--	6	1	2
ARG5,6	YER069W	Acetylglutamate kinase and N-acetyl-gamma-glutamyl-phosphate reductase; N-acetyl-L-glutamate kinase (NAGK) catalyzes the 2nd and N-acetyl-gamma-glutamyl-phosphate reductase (NAGSA), the 3rd step in arginine biosynthesis; synthesized as a precursor which is processed in the mitochondrion to yield mature NAGK and NAGSA; enzymes form a metabolon complex with Arg2p; NAGK C-terminal domain stabilizes …	2.12291	16.763	0.000176432	0.000732979	0.618601	429	1	52	52	64.5	94.868	863	0	49.7	0.00188984	0.34558	165.62	75	534	1	46	46	63.4	94.868	863	0	61.9	0.00289786	0.729661	159.57	68	406	1	47	47	61.9	94.868	863	0	47	0.00206119	19.738	151.57	59	405	1	48
LAT1	YNL071W	Dihydrolipoamide acetyltransferase component (E2) of the PDC; the pyruvate dehydrogenase complex (PDC) catalyzes the oxidative decarboxylation of pyruvate to acetyl-CoA	1.37091	27.6037	0.000664563	0.00294933	0.579076	442	1	22	22	41.9	51.817	482	1.72e-273	91.7	0.00348689	0.73609	47.999	39	413	1	19	19	48.3	51.817	482	0	85.7	0.00401206	1.6122	90.33	35	258	1	15	15	33.8	51.817	482	5.99e-165	53.5	0.00234624	43.265	166.78	21	187	1	17
OCT1	YKL134C	Mitochondrial intermediate peptidase; cleaves destabilizing N-terminal residues of a subset of proteins upon import, after their cleavage by mitochondrial processing peptidase (Mas1p-Mas2p); may contribute to mitochondrial iron homeostasis	2.01669	9.88359	3.42287e-05	0.000265746	0.331015	57	1	20	20	28.9	88.182	772	3.15e-134	7.4	0.000281385	0.50088	22.286	24	85	1	19	19	25.9	88.182	772	3.66e-178	11	0.000514967	0.924471	65.378	22	51	1	20	20	28.8	88.182	772	3.88e-288	6.6	0.000289443	13.601	111.31	18	52	1	17
PDX1	YGR193C	E3-binding protein of the mitochondrial pyruvate dehydrogenase complex; plays a structural role in the complex by binding and positioning dihydrolipoamide dehydrogenase (E3) to the dihydrolipoamide acetyltransferase (E2) core	1.98269	19.1791	0.000290353	0.00144311	0.517073	348	1	26	26	72.4	45.361	410	0	84.9	0.00322832	1.3382	32.439	38	290	1	17	17	51.2	45.361	410	1.06e-216	70.7	0.00330983	2.54654	62.776	24	257	1	17	17	56.8	45.361	410	9.02e-178	62.7	0.00274971	38.255	119.98	21	131	1	16
MRPL15	YLR312W-A	Mitochondrial ribosomal protein of the large subunit	1.72418	12.0247	4.87081e-05	0.000723438	0.173031	21	1	9	9	39.1	28.167	253	9.92e-57	8.3	0.000315607	0.84313	36.038	12	40	1	10	10	36.4	28.167	253	2.04e-56	15.8	0.00073968	1.42806	56.195	13	20	1	8	8	38.7	28.167	253	7.98e-36	7.9	0.000346455	10.939	156.76	8	26	1	9
MRPL3	YMR024W	Mitochondrial ribosomal protein of the large subunit; located in close proximity to the polypeptide exit channel of the ribosome; mutations in human homolog MRPL44 cause childhood cardiomyopathy; human MRPL44 deficiency results in inefficient assembly of the mitochondrial ribosome, and in tissue-specific respiratory chain deficiency, manifesting as either Complex I+Complex IV or Complex IV defici…	1.77446	11.8949	8.41904e-05	0.00123886	0.174648	130	1	23	23	63.1	43.999	390	1.65e-174	33.3	0.00126623	0.71865	41.044	27	125	1	21	21	59	43.999	390	3.57e-203	32.1	0.00150277	1.47397	73.734	20	100	1	22	22	51.5	43.999	390	2.09e-125	25.6	0.00112269	20.581	150.16	14	92	1	17
MRPS8	YMR158W	Mitochondrial ribosomal protein of the small subunit	1.79363	12.5351	3.92661e-05	0.00196831	0.0512684	38	1	9	9	71	17.47	155	2.01e-75	24.5	0.000931612	0.46005	49.087	12	19	1	8	8	70.3	17.47	155	1.53e-45	12.3	0.000575827	0.610911	42.749	9	24	1	8	8	68.4	17.47	155	1.01e-28	15.5	0.000679753	27.733	62.75	6	28	1	7
NFS1	YCL017C	Cysteine desulfurase; involved in iron-sulfur cluster (Fe/S) biogenesis and in thio-modification of mitochondrial and cytoplasmic tRNAs; essential protein located predominantly in mitochondria	2.00885	18.3689	0.000251892	0.00139361	0.464512	145	1	21	21	60	54.466	497	2.27e-255	29.2	0.00111033	0.43744	35.798	31	174	1	20	20	60	54.466	497	0	35	0.00163853	0.829394	73.041	27	123	1	19	19	58.4	54.466	497	1.48e-192	24.7	0.00108322	27.071	95.31	16	114	1	17
HEM1	YDR232W	5-aminolevulinate synthase; catalyzes the first step in the heme biosynthetic pathway; an N-terminal signal sequence is required for localization to the mitochondrial matrix; expression is regulated by Hap2p-Hap3p	2.53854	10.6984	1.84895e-05	0.000459122	0.103495	18	1	6	6	14.4	59.362	548	4.35e-25	3.3	0.000125482	0.89346	34.52	6	28	1	9	9	24.1	59.362	548	1.53e-70	5.1	0.000238757	1.33896	53.313	7	21	1	8	8	22.4	59.362	548	1.07e-44	3.8	0.000166649	10.383	86.495	9	20	1	6
HSP78	YDR258C	Oligomeric mitochondrial matrix chaperone; cooperates with Ssc1p in mitochondrial thermotolerance after heat shock; able to prevent the aggregation of misfolded proteins as well as resolubilize protein aggregates	2.23572	15.4496	0.000554277	0.00169557	0.84011	406	1	50	49	63.1	91.335	811	0	50.1	0.00190505	0.46674	30.964	75	407	1	46	45	55.9	91.335	811	0	50.2	0.00235012	0.952381	61.672	64	310	1	45	45	59.2	91.335	811	1.11e-231	38.2	0.00167526	18.432	148.03	53	--	--	--
MCX1	YBR227C	Mitochondrial matrix protein; putative ATP-binding chaperone with non-proteolytic function; similar to bacterial ClpX proteins	0.443554	10.6898	4.26183e-05	0.000413201	0.265068	40	1	17	17	36.2	57.945	520	8.93e-85	7.7	0.000292792	0.11913	65.058	14	43	1	17	17	36.5	57.945	520	2.29e-72	8.3	0.000388566	0.196665	90.349	17	51	1	20	20	40.8	57.945	520	2.61e-98	9.8	0.000429779	16.158	167.56	12	45	1	14
MSS116	YDR194C	Mitochondrial transcription elongation factor; DEAD-box protein; required for efficient splicing of mitochondrial Group I and II introns; non-polar RNA helicase that also facilities strand annealing; promotes RNA folding by stabilizing an early assembly intermediate	0.768549	13.0165	7.37532e-05	0.00114886	0.164983	173	1	37	37	48	76.268	664	0	26.1	0.000992452	0.18381	29.374	51	137	1	32	32	46.5	76.268	664	2.82e-217	20.6	0.000964392	0.370989	58.932	40	117	1	32	32	43.8	76.268	664	1.16e-166	17.6	0.000771849	20.093	137.24	27	133	1	31
PIM1	YBL022C	ATP-dependent Lon protease; involved in degradation of misfolded proteins in mitochondria; required for biogenesis and maintenance of mitochondria	0.671884	14.4398	0.000182408	0.00099592	0.4707	185	1	50	50	51.5	127.11	1133	0	16.3	0.000619807	0.19407	44.788	53	201	1	41	41	44.7	127.11	1133	0	17.7	0.000828628	0.303859	74.039	40	176	1	41	41	44.7	127.11	1133	1.13e-227	15.5	0.000679753	13.195	122.73	26	206	1	46
MTF1	YMR228W	Mitochondrial RNA polymerase specificity factor; has structural similarity to S-adenosylmethionine-dependent methyltransferases and functional similarity to bacterial sigma-factors; Mtf1p interacts with and stabilizes the Rpo41p-promoter complex, enhancing DNA bending and melting to facilitate pre-initiation open complex formation	1.75048	11.4907	6.21647e-05	0.000551417	0.289726	24	1	12	12	38.4	39.726	341	6.38e-79	7	0.000266175	0.38633	70.697	11	34	1	8	8	29	39.726	341	1.71e-45	10	0.000468152	0.733945	52.674	11	25	1	12	12	43.7	39.726	341	2.7e-56	7.3	0.000320142	7.1416	150.83	6	28	1	11
PTC6	YCR079W	Mitochondrial type 2C protein phosphatase (PP2C); has similarity to mammalian PP1Ks; involved in mitophagy; null mutant is sensitive to rapamycin and has decreased phosphorylation of the Pda1 subunit of pyruvate dehydrogenase	1.77666	6.31574	3.88655e-05	0.000185545	0.538318	20	1	12	12	33.9	49.42	442	3.44e-43	4.5	0.000171112	0.39012	35.291	10	32	1	10	10	26.2	49.42	442	1.03e-36	7.2	0.000337069	0.801925	81.376	10	35	1	14	14	37.1	49.42	442	6.87e-47	7.9	0.000346455	6.9803	130.91	13	23	1	11
PET54	YGR222W	Mitochondrial inner membrane protein; binds to the 5' UTR of the COX3 mRNA to activate its translation together with Pet122p and Pet494p; also binds to the COX1 Group I intron AI5 beta to facilitate exon ligation during splicing	0.803613	6.62528	1.98047e-05	0.00052947	0.0961282	25	1	12	12	44.7	34.637	293	1.68e-97	8.5	0.000323212	0.22469	46.025	8	34	1	11	11	41.3	34.637	293	1.24e-109	11.6	0.000543056	0.321007	46.988	9	25	1	11	11	41.6	34.637	293	2.34e-68	8.5	0.000372768	5.4099	115.92	7	36	1	13
COQ5	YML110C	2-hexaprenyl-6-methoxy-1,4-benzoquinone methyltransferase; involved in ubiquinone (Coenzyme Q) biosynthesis; localizes to the matrix face of the mitochondrial inner membrane in a large complex with other ubiquinone biosynthetic enzymes	2.52536	13.4153	9.49351e-05	0.00118971	0.205074	139	1	13	13	59.9	34.684	307	7.36e-152	45.3	0.00172253	0.87134	107.77	15	146	1	12	12	49.8	34.684	307	6.24e-143	47.6	0.0022284	1.80897	68.367	12	111	1	12	12	57.7	34.684	307	4.77e-110	36.2	0.00158755	22.725	72.699	9	144	1	13
COQ8	YGL119W	Protein required for ubiquinone biosynthesis and respiratory growth; exhibits genetic interaction with COQ9, suggesting a common function; similar to prokaryotic proteins involved in early steps of ubiquinone biosynthesis; COQ8 has a paralog, YBR230W-A, that arose from the whole genome duplication	0.530328	7.63107	4.35233e-05	0.000426465	0.262278	29	1	12	12	27.1	56.741	501	1.33e-81	5.8	0.000220545	0.16882	34.808	9	48	1	15	15	27.3	56.741	501	2.54e-54	9.6	0.000449426	0.238663	76.044	13	45	1	18	18	44.3	56.741	501	3.61e-67	9	0.000394695	12.997	118.79	13	46	1	19
GEP4	YHR100C	Mitochondrial phosphatidylglycerophosphatase (PGP phosphatase); dephosphorylates phosphatidylglycerolphosphate to generate phosphatidylglycerol, an essential step during cardiolipin biosynthesis; null mutant is sensitive to tunicamycin, DTT	0.698614	10.4521		0.000535093	0	19	1	4	4	25.4	20.945	185	2.36e-25	10.3	0.000391657	0.32662	20.867	3	25	1	4	4	18.4	20.945	185	1.34e-27	13.5	0.000632005	0.587165	59.63	3	15	1	3	3	21.6	20.945	185	2.61e-15	8.1	0.000355226	n. def.	n. def.	0	4	1	3
HMI1	YOL095C	Mitochondrial inner membrane localized ATP-dependent DNA helicase; required for the maintenance of the mitochondrial genome; not required for mitochondrial transcription; has homology to E. coli helicase uvrD	0.268781	6.4555		3.16123e-05	0	2	1	2	2	2.7	80.575	706	0.00018952	0.3	1.14075e-05	n. def.	n. def.	0	4	1	3	3	4.1	80.575	706	3.15e-07	0.6	2.80891e-05	0.268781	n. def.	1	10	1	8	8	13	80.575	706	1.04e-26	1.4	6.1397e-05	6.4555	105.25	4	1	1	1
MDJ1	YFL016C	Co-chaperone that stimulates HSP70 protein Ssc1p ATPase activity; involved in protein folding/refolding in the mitochodrial matrix; required for proteolysis of misfolded proteins; member of the HSP40 (DnaJ) family of chaperones	0.831775	19.8501	7.90184e-05	0.0012378	0.164059	66	1	16	16	34.6	55.56	511	3.76e-165	12.9	0.000490522	0.31968	42.969	15	58	1	10	10	24.3	55.56	511	4.34e-145	11.4	0.000533693	0.745434	62.62	11	55	1	14	14	29.2	55.56	511	1.21e-69	10.8	0.000473634	30.542	113.78	10	45	1	14
MSS2	YDL107W	Peripherally bound inner membrane protein of the mitochondrial matrix; involved in membrane insertion of C-terminus of Cox2p, interacts genetically and physically with Cox18p	0.164201	16.5757		0.000214948	0	14	1	8	8	21.4	41.476	351	5.47e-60	4	0.0001521	0.11409	36.645	5	26	1	8	8	19.9	41.476	351	3.08e-28	7.4	0.000346432	0.214312	46.55	8	30	1	11	11	27.4	41.476	351	1.83e-29	8.5	0.000372768	22.33	309.77	6	23	1	9
AAT1	YKL106W	Mitochondrial aspartate aminotransferase; catalyzes the conversion of oxaloacetate to aspartate in aspartate and asparagine biosynthesis	1.19271	9.95848	2.38398e-05	0.000329493	0.185944	35	1	16	16	38.6	51.795	451	2.68e-140	7.8	0.000296595	0.28992	59.126	16	41	1	16	16	38.8	51.795	451	2.16e-89	9.1	0.000426018	0.654922	52.185	14	72	1	24	24	58.8	51.795	451	7.29e-141	16	0.000701681	11.394	146.4	14	56	1	18
DIA4	YHR011W	Probable mitochondrial seryl-tRNA synthetase; mutant displays increased invasive and pseudohyphal growth	2.30114	12.7071	3.26728e-05	0.0003589	0.233957	43	1	15	15	37.7	50.389	446	8.24e-81	9.6	0.00036504	0.62418	24.723	15	46	1	15	15	40.1	50.389	446	1.19e-109	10.3	0.000482196	1.35717	56.534	17	32	1	14	14	40.1	50.389	446	1.02e-53	7.2	0.000315756	13.745	60.705	10	43	1	15
GRS1	YBR121C	Cytoplasmic and mitochondrial glycyl-tRNA synthase; ligates glycine to the cognate anticodon-bearing tRNA; transcription termination factor that may interact with the 3'-end of pre-mRNA to promote 3'-end formation; GRS1 has a paralog, GRS2, that arose from the whole genome duplication	0.980255	6.49754	0.000757566	0.000361761	5.38174	35	1	17	17	26.4	75.338	667	9.59e-135	5.2	0.00019773	0.40392	30.98	15	47	1	19	19	32.4	75.338	667	7.12e-113	7	0.000327706	0.914244	52.892	19	55	1	24	24	43.8	75.338	667	2.04e-134	8.2	0.000359611	7.8779	163.82	13	30	1	15
MAE1	YKL029C	Mitochondrial malic enzyme; catalyzes the oxidative decarboxylation of malate to pyruvate, which is a key intermediate in sugar metabolism and a precursor for synthesis of several amino acids	2.20983	14.4841	0.00013097	0.00136303	0.246938	210	1	29	29	57.7	74.375	669	1.64e-304	31.4	0.00119398	0.3907	65.326	37	265	1	28	28	62	74.375	669	0	39.6	0.00185388	0.788768	55.243	34	186	1	30	30	60.2	74.375	669	4.38e-203	27.8	0.00121917	31.37	167.98	21	148	1	31
MRS1	YIR021W	Splicing protein; required for splicing of two mitochondrial group I introns (BI3 in COB and AI5beta in COX1); forms a splicing complex, containing four subunits of Mrs1p and two subunits of the BI3-encoded maturase, that binds to the BI3 RNA; MRS1 has a paralog, CCE1, that arose from the whole genome duplication	0.881323	11.7989	2.32599e-05	0.000431835	0.138425	23	1	13	13	35.5	41.289	363	1.09e-77	6.3	0.000239557	0.17742	103.3	10	27	1	10	10	33.9	41.289	363	9.8e-46	7.4	0.000346432	0.340148	59.79	8	26	1	12	12	42.7	41.289	363	7.59e-44	7.2	0.000315756	20.16	115.68	5	33	1	13
MSM1	YGR171C	Mitochondrial methionyl-tRNA synthetase (MetRS); functions as a monomer in mitochondrial protein synthesis; functions similarly to cytoplasmic MetRS although the cytoplasmic form contains a zinc-binding domain not found in Msm1p	2.01574	7.48744	2.05588e-05	0.000229013	0.230708	28	1	14	14	28.7	66.734	575	1.33e-99	4.9	0.000186322	1.9477	24.204	15	44	1	18	18	39.1	66.734	575	8.32e-92	7.7	0.000360477	3.13627	37.299	19	37	1	20	20	43.8	66.734	575	1.23e-91	6.4	0.000280672	6.9058	96.645	13	38	1	15
MSY1	YPL097W	Mitochondrial tyrosyl-tRNA synthetase	1.80763	10.5427	2.97784e-05	0.00046532	0.164465	33	1	14	14	34.1	55.287	492	1.12e-74	6.7	0.000254767	0.3783	59.457	14	53	1	13	13	32.3	55.287	492	1.05e-116	10.8	0.000505604	0.731422	82.14	13	51	1	12	12	29.9	55.287	492	7.83e-71	10.4	0.000456092	9.3542	149.97	11	36	1	13
NAM2	YLR382C	Mitochondrial leucyl-tRNA synthetase; also has a direct role in splicing of several mitochondrial group I introns; indirectly required for mitochondrial genome maintenance	1.98138	10.1748	3.09613e-05	0.000297405	0.267543	40	1	16	16	21.7	101.92	894	7.58e-96	4.5	0.000171112	0.79261	46.225	16	62	1	23	23	28.5	101.92	894	9.08e-154	6.9	0.000323025	1.61614	107.93	22	64	1	23	23	36	101.92	894	2.65e-99	7.2	0.000315756	11.935	97.14	10	53	1	21
PKP1	YIL042C	Mitochondrial protein kinase; involved in negative regulation of pyruvate dehydrogenase complex activity by phosphorylating the ser-133 residue of the Pda1p subunit; acts in concert with kinase Pkp2p and phosphatases Ptc5p and Ptc6p	0.39555	6.58564		0.000280259	0	37	1	12	12	37.6	45.443	394	5.14e-107	9.4	0.000357435	0.093923	84.413	9	21	1	8	8	23.6	45.443	394	1.18e-37	5.3	0.00024812	0.15124	53.954	7	37	1	11	11	35.5	45.443	394	4.93e-51	9.4	0.000412237	5.2836	131.18	9	36	1	10
SUV3	YPL029W	ATP-dependent RNA helicase; component of the mitochondrial degradosome along with the RNase Dss1p; the degradosome associates with the ribosome and mediates RNA turnover; also required during splicing of the COX1 AI5_beta intron	0.690912	6.92849	9.76221e-06	0.000148014	0.1695	5	2	4	4	7.2	84.323	737	4.57e-29	0.7	2.66175e-05	n. def.	n. def.	0	9	1	6	6	8.5	84.323	737	2.04e-40	1.2	5.61782e-05	0.402755	61.876	6	16	2	10	10	11.9	84.323	737	8.69e-37	2.2	9.64811e-05	8.4065	100.46	6	14	2	9
MGM1	YOR211C	Mitochondrial GTPase, present in complex with Ugo1p and Fzo1p; required for mitochondrial morphology, fusion, and genome maintenance; exists as long and short form with different distributions; ratio of long to short forms is regulated by Psd1p; homolog of human OPA1 involved in autosomal dominant optic atrophy	0.453908	7.40917	3.73504e-05	0.00053677	0.178826	74	1	28	28	38.4	99.177	881	0	8.4	0.00031941	0.12204	82.603	18	82	1	25	25	38.7	99.177	881	1.32e-274	9.3	0.000435381	0.188349	58.624	20	99	1	32	32	42.8	99.177	881	3.09e-207	11.2	0.000491176	7.2103	122.84	31	91	1	28
COX12	YLR038C	Subunit VIb of cytochrome c oxidase; cytochrome c oxidase is also known as respiratory Complex IV and is the terminal member of the mitochondrial inner membrane electron transport chain; required for assembly of cytochrome c oxidase but not required for activity after assembly; phosphorylated; easily released from the intermembrane space, suggesting a loose association with Complex IV	2.62703	16.0303	0.000476593	0.00314894	0.388962	150	1	6	6	65.1	9.7878	83	1.17e-121	180.7	0.00687111	4.2063	35.806	7	5	1	2	2	31.3	9.7878	83	1.05e-08	6	0.000280891	1.88313	2.9438	2	107	1	5	5	59	9.7878	83	2.87e-84	128.9	0.00565291	31.252	181.73	7	73	1	5
PTC5	YOR090C	Mitochondrial type 2C protein phosphatase (PP2C); involved in regulation of pyruvate dehydrogenase activity by dephosphorylating the serine 133 of the Pda1p subunit; localizes to the intermembrane space and is imported via the presequence pathway and processed by the inner membrane protease (Imp1p-Imp2p); acts in concert with kinases Pkp1p and Pkp2p and phosphatase Ptc6p	2.90068	12.2972	6.68e-05	0.000344051	0.498973	47	1	14	14	30.8	63.668	572	1.67e-104	8.2	0.000311805	0.60567	27.488	22	44	1	13	13	28.5	63.668	572	1.91e-125	7.7	0.000360477	1.18019	39.557	15	26	1	10	10	25	63.668	572	1.13e-40	4.5	0.000197348	21.132	201.01	6	40	1	10
QCR6	YFR033C	Subunit 6 of the ubiquinol cytochrome-c reductase complex; the complex, also known as the cytochrome bc(1) complex or Complex III, is a component of the mitochondrial inner membrane electron transport chain; highly acidic protein; required for maturation of cytochrome c1; may be loosely associated with the complex since it is easily released into the intermembrane space	1.35879	31.292	0.000135151	0.00228777	0.151821	149	1	5	5	50.3	17.257	147	5.28e-38	101.4	0.00385573	2.224	24.57	20	--	--	--	--	--	--	--	--	--		--	--	--	25	1	3	3	21.8	17.257	147	6.25e-11	17	0.000745536	12.907	83.904	6	20	1	3
ATP12	YJL180C	Assembly factor for the F1 sector of mitochondrial F1F0 ATP synthase; conserved protein; required for the assembly of alpha and beta subunits into the F1 sector of the mitochondrial F1F0 ATP synthase; mutation of human ATP12 reduces active ATP synthase levels and is associated with the disorder ATPAF2 deficiency	1.24769	17.4611	9.00782e-05	0.000940703	0.246088	70	1	17	17	55.7	36.554	325	2.28e-117	21.5	0.000817537	0.26971	36.423	16	68	1	15	15	51.1	36.554	325	1.4e-119	20.9	0.000978437	0.412865	72.595	15	58	1	15	15	49.2	36.554	325	5.22e-93	17.8	0.00078062	34.186	157.66	11	58	1	16
GUT2	YIL155C	Mitochondrial glycerol-3-phosphate dehydrogenase; expression is repressed by both glucose and cAMP and derepressed by non-fermentable carbon sources in a Snf1p, Rsf1p, Hap2/3/4/5 complex dependent manner	0.554145	18.0906	0.00131534	0.006193	0.545834	1041	1	45	45	68.9	72.388	649	0	160.4	0.00609921	0.29369	54.732	80	1088	1	43	43	68.3	72.388	649	0	167.6	0.00784622	0.622394	73.1	76	918	1	43	43	69.2	72.388	649	0	141.4	0.0062011	23.134	151.22	73	849	1	43
ATP23	YNR020C	Putative metalloprotease of the mitochondrial inner membrane; required for processing of Atp6p; has an additional role in assembly of the F0 sector of the F1F0 ATP synthase complex; substrate of the Mia40p-Erv1p disulfide relay system, and folding is assisted by Mia40p	0.504974	6.27258	1.70294e-05	0.000205506	0.212961	17	1	6	6	28.9	32.226	270	6.18e-39	6.3	0.000239557	0.35196	44.302	8	6	1	3	3	11.9	32.226	270	2.07e-22	2.2	0.000102993	0.624961	27.434	3	17	1	6	6	29.6	32.226	270	6.15e-46	6.3	0.000276287	6.5099	81.11	8	11	1	4
MIC19	YFR011C	Component of the MICOS complex; MICOS (formerly MINOS or MitOS) is a mitochondrial inner membrane complex that extends into the intermembrane space and has a role in the maintenance of crista junctions, inner membrane architecture, and formation of contact sites to the outer membrane; Mic19p is peripheral to the inner membrane	2.60154	10.8219	0.000312881	0.00137791	0.583555	70	1	9	9	63.5	18.855	170	6.11e-185	41.2	0.00156663	3.0464	37.833	13	44	1	7	7	53.5	18.855	170	6.67e-156	25.9	0.00121251	4.59686	51.034	13	57	1	7	7	34.1	18.855	170	1.87e-81	33.5	0.00146914	12.431	144.86	11	58	1	9
AIM18	YHR198C	Putative protein of unknown function; the authentic, non-tagged protein is detected in highly purified mitochondria in high-throughput studies; null mutant displays elevated frequency of mitochondrial genome loss	2.15837	13.9106	6.76563e-05	0.000446607	0.389319	28	1	9	9	32.7	36.501	321	1.45e-74	8.7	0.000330817	0.6499	39.624	9	33	1	8	8	31.8	36.501	321	2.04e-93	10.3	0.000482196	1.11552	86.903	7	44	1	7	7	24.6	36.501	321	5e-62	13.7	0.000600814	22.779	163.65	4	34	1	7
ATP1	YBL099W	Alpha subunit of the F1 sector of mitochondrial F1F0 ATP synthase; which is a large, evolutionarily conserved enzyme complex required for ATP synthesis; F1 translationally regulates ATP6 and ATP8 expression to achieve a balanced output of ATP synthase genes encoded in nucleus and mitochondria; phosphorylated; N-terminally propionylated in vivo	1.90516	24.2732	0.00263351	0.0104826	0.645637	1632	1	38	38	71.9	58.607	545	0	299.4	0.0113847	1.5466	46.481	141	1798	1	36	36	71.4	58.607	545	0	329.9	0.0154443	2.97575	67.376	167	1523	1	36	36	60.7	58.607	545	0	279.4	0.0122531	19.131	167.94	133	1348	1	39
ATP2	YJR121W	Beta subunit of the F1 sector of mitochondrial F1F0 ATP synthase; which is a large, evolutionarily conserved enzyme complex required for ATP synthesis; F1 translationally regulates ATP6 and ATP8 expression to achieve a balanced output of ATP synthase genes encoded in nucleus and mitochondria; phosphorylated	1.98624	21.7369	0.0048525	0.0187664	0.664521	2785	1	33	33	79.1	54.793	511	0	545	0.0207236	1.5759	38.395	199	3229	1	28	28	74.8	54.793	511	0	631.9	0.0295825	3.16426	65.632	203	2329	1	29	29	76.3	54.793	511	0	455.8	0.0199891	14.611	170.36	122	2164	1	35
ATP3	YBR039W	Gamma subunit of the F1 sector of mitochondrial F1F0 ATP synthase; F1F0 ATP synthase is a large, evolutionarily conserved enzyme complex required for ATP synthesis	1.5067	26.5818	0.00128609	0.0057468	0.575132	545	1	20	20	55.3	34.35	311	0	175.2	0.00666198	1.149	43.248	40	639	1	19	19	61.4	34.35	311	5.89e-273	205.5	0.00962052	2.43617	86.955	40	440	1	20	20	61.4	34.35	311	1.77e-174	141.5	0.00620549	44.782	127.19	25	391	1	18
ATP5	YDR298C	Subunit 5 of the stator stalk of mitochondrial F1F0 ATP synthase; F1F0 ATP synthase is a large, evolutionarily conserved enzyme complex required for ATP synthesis; homologous to bovine subunit OSCP (oligomycin sensitivity-conferring protein); phosphorylated	1.40919	22.8982	0.000865952	0.00695552	0.319954	395	1	16	16	68.4	22.814	212	5.16e-258	186.3	0.00708405	1.5093	49.343	52	203	1	14	14	67	22.814	212	4.1e-223	95.8	0.00448489	1.89168	88.017	30	305	1	14	14	68.4	22.814	212	2.38e-168	143.9	0.00631074	28.02	177.64	40	232	1	14
COR1	YBL045C	Core subunit of the ubiquinol-cytochrome c reductase complex; the ubiquinol-cytochrome c reductase complex (bc1 complex) is a component of the mitochondrial inner membrane electron transport chain	1.85161	19.9125	0.00120458	0.00697792	0.443643	767	1	30	30	85.6	50.227	457	0	167.8	0.00638059	1.466	42.5	84	745	1	27	27	77	50.227	457	0	163	0.00763087	2.95832	76.832	85	608	1	29	29	79	50.227	457	0	133	0.00583272	24.349	158.88	83	508	1	25
EHT1	YBR177C	Acyl-coenzymeA:ethanol O-acyltransferase; plays a minor role in medium-chain fatty acid ethyl ester biosynthesis; possesses short-chain esterase activity; localizes to lipid particles and the mitochondrial outer membrane; EHT1 has a paralog, EEB1, that arose from the whole genome duplication	0.636507	9.55275	0.000123131	0.000730528	0.433166	68	1	17	17	41.5	51.255	451	2.05e-161	15.1	0.000574177	0.37692	74.618	19	64	1	19	19	45	51.255	451	1.11e-132	14.2	0.000664775	0.564016	65.159	18	52	1	18	18	45.5	51.255	451	5.84e-126	11.5	0.000504333	20.908	134.91	11	53	1	19
ERG6	YML008C	Delta(24)-sterol C-methyltransferase; converts zymosterol to fecosterol in the ergosterol biosynthetic pathway by methylating position C-24; localized to lipid particles, the plasma membrane-associated endoplasmic reticulum, and the mitochondrial outer membrane	0.425514	12.8956	0.000824502	0.00147209	1.4394	132	1	19	19	48.3	43.43	383	0	34.5	0.00131186	0.19369	60.69	23	130	1	17	17	47.3	43.43	383	9.74e-223	33.9	0.00158703	0.320893	64.713	18	200	1	16	16	44.9	43.43	383	2.13e-150	52.2	0.00228923	20.225	131.91	21	136	1	19
FMP52	YER004W	Protein of unknown function; localized to the mitochondrial outer membrane; induced by treatment with 8-methoxypsoralen and UVA irradiation	1.25635	6.8719	0.000585194	0.00140122	1.07329	104	1	19	19	75.8	25.086	231	4.92e-223	45	0.00171112	0.53548	53.287	23	105	1	16	16	74.5	25.086	231	8.14e-240	45.5	0.00213009	1.23156	100.96	19	104	1	13	13	70.6	25.086	231	5.83e-106	45	0.00197348	6.0889	135.14	14	75	1	14
LSP1	YPL004C	Eisosome core component; eisosomes are large immobile patch structures at the cell cortex associated with endocytosis; phosphorylated on Thr233 upon Pkc1p hyperactivation in a Slt2p MAPK-dependent fashion; null mutants show activation of Pkc1p/Ypk1p stress resistance pathways; member of the BAR domain family	0.371783	20.1855	0.00275319	0.00122435	5.77904	256	1	19	16	48.1	38.071	341	0	75.1	0.00285568	0.30799	47.555	30	227	1	17	14	47.2	38.071	341	1.31e-226	66.6	0.00311789	0.486381	70.873	25	177	1	17	14	39.9	38.071	341	5.87e-141	51.9	0.00227608	25.417	111.43	16	184	1	18
MHR1	YDR296W	Protein involved in homologous recombination in mitochondria; required for recombination-dependent mtDNA partitioning; involved in stimulation of mitochondrial DNA replication in response to oxidative stress	0.651315	7.17781	2.04052e-05	0.000577724	0.0907703	22	1	7	7	36.7	26.894	226	1.65e-46	9.7	0.000368842	0.15184	23.675	6	15	1	6	6	31.9	26.894	226	8.96e-34	6.6	0.00030898	0.351383	80.276	6	17	1	8	8	41.2	26.894	226	1.08e-39	7.5	0.000328913	7.4184	92.211	6	18	1	5
PIL1	YGR086C	Eisosome core component; eisosomes are large immobile cell cortex structures associated with endocytosis; detected in phosphorylated state in mitochondria; phosphorylated on Thr233 upon Pkc1p hyperactivation in a Slt2p MAPK-dependent fashion; null mutant shows activation of Pkc1p/Ypk1p stress resistance pathways; member of BAR domain family; protein increases in abundance and relocalizes from pla…	0.388978	21.7269	0.00231822	0.0012221	4.87496	182	1	16	13	46.6	38.349	339	4.31e-239	53.7	0.00204194	0.30773	48.108	26	225	1	14	11	46	38.349	339	0	66.4	0.00310853	0.54942	70.665	25	148	1	15	12	46.3	38.349	339	3.04e-174	43.7	0.00191646	26.271	138.82	14	120	1	13
QCR2	YPR191W	Subunit 2 of ubiquinol cytochrome-c reductase (Complex III); Complex III is a component of the mitochondrial inner membrane electron transport chain; phosphorylated; transcription is regulated by Hap1p, Hap2p/Hap3p, and heme	2.03694	25.7983	0.00265388	0.00961509	0.709336	1109	1	40	40	82.3	40.478	368	0	301.4	0.0114607	1.663	49.944	125	1040	1	36	36	76.9	40.478	368	0	282.6	0.01323	2.97992	72.367	119	897	1	36	36	76.1	40.478	368	0	243.8	0.0106919	25.688	171.06	111	718	1	37
SAM35	YHR083W	Component of the sorting and assembly machinery (SAM) complex; the SAM (or TOB) complex is located in the mitochondrial outer membrane; the complex binds precursors of beta-barrel proteins and facilitates their insertion into the outer membrane	0.377874	12.4681	2.56762e-05	0.000449456	0.146814	17	1	8	8	34.7	37.404	329	4.73e-101	5.2	0.00019773	0.18313	88.505	9	24	1	6	6	26.7	37.404	329	1.18e-67	7.3	0.000341751	0.307711	50.532	9	18	1	6	6	22.5	37.404	329	8.41e-59	5.5	0.000241203	9.7058	263.94	4	21	1	6
SAM37	YMR060C	Component of the Sorting and Assembly Machinery (SAM) complex; the SAM (or TOB) complex is located in the mitochondrial outer membrane; binds precursors of beta-barrel proteins and facilitates their outer membrane insertion; contributes to SAM complex stability	0.409155	23.8413	2.19558e-05	0.00038045	0.148312	21	1	9	9	39.1	37.492	327	1.69e-66	6.4	0.00024336	0.15212	36.625	4	20	1	7	7	27.2	37.492	327	3.42e-58	6.1	0.000285573	0.290141	69.013	5	17	1	7	7	24.5	37.492	327	3.05e-31	5.2	0.000228046	13.386	70.749	2	22	1	8
SDH1	YKL148C	Flavoprotein subunit of succinate dehydrogenase; couples the oxidation of succinate to the transfer of electrons to ubiquinone as part of the TCA cycle and the mitochondrial respiratory chain; FAD binding to Sdh1p is required for the assembly of the succinate dehydrogenase subunits; SDH1 has a paralog, YJL045W, that arose from the whole genome duplication	2.54498	21.3941	0.000619281	0.00505231	0.315008	675	1	32	25	49.4	70.229	640	0	105.5	0.00401164	2.9997	31.541	42	724	1	30	23	44.4	70.229	640	0	113.1	0.0052948	5.16529	81.753	39	382	1	27	21	37.2	70.229	640	1.01e-210	59.7	0.00261815	24.832	140.25	21	373	1	32
SDH2	YLL041C	Iron-sulfur protein subunit of succinate dehydrogenase; the complex couples the oxidation of succinate to the transfer of electrons to ubiquinone as part of the TCA cycle and the mitochondrial respiratory chain; other members are Sdh1p, Sdh3p, and Sdh4p	2.40654	24.7214	0.000567305	0.00691768	0.210756	634	1	17	17	59	30.231	266	4.07e-188	238.3	0.00906135	2.7817	40.127	33	679	1	17	17	59	30.231	266	5.04e-219	255.3	0.0119519	5.01807	79.209	37	442	1	15	15	57.1	30.231	266	9.04e-164	166.2	0.00728871	18.72	173.01	29	420	1	17
TIM44	YIL022W	Essential component of the TIM23 complex; tethers the import motor and regulatory factors (PAM complex) to the translocation channel (Tim23p-Tim17p core complex); TIM23 complex is short for the translocase of the inner mitochondrial membrane	1.13898	20.1737	0.000300483	0.00136078	0.567488	139	1	21	21	53.8	48.854	431	3.38e-300	32.3	0.00122821	0.54424	41.16	28	156	1	19	19	52.7	48.854	431	0	36.2	0.00169471	0.946701	55.222	27	123	1	20	20	52	48.854	431	6.51e-238	28.5	0.00124987	40.481	127.08	19	131	1	19
YIM1	YMR152W	Protein of unknown function; null mutant displays sensitivity to DNA damaging agents; may have a role in lipid metabolism, based on localization to lipid droplets; the authentic, non-tagged protein is detected in highly purified mitochondria in high-throughput studies; protein abundance increases in response to DNA replication stress	1.38128	10.875	4.61311e-05	0.000287524	0.412329	34	1	8	8	29.9	41.637	365	6.74e-110	9.3	0.000353632	0.63676	29.582	9	37	1	7	7	24.4	41.637	365	1.28e-111	10.1	0.000472833	1.3866	54.179	10	31	1	9	9	36.4	41.637	365	4.58e-67	8.5	0.000372768	19.19	63.388	10	29	1	9
AFG1	YEL052W	Protein that may act as a chaperone for cytochrome c oxidase subunits; conserved protein; may act as a chaperone in the degradation of misfolded or unassembled cytochrome c oxidase subunits; localized to matrix face of the mitochondrial inner membrane; member of the AAA family but lacks a protease domain	0.511464	8.18796	7.5352e-05	0.000638275	0.303397	68	1	20	20	50.1	58.264	509	2.61e-182	13.4	0.000509535	0.10813	129.12	13	54	1	18	18	48.7	58.264	509	1.63e-141	10.6	0.000496241	0.185388	62.137	17	68	1	16	16	43	58.264	509	2.47e-108	13.4	0.000587657	8.5223	172.68	14	65	1	16
ATP10	YLR393W	Assembly factor for the F0 sector of mitochondrial F1F0 ATP synthase; mitochondrial inner membrane protein; interacts genetically with ATP6	1.1166	12.0708	3.41993e-05	0.000698426	0.125841	41	1	11	11	47.7	32.094	279	6.54e-76	14.7	0.000558967	0.70739	22.982	13	56	1	12	12	48.7	32.094	279	8.88e-68	20.1	0.000940985	1.33642	55.724	14	42	1	13	13	55.6	32.094	279	6.22e-50	15.1	0.000662211	9.2017	231.7	12	37	1	10
CAT5	YOR125C	Protein required for ubiquinone (Coenzyme Q) biosynthesis; localizes to the matrix face of the mitochondrial inner membrane in a large complex with ubiquinone biosynthetic enzymes; required for gluconeogenic gene activation	1.95707	9.53016	7.37064e-05	0.000371425	0.509986	21	1	6	6	27	26.059	233	5.15e-39	9	0.000342225	0.71087	26.994	8	17	1	4	4	22.3	26.059	233	3.53e-28	7.3	0.000341751	2.10438	32.825	5	14	1	4	4	21.9	26.059	233	5.33e-22	6	0.00026313	18.654	86.749	6	20	1	6
CCE1	YKL011C	Mitochondrial cruciform cutting endonuclease; cleaves Holliday junctions formed during recombination of mitochondrial DNA; CCE1 has a paralog, MRS1, that arose from the whole genome duplication	1.26294	8.922	3.34629e-06	0.000205016	0.0419469	12	1	6	6	22.1	41	353	6.96e-75	3.4	0.000129285	0.22115	48.207	6	19	1	7	7	24.4	41	353	7.93e-77	5.4	0.000252802	0.321357	53.153	6	22	1	10	10	33.4	41	353	3.1e-51	6.2	0.000271901	8.922	90.495	4	10	1	6
COQ10	YOL008W	Coenzyme Q (ubiquinone) binding protein; functions in the delivery of Q<sub>6</sub> to its proper location for electron transport during respiration; START domain protein with homologs in bacteria and eukaryotes	0.291709	6.75367		0.00038586	0	6	1	2	2	15.9	23.765	207	4.82e-15	2.9	0.000110272	0.058896	105.64	2	3	1	1	1	9.7	23.765	207	1.15e-22	1.4	6.55412e-05	0.524521	27.366	2	5	1	3	3	21.3	23.765	207	2.02e-11	2.4	0.000105252	6.2134	n. def.	1	5	1	3
COQ3	YOL096C	O-methyltransferase; catalyzes two different O-methylation steps in ubiquinone (Coenzyme Q) biosynthesis; component of a mitochondrial ubiquinone-synthesizing complex; phosphoprotein	1.3566	9.62786	3.39878e-05	0.000175279	0.498329	17	1	6	6	24	36.33	312	5.25e-44	5.4	0.000205335	0.59978	48.331	8	23	1	8	8	32.7	36.33	312	4.87e-51	7.4	0.000346432	1.23933	47.164	9	20	1	8	8	27.6	36.33	312	1.39e-46	6.4	0.000280672	12.904	143.95	8	19	1	6
COQ4	YDR204W	Protein with a role in ubiquinone (Coenzyme Q) biosynthesis; possibly functioning in stabilization of Coq7p; located on the matrix face of the mitochondrial inner membrane; component of a mitochondrial ubiquinone-synthesizing complex	1.54547	8.84576		0.000263772	0	24	1	6	6	22.4	38.627	335	2.94e-22	7.2	0.00027378	0.42788	16.036	5	36	1	5	5	20	38.627	335	1.6e-36	10.7	0.000500922	1.26913	37.465	4	27	1	4	4	15.8	38.627	335	3.47e-18	8.1	0.000355226	8.1117	38.178	3	16	1	5
COQ6	YGR255C	Putative flavin-dependent monooxygenase; involved in ubiquinone (Coenzyme Q) biosynthesis; localizes to the matrix face of the mitochondrial inner membrane in a large complex with other ubiquinone biosynthetic enzymes; human COX6 can rescue a yeast cox6 mutant and is implicated in steroid-resistant nephrotic syndrome (SRNS)	2.05539	12.626	5.3826e-05	0.000442554	0.312572	56	1	18	18	41.3	53.527	479	1.04e-153	11.7	0.000444892	0.64532	24.574	15	61	1	18	18	43	53.527	479	1.36e-155	12.7	0.000594553	1.88658	47.671	14	37	1	18	18	48.6	53.527	479	4.32e-93	7.7	0.000337684	6.9935	90.014	9	65	1	19
COQ9	YLR201C	Protein required for ubiquinone biosynthesis and respiratory growth; localizes to the matrix face of the mitochondrial inner membrane in a large complex with ubiquinone biosynthetic enzymes; ubiquinone is also known as coenzyme Q	2.04076	15.8292	3.66372e-05	0.000306088	0.30761	16	1	6	6	20.8	29.958	260	2.69e-26	6.2	0.000235755	0.58854	45.145	8	22	1	8	8	30.4	29.958	260	3.53e-36	8.5	0.000397929	2.17893	43.172	8	14	1	7	7	27.7	29.958	260	4.58e-28	5.4	0.000236817	14.109	147.46	6	15	1	5
GEP3	YOR205C	Protein required for mitochondrial ribosome small subunit biogenesis; null mutant is defective in respiration and in maturation of 15S rRNA; protein is localized to the mitochondrial inner membrane; null mutant interacts synthetically with prohibitin (Phb1p)	0.586598	6.05747		0.000183498	0	8	1	6	6	17.6	63.853	556	1.13e-38	1.4	5.3235e-05	0.25171	43.256	5	9	1	7	7	12.1	63.853	556	5.57e-30	1.6	7.49043e-05	0.314584	61.574	7	26	1	13	13	26.6	63.853	556	1.6e-63	4.7	0.000206119	7.8171	203.21	11	24	1	12
HEM15	YOR176W	Ferrochelatase; a mitochondrial inner membrane protein, catalyzes the insertion of ferrous iron into protoporphyrin IX, the eighth and final step in the heme biosynthetic pathway	1.33268	19.8905	0.000279958	0.00149074	0.48263	202	1	23	23	60.3	44.596	393	1.55e-226	51.4	0.00195448	0.56945	26.666	36	287	1	22	22	56.7	44.596	393	0	73	0.00341751	1.4292	61.178	42	212	1	24	24	65.9	44.596	393	6.51e-153	53.9	0.00236379	25.264	132.37	29	169	1	18
PET100	YDR079W	Chaperone that facilitates the assembly of cytochrome c oxidase; integral to the mitochondrial inner membrane; interacts with a subcomplex of subunits VII, VIIa, and VIII (Cox7p, Cox9p, and Cox8p) but not with the holoenzyme	0.389909	7.93009		0.000791924	0	22	1	6	6	48.6	13.187	111	8.04e-46	19.8	0.000752895	0.32346	42.738	8	9	1	3	3	26.1	13.187	111	4.6e-08	8.1	0.000379203	0.550721	65.344	5	18	1	6	6	48.6	13.187	111	1.86e-14	16.2	0.000710452	5.4458	63.822	7	9	1	6
SLS1	YLR139C	Mitochondrial membrane protein; coordinates expression of mitochondrially-encoded genes; may facilitate delivery of mRNA to membrane-bound translation machinery	0.434696	9.05728	1.31098e-05	0.000205145	0.164233	13	1	6	6	10.4	73.256	643	7.02e-32	2	7.605e-05	0.18609	41.305	4	20	1	12	12	18.4	73.256	643	7.35e-44	3.1	0.000145127	0.13584	74.711	9	33	1	12	12	19.8	73.256	643	3.19e-53	5.1	0.000223661	6.8897	110.55	9	23	1	11
TAZ1	YPR140W	Lyso-phosphatidylcholine acyltransferase; required for normal phospholipid content of mitochondrial membranes; major determinant of the final acyl chain composition of the mitochondrial-specific phospholipid cardiolipin; mutations in human ortholog tafazzin cause Barth syndrome, a rare X-linked disease characterized by skeletal and cardiomyopathy and bouts of cyclic neutropenia	0.386372	6.39095	6.83079e-05	0.000305516	0.574593	55	1	16	16	50.4	44.187	381	1.78e-97	14.4	0.00054756	0.2529	46.074	16	57	1	13	13	38.8	44.187	381	1.42e-89	15	0.000702227	0.493462	60.553	20	65	1	16	16	48.6	44.187	381	1.73e-77	17.1	0.000749921	5.4711	64.502	16	62	1	15
AI4	Q0065	Endonuclease I-SceII; encoded by a mobile group I intron within the mitochondrial COX1 gene; intron is normally spliced by the BI4p maturase but AI4p can mutate to acquire the same maturase activity	0.220674	7.62937		6.8397e-05	0	6	1	4	3	5.2	63.311	556	1.53e-37	1.1	4.18275e-05	0.16447	n. def.	1	14	1	6	5	9.5	63.311	556	4.56e-43	2.5	0.000117038	0.276878	77.29	3	16	1	6	5	9.5	63.311	556	2.44e-37	2.9	0.00012718	7.6426	43.115	3	15	1	5
AIM46	YHR199C	Putative protein of unknown function; the authentic, non-tagged protein is detected in highly purified mitochondria in high-throughput studies; null mutant displays elevated frequency of mitochondrial genome loss	0.528346	7.89885	1.20655e-05	0.000776547	0.0399302	23	1	8	8	31.6	34.113	310	1.79e-51	7.4	0.000281385	0.22512	42.949	8	21	1	5	5	21.9	34.113	310	2.31e-46	6.8	0.000318343	0.541038	50.221	6	24	1	9	9	39.4	34.113	310	2.97e-44	7.7	0.000337684	10.219	115.19	7	13	1	8
AIM9	YER080W	Putative protein of unknown function; the authentic, non-tagged protein is detected in highly purified mitochondria in high-throughput studies; null mutant displays elevated frequency of mitochondrial genome loss	1.16034	18.3862	0.000365663	0.00134369	0.699371	242	1	39	39	68.7	72.413	627	0	38.6	0.00146776	0.19824	76.166	41	279	1	37	37	65.7	72.413	627	0	44.5	0.00208327	0.405039	59.715	45	242	1	37	37	64.3	72.413	627	3.6e-239	38.6	0.0016928	30.749	201.13	40	286	1	39
ATG7	YHR171W	Autophagy-related protein and dual specificity member of the E1 family; mediates the attachment of Atg12p to Atg5p and Atg8p to phosphatidylethanolamine which are required steps in autophagosome formation; E1 enzymes are also known as ubiquitin-activating enzymes; involved in methionine restriction extension of chronological lifespan in an autophagy-dependent manner	#N/A	6.7292	1.34456e-05		#DIV/0!	--	--	--	--	--	--	--	--	--		--	--	--	--	--	--	--	--	--	--	--	--		--	--	--	1	1	1	1	1.9	71.427	630	8.94e-07	0.2	8.77101e-06	6.7292	n. def.	1	--	--	--
ATP11	YNL315C	Molecular chaperone; required for the assembly of alpha and beta subunits into the F1 sector of mitochondrial F1F0 ATP synthase; N-terminally propionylated in vivo	2.45399	15.995	0.000126583	0.000656646	0.495415	87	1	10	10	31.4	36.851	318	2.16e-122	27.4	0.00104188	0.73746	27.104	10	90	1	10	10	33.6	36.851	318	8.93e-128	28.3	0.00132487	1.48553	60.336	9	52	1	11	11	42.5	36.851	318	5.95e-100	16.4	0.000719223	17.401	114.5	12	40	1	8
ATP14	YLR295C	Subunit h of the F0 sector of mitochondrial F1F0 ATP synthase; F1F0 ATP synthase is a large, evolutionarily conserved enzyme complex required for ATP synthesis; protein abundance increases in response to DNA replication stress	1.51011	35.5869		0.00113584	0	60	1	2	2	40.3	14.128	124	1.04e-38	48.4	0.00184041	2.4612	49.28	11	5	1	1	1	11.3	14.128	124	5.39e-17	4	0.000187261	1.62401	2.7893	2	31	1	1	1	11.3	14.128	124	7.65e-17	25	0.00109638	58.284	160.49	3	20	1	2
ATP15	YPL271W	Epsilon subunit of the F1 sector of mitochondrial F1F0 ATP synthase; which is a large, evolutionarily conserved enzyme complex required for ATP synthesis; F1 translationally regulates ATP6 and ATP8 expression to achieve a balanced output of ATP synthase genes encoded in nucleus and mitochondria; phosphorylated	2.92955	21.0778	0.000223824	0.00759313	0.0757548	66	1	6	6	91.9	6.7425	62	3.9e-169	106.5	0.00404966	4.1604	48.113	15	28	1	5	5	85.5	6.7425	62	8.04e-66	45.2	0.00211605	4.70633	62.82	7	28	1	6	6	91.9	6.7425	62	1.18e-42	45.2	0.00198225	28.379	94.334	5	41	1	5
ATP16	YDL004W	Delta subunit of the central stalk of mitochondrial F1F0 ATP synthase; F1F0 ATP synthase is a large, evolutionarily conserved enzyme complex required for ATP synthesis; F1 translationally regulates ATP6 and ATP8 expression to achieve a balanced output of ATP synthase genes encoded in nucleus and mitochondria; phosphorylated	#N/A	9.2295		0.0044746	0	--	--	--	--	--	--	--	--	--		--	--	--	--	--	--	--	--	--	--	--	--		--	--	--	132	1	9	7	71.9	17.02	160	4.02e-103	82.5	0.00361804	9.2295	144.92	10	--	--	--
ATP19	YOL077W-A	Subunit k of the mitochondrial F1F0 ATP synthase; F1F0 ATP synthase is a large, evolutionarily conserved enzyme complex required for ATP synthesis; associated only with the dimeric form of ATP synthase	0.412186	18.8939		0.00571392	0	158	1	4	4	61.8	7.5337	68	3.38e-23	232.4	0.00883701	0.65747	49.592	10	--	--	--	--	--	--	--	--	--		--	--	--	102	1	4	4	61.8	7.5337	68	1.02e-11	150	0.00657825	28.819	150.84	5	60	1	3
BI2	Q0110	Mitochondrial mRNA maturase with a role in splicing; encoded by both exon and intron sequences of partially processed COB mRNA	0.281147	16.35		0.00018591	0	25	1	8	6	13.5	49.326	423	4.82e-74	5.9	0.000224347	0.12822	91.937	6	34	1	9	7	18.4	49.326	423	1.38e-34	8	0.000374521	0.1406	63.86	5	27	1	7	7	20.3	49.326	423	3.98e-30	6.4	0.000280672	16.35	130.82	4	--	--	--
BI3	Q0115	Mitochondrial mRNA maturase; forms a complex with Mrs1p to mediate splicing of the bI3 intron of the COB gene; encoded by both exon and intron sequences of partially processed COB mRNA	#N/A	93.842		0.000120759	0	--	--	--	--	--	--	--	--	--		--	--	--	--	--	--	--	--	--	--	--	--		--	--	--	10	1	7	7	11.4	61.172	517	8.81e-22	1.9	8.33246e-05	93.842	n. def.	1	9	1	5
BI4	Q0120	Mitochondrial mRNA maturase; forms a complex with Nam2p to mediate splicing of the bI4 intron of the COB gene; encoded by both exon and intron sequences of partially processed COB mRNA	0.20606	10.7641		0.000112709	0	7	1	4	1	1.7	74.579	638	7.13e-16	1.1	4.18275e-05	0.20606	n. def.	1	--	--	--	--	--	--	--	--	--		--	--	--	7	1	4	3	5.3	74.579	638	2.53e-10	1.1	4.82405e-05	n. def.	n. def.	0	8	1	5
CBP2	YHL038C	Required for splicing of the group I intron bI5 of the COB pre-mRNA; nuclear-encoded mitochondrial protein that binds to the RNA to promote splicing; also involved in but not essential for splicing of the COB bI2 intron and the intron in the 21S rRNA gene	0.970922	7.25277	7.43011e-06	0.000210366	0.0907703	14	1	8	8	16.7	73.86	630	5.06e-67	2.2	8.3655e-05	0.17442	37.028	5	23	1	12	12	24.3	73.86	630	1.39e-58	3.7	0.000173216	0.274876	65.362	9	32	1	15	15	31.4	73.86	630	9.84e-74	5.1	0.000223661	3.1894	184	10	33	1	10
CBS1	YDL069C	Mitochondrial translational activator of the COB mRNA; membrane protein that interacts with translating ribosomes, acts on the COB mRNA 5'-untranslated leader	#N/A	7.756		8.62276e-05	0	--	--	--	--	--	--	--	--	--		--	--	--	--	--	--	--	--	--	--	--	--		--	--	--	7	1	4	4	20.1	26.586	229	4.5e-14	3.1	0.000135951	7.756	n. def.	1	--	--	--
CBS2	YDR197W	Mitochondrial translational activator of the COB mRNA; interacts with translating ribosomes, acts on the COB mRNA 5'-untranslated leader	0.982965	9.0982		0.000108493	0	--	--	--	--	--	--	--	--	--		--	--	--	11	1	5	5	13.9	44.607	389	7.65e-38	2.8	0.000131082	0.32173	63.251	3	11	1	5	5	15.4	44.607	389	4.64e-15	2.8	0.000122794	9.0982	93.877	2	--	--	--
CCM1	YGR150C	Mitochondrial 15S rRNA-binding protein; required for intron removal of COB and COX1 pre-mRNAs; has separable roles in stabilizing mitochondrial 15S rRNA and in maturation of the COB and COX1 mRNAs; contains pentatricopeptide repeat (PPR) motifs; mutant is respiratory deficient and has defective plasma membrane electron transport	0.395205	6.05666	1.48803e-05	0.000213475	0.179138	29	1	16	16	21.3	101.42	864	7.91e-124	3.4	0.000129285	0.15376	50.622	13	21	1	12	12	14.9	101.42	864	5.79e-41	2.4	0.000112356	0.167909	182.92	7	32	1	20	20	24.2	101.42	864	1.84e-61	3.7	0.000162264	11.398	121.75	11	33	1	16
CDC9	YDL164C	DNA ligase found in the nucleus and mitochondria; an essential enzyme that joins Okazaki fragments during DNA replication; also acts in ribonucleotide excision repair, base excision repair, and recombination,	0.624103	18.392	1.77911e-05	9.60884e-05	0.475835	7	1	4	4	8.5	84.827	755	1.46e-51	0.9	3.42225e-05	0.49771	n. def.	1	9	1	6	6	11.1	84.827	755	6.22e-36	1.2	5.61782e-05	0.39119	30.816	5	6	1	6	6	10.6	84.827	755	1.2e-20	0.8	3.5084e-05	17.421	65.344	2	11	1	8
CIR2	YOR356W	Putative ortholog of human ETF-dH; found in a large supramolecular complex with other mitochondrial dehydrogenases; may have a role in oxidative stress response; ETF-dH is also known as electron transfer flavoprotein dehydrogenase	0.562463	12.678	0.000145801	0.00143392	0.261312	278	1	39	38	64.3	69.633	631	0	44.1	0.0016769	0.39211	45.642	57	299	1	36	35	61.2	69.633	631	0	47.4	0.00221904	0.85778	55.974	46	267	1	38	38	64.7	69.633	631	9.51e-260	42.3	0.00185507	16.362	171.74	50	231	1	36
COQ1	YBR003W	Hexaprenyl pyrophosphate synthetase; catalyzes the first step in ubiquinone (coenzyme Q) biosynthesis	0.458425	7.85754	5.48167e-05	0.000479777	0.293628	46	1	16	16	32.8	52.559	473	7.01e-292	9.7	0.000368842	0.12341	95.039	13	42	1	12	12	28.3	52.559	473	5.31e-70	8.9	0.000416655	0.233432	55.239	12	40	1	12	12	30.9	52.559	473	7.61e-88	8.5	0.000372768	8.8133	106.89	9	58	1	12
COX13	YGL191W	Subunit VIa of cytochrome c oxidase; present in a subclass of cytochrome c oxidase complexes that may have a role in mimimizing generation of reactive oxygen species; not essential for cytochrome c oxidase activity but may modulate activity in response to ATP; required for assembly of Rcf2p into cytochrome c oxidase - cytochrome bc1 supercomplexes	0.350404	7.31883	0.000630229	0.0043411	0.373098	123	1	7	7	60.5	15.021	129	1.4e-36	95.3	0.00362378	0.2172	33.304	6	68	1	6	6	37.2	15.021	129	1.59e-21	52.7	0.00246716	0.620771	58.428	5	114	1	8	8	60.5	15.021	129	1.27e-29	88.4	0.00387678	6.6957	59.01	5	84	1	6
ECM19	YLR390W	Putative protein of unknown function; the authentic, non-tagged protein is detected in highly purified mitochondria in high-throughput studies	1.18396	15.8288	0.000109624	0.000671628	0.419469	31	1	4	4	62.5	12.515	112	1.31e-20	27.7	0.00105329	0.98525	51.688	4	15	1	3	3	41.1	12.515	112	1.38e-18	13.4	0.000627323	1.87484	45.331	3	17	1	3	3	41.1	12.515	112	3.97e-14	15.2	0.000666596	8.1123	101.88	4	12	1	2
EFR3	YMR212C	Protein required for Stt4-containing PI kinase complex localization; required for Stt4-containing phosphoinositide (PI) kinase patch assembly at the plasma membrane; recruited to the plasma membrane via a conserved basic patch near its N-terminus; exhibits synthetic lethal genetic interactions with PHO85; has sequence similarity to the Drosophila rolling blackout (RBO) gene	0.488359	10.1217	2.61503e-05	8.28203e-05	0.811455	3	1	3	3	4.6	89.19	782	2.33e-10	0.4	1.521e-05	0.26772	n. def.	1	1	1	1	1	1.5	89.19	782	0.00024879	0.1	4.68152e-06	n. def.	n. def.	0	3	1	2	2	3.1	89.19	782	2.92e-16	0.4	1.7542e-05	37.103	n. def.	1	11	1	5
EXO5	YBR163W	Mitochondrial 5'-3' exonuclease and sliding exonuclease; required for mitochondrial genome maintenance; distantly related to the RecB nuclease domain of bacterial RecBCD recombinases; may be regulated by the transcription factor Ace2	2.6586	13.9992		5.27757e-05	0	4	1	4	4	10.9	67.569	585	1.09e-83	0.7	2.66175e-05	n. def.	n. def.	0	--	--	--	--	--	--	--	--	--		--	--	--	9	1	4	4	10.9	67.569	585	4.41e-18	1.5	6.57825e-05	14.966	84.017	3	3	1	3
FAA1	YOR317W	Long chain fatty acyl-CoA synthetase; activates imported fatty acids with a preference for C12:0-C16:0 chain lengths; functions in long chain fatty acid import; accounts for most acyl-CoA synthetase activity; localized to lipid particles; involved in sphingolipid-to-glycerolipid metabolism; forms ER foci upon DNA replication stress; FAA1 has a paralog, FAA4, that arose from the whole genome dupli…	0.677091	9.40555	0.000491591	0.000768738	1.64342	121	1	31	29	46.9	77.865	700	0	17.3	0.000657832	0.20814	52.288	37	140	1	24	23	41.1	77.865	700	5.66e-300	20	0.000936303	0.324433	58.595	24	152	1	26	25	41.4	77.865	700	8.03e-175	21.7	0.000951654	11.103	114.65	24	116	1	21
FAS2	YPL231W	Alpha subunit of fatty acid synthetase; complex catalyzes the synthesis of long-chain saturated fatty acids; contains the acyl-carrier protein domain and beta-ketoacyl reductase, beta-ketoacyl synthase and self-pantetheinylation activities	0.53728	9.33767	0.00127752		#DIV/0!	--	--	--	--	--	--	--	--	--		--	--	--	--	--	--	--	--	--	--	--	--		--	--	--	2	1	2	2	1.4	206.94	1887	3.64e-07	0.1	4.3855e-06	1.6387	58.749	2	--	--	--
FMP23	YBR047W	Putative protein of unknown function; proposed to be involved in iron or copper homeostasis; the authentic, non-tagged protein is detected in highly purified mitochondria in high-throughput studies	1.25456	12.4469		0.000322857	0	9	1	4	4	28	20.512	175	1.14e-32	5.1	0.000193927	1.0795	7.1877	5	10	1	4	4	25.7	20.512	175	1.62e-54	5.7	0.000266846	1.42961	88.546	4	7	1	3	3	22.9	20.512	175	2.8e-52	4	0.00017542	5.3125	38.22	3	7	1	3
FMP40	YPL222W	Putative protein of unknown function; proposed to be involved in responding to environmental stresses; the authentic, non-tagged protein is detected in highly purified mitochondria in high-throughput studies	2.33417	13.8301	0.000194464	0.000367541	1.35975	124	1	36	36	54.4	78.312	688	1.75e-256	18	0.00068445	0.55257	31.704	38	133	1	29	29	47.1	78.312	688	2.97e-234	19.3	0.000903533	1.47789	53.369	32	132	1	35	35	58	78.312	688	3.55e-205	19.2	0.000842017	21.146	117.59	26	105	1	28
FMT1	YBL013W	Methionyl-tRNA formyltransferase; catalyzes the formylation of initiator Met-tRNA in mitochondria; potential Cdc28p substrate	1.09835	11.0355		0.000291161	0	10	1	8	8	25.9	44.616	401	2.31e-129	2.5	9.50625e-05	0.21719	42.003	5	12	1	6	6	17	44.616	401	2.19e-23	3	0.000140445	0.372675	46.093	5	22	1	9	9	27.9	44.616	401	2.1e-35	5.5	0.000241203	4.8465	61.454	5	16	1	8
GEP5	YLR091W	Protein of unknown function; required for mitochondrial genome maintenance; detected in highly purified mitochondria in high-throughput studies; null mutant has decreased levels of cardiolipin and phosphatidylethanolamine	0.598441	6.9626		0.000135376	0	5	1	3	3	13.3	33.867	293	3.23e-12	1.7	6.46425e-05	0.25108	9.6334	2	7	1	4	4	18.4	33.867	293	1.38e-21	2.4	0.000112356	0.355151	57.349	3	14	1	6	6	32.1	33.867	293	2.45e-20	4.8	0.000210504	6.9626	164.31	4	6	1	4
GLE1	YDL207W	Cytoplasmic nucleoporin required for polyadenylated mRNA export; contains a nuclear export signal; when bound to inositol hexakisphosphate (IP6), functions as an activator for the Dbp5p ATPase activity at the nuclear pore complex during mRNA export; mediates translation initiation; required for efficient translation termination	0.45528	10.101	1.32615e-05	7.79658e-05	0.43713	4	1	2	2	5.8	62.073	538	1.32e-16	0.7	2.66175e-05	0.45528	n. def.	1	--	--	--	--	--	--	--	--	--		--	--	--	3	1	2	2	5.8	62.073	538	8.8e-06	0.6	2.6313e-05	10.101	75.754	2	--	--	--
GPD2	YOL059W	NAD-dependent glycerol 3-phosphate dehydrogenase; expression is controlled by an oxygen-independent signaling pathway required to regulate metabolism under anoxic conditions; located in cytosol and mitochondria; constitutively active but is inactivated via phosphorylation by energy-stress responsive kinase SNF1; GPD2 has a paralog, GPD1, that arose from the whole genome duplication	0.378715	6.58133	0.000105491	0.000211312	1.28296	10	1	4	4	14.8	49.421	440	6.35e-52	2.3	8.74575e-05	0.28735	21.848	6	9	1	4	3	14.3	49.421	440	3.75e-27	2	9.36303e-05	0.470079	49.282	2	6	1	4	3	10.5	49.421	440	1.36e-19	1.4	6.1397e-05	9.032	n. def.	1	--	--	--
GTT1	YIR038C	ER associated glutathione S-transferase capable of homodimerization; expression induced during the diauxic shift and throughout stationary phase; functional overlap with Gtt2p, Grx1p, and Grx2p	0.907987	11.1081	0.00100359	0.000218644	11.7962	50	1	8	8	41	26.794	234	1.7e-60	21.4	0.000813735	0.38007	57.547	7	67	1	10	10	44	26.794	234	2.51e-89	28.6	0.00133891	0.738062	39.144	9	50	1	9	9	42.7	26.794	234	2e-56	21.4	0.000938498	16.775	101.97	8	61	1	9
HNT2	YDR305C	Dinucleoside triphosphate hydrolase; has similarity to the tumor suppressor FHIT and belongs to the histidine triad (HIT) superfamily of nucleotide-binding proteins	2.49105	7.93268	2.76781e-05	0.000215823	0.329583	7	1	4	4	21.2	24.784	217	1.14e-13	3.2	0.00012168	1.2722	23.415	3	5	1	2	2	9.2	24.784	217	8.75e-07	2.3	0.000107675	1.53485	36.992	2	7	1	4	4	24.9	24.784	217	1.12e-16	3.2	0.000140336	4.0737	82.554	2	2	1	2
HTS1	YPR033C	Cytoplasmic and mitochondrial histidine tRNA synthetase; efficient mitochondrial localization requires both a presequence and an amino-terminal sequence; mutations in human ortholog HARS2 are associated with Perrault syndrome	2.63686	10.7148	0.00026317	0.000208183	3.24874	28	1	10	10	27.3	59.952	546	7.5e-123	5.1	0.000193927	1.0446	32.782	12	35	1	11	11	27.1	59.952	546	6.36e-152	6.4	0.000299617	2.04219	52.388	12	32	1	12	12	32.6	59.952	546	1.02e-79	5.9	0.000258745	27.072	187.85	5	25	1	9
IDP3	YNL009W	Peroxisomal NADP-dependent isocitrate dehydrogenase; catalyzes oxidation of isocitrate to alpha-ketoglutarate with the formation of NADP(H+), required for growth on unsaturated fatty acids; IDP3 has a paralog, IDP2, that arose from the whole genome duplication	2.08588	8.8309	0.000636449	0.00154887	1.05602	192	1	12	6	14.5	47.856	420	6.17e-87	45.7	0.00173774	1.1399	19.132	5	343	1	12	7	15.2	47.856	420	1.47e-104	81.7	0.0038248	2.31787	65.329	5	239	1	16	11	31.9	47.856	420	2.29e-89	56.9	0.00249535	8.8309	90.245	6	--	--	--
IFM1	YOL023W	Mitochondrial translation initiation factor 2	1.43361	22.8015	1.63207e-05	0.000313106	0.133959	28	1	16	16	27.2	75.656	676	1.45e-52	4.1	0.000155902	0.31329	34.601	15	35	1	13	13	20.3	75.656	676	1.32e-43	5.2	0.000243439	0.535647	53.097	15	42	1	20	20	33.3	75.656	676	5.93e-116	6.2	0.000271901	14.395	173.78	14	37	1	15
ILV1	YER086W	Threonine deaminase, catalyzes first step in isoleucine biosynthesis; expression is under general amino acid control; ILV1 locus exhibits highly positioned nucleosomes whose organization is independent of known ILV1 regulation	1.53549	16.526	0.00027727	0.00210696	0.338197	374	1	36	36	74.7	63.83	576	0	64.9	0.00246782	0.30885	32.88	48	436	1	32	32	71.5	63.83	576	0	75.7	0.00354391	0.785978	68.144	43	353	1	31	31	70.3	63.83	576	8.64e-264	61.3	0.00268831	20.41	101.56	35	329	1	33
ILV2	YMR108W	Acetolactate synthase; catalyses the first common step in isoleucine and valine biosynthesis and is the target of several classes of inhibitors, localizes to the mitochondria; expression of the gene is under general amino acid control	1.01853	22.5952	0.000455882	0.0030116	0.389026	830	1	34	34	55.7	74.936	687	0	120.8	0.00459342	0.31641	47.615	61	851	1	28	28	50.1	74.936	687	0	123.9	0.0058004	0.524301	78.058	54	685	1	31	31	53	74.936	687	9.93e-287	99.7	0.00437235	41.502	173.56	47	556	1	33
ILV6	YCL009C	Regulatory subunit of acetolactate synthase; acetolactate synthase catalyzes the first step of branched-chain amino acid biosynthesis; enhances activity of the Ilv2p catalytic subunit, localizes to mitochondria	1.66568	15.4149	0.000286613	0.00445178	0.165457	179	1	17	17	54.4	33.986	309	4.29e-155	57.9	0.00220165	0.392	29.611	22	230	1	15	15	52.4	33.986	309	5.87e-296	74.4	0.00348305	0.890472	66.52	23	151	1	15	15	60.5	33.986	309	5.59e-126	48.9	0.00214451	5.7482	177.39	19	187	1	18
IMG1	YCR046C	Mitochondrial ribosomal protein of the large subunit; required for respiration and for maintenance of the mitochondrial genome	1.6974	10.0188	0.000120263	0.00107698	0.286978	37	1	7	7	42	19.393	169	1.42e-24	21.9	0.000832747	0.55486	27.643	12	31	1	8	8	42	19.393	169	1.05e-31	18.3	0.000856718	1.26494	33.559	9	29	1	9	9	50.9	19.393	169	7.06e-24	17.2	0.000754307	11.26	100.96	9	33	1	7
IML2	YJL082W	Protein of unknown function; the authentic, non-tagged protein is detected in highly purified mitochondria in high-throughput studies; protein abundance increases in response to DNA replication stress; IML2 has a paralog, YKR018C, that arose from the whole genome duplication	0.224876	9.79913	3.82329e-05	0.000117274	0.837833	9	1	8	8	14.2	82.535	731	1.25e-50	1.2	4.563e-05	0.22478	119.36	2	6	1	4	4	8.1	82.535	731	5.98e-13	0.8	3.74521e-05	0.224972	26.975	2	12	1	7	7	10.7	82.535	731	1.3e-27	1.6	7.01681e-05	19.153	78.661	3	8	1	6
IRC3	YDR332W	Double-stranded DNA-dependent helicase of the DExH/D-box family; required for maintenance of the mitochondrial (mt) genome; null mutant accumulates double-stranded breaks in mt DNA; localizes to the mt matrix	0.268205	43.142		7.13437e-05	0	2	1	1	1	2.8	78.545	689	0.0014866	0.3	1.14075e-05	0.25476	n. def.	1	4	1	4	4	7.1	78.545	689	3.7e-31	0.6	2.80891e-05	0.28165	7.2505	2	7	1	5	5	8.4	78.545	689	3.1e-18	1	4.3855e-05	43.142	n. def.	1	4	1	2
LIP2	YLR239C	Lipoyl ligase; involved in the modification of mitochondrial enzymes by the attachment of lipoic acid groups	2.44434	9.30743	1.84224e-05	0.000424109	0.111633	15	1	6	6	17.7	37.237	328	2.01e-15	4.6	0.000174915	0.62577	8.2861	4	16	1	8	8	22	37.237	328	2.9e-21	4.9	0.000229394	1.06213	66.787	7	8	1	5	5	16.2	37.237	328	1.56e-13	2.4	0.000105252	18.167	156.59	3	13	1	7
LIP5	YOR196C	Protein involved in biosynthesis of the coenzyme lipoic acid; has similarity to E. coli lipoic acid synthase	1.80804	11.8467	4.74662e-05	0.000798625	0.152744	36	1	10	10	30.2	46.247	414	1.88e-135	8.7	0.000330817	0.58165	22.896	14	51	1	12	12	38.2	46.247	414	4.52e-184	12.3	0.000575827	1.10692	45.95	15	36	1	13	13	37	46.247	414	1.74e-70	8.7	0.000381539	21.54	97.187	9	42	1	14
LYS12	YIL094C	Homo-isocitrate dehydrogenase; an NAD-linked mitochondrial enzyme required for the fourth step in the biosynthesis of lysine, in which homo-isocitrate is oxidatively decarboxylated to alpha-ketoadipate	2.75021	24.6201	0.00033213	0.0023902	0.357106	191	1	21	21	52.3	40.068	371	1.62e-219	51.5	0.00195829	0.65426	72.916	34	183	1	21	21	54.2	40.068	371	7.88e-221	49.3	0.00230799	1.53374	47.98	31	149	1	21	21	54.2	40.068	371	1.67e-135	40.2	0.00176297	36.641	154.89	17	147	1	20
MCT1	YOR221C	Predicted malonyl-CoA:ACP transferase; putative component of a type-II mitochondrial fatty acid synthase that produces intermediates for phospholipid remodeling	1.85728	11.8102	3.03332e-05	0.000350408	0.222468	40	1	8	8	32.2	40.707	360	1.29e-76	11.1	0.000422077	0.54276	38.926	10	58	1	11	11	41.4	40.707	360	4.96e-105	16.1	0.000753724	1.20856	44.982	14	42	1	12	12	43.1	40.707	360	1.61e-73	11.7	0.000513104	17.814	97.586	10	35	1	10
MDN1	YLR106C	Huge dynein-related AAA-type ATPase (midasin); forms extended pre-60S particle with the Rix1 complex (Rix1p-Ipi1p-Ipi3p); acts in removal of ribosomal biogenesis factors at successive steps of pre-60S assembly and export from nucleus	#N/A	14.5357	2.40392e-05	2.73248e-06	22.6094	--	--	--	--	--	--	--	--	--		--	--	--	--	--	--	--	--	--	--	--	--		--	--	--	--	--	--	--	--	--	--	--	--		--	--	--	3	1	2
MEF2	YJL102W	Mitochondrial elongation factor involved in translational elongation	1.47709	10.5899	2.25448e-05	0.000248345	0.2333	42	1	15	15	26.4	91.282	819	1.1e-134	5.1	0.000193927	0.28821	58.09	16	49	1	15	15	25.5	91.282	819	1.46e-78	6	0.000280891	0.616295	49.848	16	27	1	12	12	21.9	91.282	819	1.21e-60	3.3	0.000144722	25.667	68.94	7	41	1	16
MIS1	YBR084W	Mitochondrial C1-tetrahydrofolate synthase; involved in interconversion between different oxidation states of tetrahydrofolate (THF); provides activities of formyl-THF synthetase, methenyl-THF cyclohydrolase, and methylene-THF dehydrogenase	2.2633	20.017	0.000144667	0.00119903	0.310071	142	1	36	33	36.8	106.22	975	3.3e-206	14.6	0.000555165	2.2633	29.92	44	--	--	--	--	--	--	--	--	--		--	--	--	95	1	29	29	35	106.22	975	7.36e-166	9.7	0.000425394	20.017	159.22	25	--	--	--
MRH4	YGL064C	Mitochondrial ATP-dependent RNA helicase of the DEAD-box family; required for assembly of the large subunit of mitochondrial ribosomes; binds to the large subunit rRNA, 21S_rRNA; localizes to the matrix face of the mitochondrial inner membrane and associates with the large subunit precursor and with mature ribosomes	0.399912	11.8671		0.000371626	0	42	1	20	20	37.8	63.057	561	7.28e-172	7.5	0.000285187	0.14821	94.258	14	30	1	13	13	29.4	63.057	561	6.85e-80	5.3	0.00024812	0.169866	78.445	15	60	1	22	22	46.2	63.057	561	5.87e-88	10.7	0.000469249	10.526	116.77	18	46	1	17
MRM2	YGL136C	Mitochondrial 2' O-ribose methyltransferase; required for methylation of U(2791) in 21S rRNA; MRM2 deletion confers thermosensitive respiration and loss of mitochondrial DNA; has similarity to Spb1p and Trm7p, and to E. coli FtsJ/RrmJ	1.01727	8.25177		0.000122514	0	--	--	--	--	--	--	--	--	--		--	--	--	--	--	--	--	--	--	--	--	--		--	--	--	5	1	3	3	11.9	37.423	320	2.57e-07	1.6	7.01681e-05	7.6254	73.251	3	3	1	2
MRP1	YDR347W	Mitochondrial ribosomal protein of the small subunit; MRP1 exhibits genetic interactions with PET122, encoding a COX3-specific translational activator, and with PET123, encoding a small subunit mitochondrial ribosomal protein	1.55597	12.9412	0.000138211	0.000873818	0.406485	81	1	16	16	52	36.728	321	2.31e-125	25.2	0.00095823	0.54294	39.517	15	80	1	14	14	46.1	36.728	321	1.84e-156	24.9	0.0011657	0.993049	52.471	13	71	1	16	16	53.6	36.728	321	3.07e-95	22.1	0.000969196	31.9	106.39	12	75	1	12
MRP13	YGR084C	Mitochondrial ribosomal protein of the small subunit	1.84894	25.5011	5.27843e-05	0.000914643	0.148312	54	1	14	14	48.7	38.988	339	5.91e-141	15.9	0.000604597	0.50219	36.836	21	52	1	11	11	33.9	38.988	339	1.15e-71	15.3	0.000716272	0.869112	47.371	13	57	1	13	13	47.8	38.988	339	1.96e-47	16.8	0.000736765	20.481	150.07	14	49	1	11
MRP17	YKL003C	Mitochondrial ribosomal protein of the small subunit; MRP17 exhibits genetic interactions with PET122, encoding a COX3-specific translational activator	0.977304	9.73759		0.000474816	0	36	1	5	5	29	15.02	131	1.76e-61	27.5	0.00104569	0.26599	26.858	2	23	1	5	5	29	15.02	131	1.58e-49	17.6	0.000823947	0.32586	125.91	2	23	1	4	4	29	15.02	131	1.2e-15	17.6	0.000771849	7.1302	76.714	2	17	1	4
MRP20	YDR405W	Mitochondrial ribosomal protein of the large subunit	1.89268	21.2405	9.42597e-05	0.000633331	0.382489	42	1	10	10	37.6	30.566	263	1.09e-53	16	0.0006084	0.74187	22.545	12	10	1	4	4	17.9	30.566	263	4.98e-17	3.8	0.000177898	1.42933	62.802	3	19	1	8	8	25.9	30.566	263	1.43e-20	7.2	0.000315756	7.6604	60.533	3	22	1	8
MRP4	YHL004W	Mitochondrial ribosomal protein of the small subunit	1.08035	22.1724	4.66102e-05	0.000801891	0.149379	68	1	17	17	59.6	44.151	394	7.34e-148	17.3	0.000657832	0.3399	61.051	22	63	1	13	13	43.1	44.151	394	1.92e-111	16	0.000749043	0.661201	71.91	17	49	1	13	13	39.1	44.151	394	1.46e-70	12.4	0.000543802	32.59	161	11	43	1	13
MRP49	YKL167C	Mitochondrial ribosomal protein of the large subunit; not essential for mitochondrial translation	2.62873	6.48165	5.13833e-05	0.00119246	0.11074	31	1	7	7	54.7	16.021	137	3.82e-57	22.6	0.000859365	1.4502	27.474	6	2	1	1	1	6.6	16.021	137	0.0011878	1.5	7.02227e-05	1.24752	n. def.	1	13	1	4	4	33.6	16.021	137	9.07e-14	9.5	0.000416623	5.0365	155.39	2	14	1	3
MRP7	YNL005C	Mitochondrial ribosomal protein of the large subunit	1.55352	10.638	0.000101564	0.00127868	0.204129	77	1	21	21	56.1	43.226	371	7.46e-148	20.8	0.00079092	0.76832	25.316	26	59	1	17	17	44.2	43.226	371	1.34e-141	15.9	0.000744361	1.32489	49.736	24	50	1	18	18	47.7	43.226	371	4.51e-87	13.5	0.000592043	17.395	128.67	16	54	1	15
MRPL1	YDR116C	Mitochondrial ribosomal protein of the large subunit	1.65423	16.4578	0.000132788	0.00145453	0.234618	92	1	15	15	63.2	30.996	285	6.95e-176	32.3	0.00122821	0.60151	33.943	19	79	1	15	15	63.2	30.996	285	5.62e-145	27.7	0.00129678	1.03493	40.725	19	61	1	12	12	51.6	30.996	285	1.53e-101	21.4	0.000938498	11.935	120.91	12	65	1	13
MRPL11	YDL202W	Mitochondrial ribosomal protein of the large subunit; localizes to vacuole in response to H2O2	0.696541	15.5396	4.33029e-05	0.00097367	0.114296	39	1	8	8	32.1	28.515	249	8.12e-78	15.7	0.000596992	0.20454	45.782	10	33	1	7	7	29.7	28.515	249	4.45e-102	13.3	0.000622642	0.391083	61.339	9	37	1	10	10	45.4	28.515	249	4.78e-64	14.9	0.00065344	15.302	104.73	9	30	1	8
MRPL16	YBL038W	Mitochondrial ribosomal protein of the large subunit; homologous to bacterial L16 ribosomal protein; synthetic lethality with hac1 mutation suggests a possible role in synthesis of precursors for protein glycosylation	0.904598	11.9935		0.000365009	0	17	1	5	5	20.7	26.518	232	2.32e-24	7.3	0.000277582	0.28535	89.293	7	10	1	4	4	15.5	26.518	232	1.12e-14	4.3	0.000201305	0.927816	107.27	6	14	1	6	6	25.4	26.518	232	2.89e-17	6	0.00026313	11.301	258.63	6	7	1	3
MRPL17	YNL252C	Mitochondrial ribosomal protein of the large subunit	1.57696	11.9113	8.94406e-05	0.000687932	0.334128	57	1	16	16	52	32.212	281	1.15e-131	20.3	0.000771907	0.53993	30.325	16	64	1	14	14	47.3	32.212	281	2.24e-121	22.8	0.00106739	0.982704	57.165	17	59	1	16	16	53.7	32.212	281	2.09e-72	21	0.000920956	14.447	165.21	15	53	1	16
MRPL19	YNL185C	Mitochondrial ribosomal protein of the large subunit	1.72206	14.4212	0.000139918	0.00172668	0.208249	58	1	8	8	57	16.67	158	2.42e-67	36.7	0.00139552	0.46675	65.385	12	29	1	8	8	55.1	16.67	158	9.41e-42	18.4	0.000861399	0.667913	60.466	10	34	1	8	8	57	16.67	158	7.05e-38	21.5	0.000942883	20.795	132.24	8	49	1	9
MRPL24	YMR193W	Mitochondrial ribosomal protein of the large subunit; two mitochondrial ribosomal proteins, YmL14 and YmL24, have been assigned to the same gene	0.869952	6.18186	2.73946e-05	0.00124607	0.0564999	25	1	9	9	35.3	30.049	258	3.3e-83	9.7	0.000368842	0.40254	35.233	7	30	1	8	8	34.5	30.049	258	6.13e-98	11.6	0.000543056	0.538068	52.627	6	44	1	12	12	45.3	30.049	258	7.27e-75	17.1	0.000749921	5.8819	119.45	9	39	1	8
MRPL25	YGR076C	Mitochondrial ribosomal protein of the large subunit; mutation confers increased replicative lifespan	2.56796	8.49185	0.000103341	0.00104152	0.254993	36	1	9	9	33.1	18.587	157	1.35e-25	22.9	0.000870772	3.2478	41.1	13	--	--	--	--	--	--	--	--	--		--	--	--	22	1	9	9	40.8	18.587	157	2.12e-23	14	0.00061397	12.688	89.808	7	28	1	7
MRPL27	YBR282W	Mitochondrial ribosomal protein of the large subunit; homolog of human Bcl-2 interacting protein BMRP	1.84091	11.094	7.48712e-05	0.000725906	0.265068	18	1	6	6	41.1	16.492	146	5.17e-21	12.3	0.000467707	0.87624	24.105	9	14	1	5	5	45.2	16.492	146	1.5e-28	9.6	0.000449426	1.58856	50.895	6	17	1	8	8	57.5	16.492	146	8.89e-32	11.6	0.000508718	14.673	85.493	7	23	1	5
MRPL28	YDR462W	Mitochondrial ribosomal protein of the large subunit; protein abundance increases in response to DNA replication stress	1.49511	8.52406	4.74673e-05	0.000866575	0.140771	22	1	6	6	35.4	17.342	147	1.99e-43	15	0.000570375	0.73551	26.135	5	12	1	5	5	35.4	17.342	147	4.53e-29	8.2	0.000383884	1.09243	47.861	4	35	1	7	7	39.5	17.342	147	4.5e-44	23.8	0.00104375	10.212	65.076	4	36	1	7
MRPL35	YDR322W	Mitochondrial ribosomal protein of the large subunit	0.693376	14.2202	0.000221053	0.00116577	0.487311	78	1	24	24	67.8	42.825	367	4.52e-218	21.3	0.000809932	0.14581	105.52	25	74	1	18	18	49.6	42.825	367	1.91e-118	20.2	0.000945666	0.23959	69.17	26	72	1	19	19	50.7	42.825	367	1.16e-108	19.6	0.000859559	24.91	146.78	19	80	1	16
MRPL38	YKL170W	Mitochondrial ribosomal protein of the large subunit; appears as two protein spots (YmL34 and YmL38) on two-dimensional SDS gels; protein abundance increases in response to DNA replication stress	1.28487	9.65951	5.52316e-05	0.00111086	0.127777	19	1	5	5	46.4	14.904	138	1.36e-49	13.8	0.000524745	0.48986	27.251	5	21	1	6	6	47.1	14.904	138	6.32e-44	15.2	0.00071159	0.785238	17.408	6	19	1	5	5	46.4	14.904	138	1.31e-30	13.8	0.000605199	12.58	111.58	4	13	1	6
MRPL4	YLR439W	Mitochondrial ribosomal protein of the large subunit; homolog of prokaryotic L29 ribosomal protein; located at the ribosomal tunnel exit	2.53576	16.3918	0.000118769	0.000916464	0.333052	45	1	10	10	38.2	36.964	319	9.17e-113	14.1	0.000536152	1.3161	32.926	11	65	1	9	9	33.9	36.964	319	1.61e-110	20.4	0.000955029	2.1156	43.583	8	36	1	8	8	27.6	36.964	319	7.46e-46	11.3	0.000495562	38.83	151.7	7	68	1	8
MRPL49	YJL096W	Mitochondrial ribosomal protein of the large subunit	2.78313	7.9986		0.00114977	0	38	1	6	6	40.4	18.387	161	6.45e-67	23.6	0.00089739	1.8623	25.55	8	17	1	5	5	27.3	18.387	161	1.58e-24	10.6	0.000496241	2.15262	40.98	4	33	1	6	6	36	18.387	161	5.12e-69	20.5	0.000899028	7.1333	104.35	10	22	1	5
MRPL51	YPR100W	Mitochondrial ribosomal protein of the large subunit	2.06666	6.37264	4.25455e-05	0.000631909	0.173031	28	1	8	8	61.4	16.123	140	8.39e-65	20	0.0007605	1.1251	28.505	12	7	1	2	2	15	16.123	140	1.18e-09	5	0.000234076	2.17047	34.323	2	9	1	5	5	37.1	16.123	140	2.09e-26	6.4	0.000280672	8.3102	136.94	4	8	1	3
MRPL6	YHR147C	Mitochondrial ribosomal protein of the large subunit	0.998714	17.234	7.46608e-05	0.00097029	0.19775	31	1	8	8	50	23.889	214	1.98e-41	14.5	0.000551362	0.31956	32.137	8	37	1	7	7	41.6	23.889	214	1.2e-59	17.3	0.000809902	0.332557	56.496	7	20	1	5	5	26.6	23.889	214	1.94e-37	9.3	0.000407852	17.404	45.463	6	43	1	7
MRPL7	YDR237W	Mitochondrial ribosomal protein of the large subunit; MRPL7 produces both YmL5 and YmL7, which are two different modified forms of the same protein	0.85897	11.2984		0.000315519	0	48	1	7	7	31.8	33.099	292	1.1e-101	16.4	0.00062361	0.16205	39.835	8	59	1	6	6	29.5	33.099	292	6.27e-88	20.2	0.000945666	0.438097	79.652	10	52	1	6	6	29.5	33.099	292	6.48e-51	17.8	0.00078062	7.8167	114.62	9	26	1	7
MRPL9	YGR220C	Mitochondrial ribosomal protein of the large subunit	2.13869	12.1602		0.00106024	0	14	1	5	5	18.6	29.79	269	9.01e-21	5.2	0.00019773	1.0863	8.2365	6	16	1	6	6	24.9	29.79	269	4.35e-34	5.9	0.000276209	1.82862	78.905	6	18	1	6	6	24.5	29.79	269	1.5e-19	6.7	0.000293829	15.855	130.21	4	23	1	5
MRPS12	YNR036C	Mitochondrial protein; may interact with ribosomes based on co-purification experiments; similar to E. coli and human mitochondrial S12 ribosomal proteins	2.72655	6.94606	8.11024e-05	0.000737803	0.282499	29	1	7	7	44.4	16.916	153	8.34e-37	19	0.000722475	1.0999	43.994	10	12	1	4	4	21.6	16.916	153	1.82e-14	7.8	0.000365158	2.94742	57.501	5	8	1	3	3	33.3	16.916	153	1.21e-23	5.2	0.000228046	2.65	92.888	3	13	1	4
MRPS17	YMR188C	Mitochondrial ribosomal protein of the small subunit	1.60283	9.68301	0.000104257	0.000977014	0.274238	49	1	11	11	52.3	27.635	237	5.76e-135	20.7	0.000787117	0.70863	26.415	15	42	1	8	8	39.7	27.635	237	1.67e-75	17.7	0.000828628	1.13248	43.459	12	37	1	11	11	48.1	27.635	237	7.69e-51	15.6	0.000684139	5.9331	152.34	12	38	1	8
MRPS18	YNL306W	Mitochondrial ribosomal protein of the small subunit; essential for viability, unlike most other mitoribosomal proteins	1.21976	8.53714	1.1171e-05	0.000705149	0.0407131	36	1	8	8	47.9	24.563	217	6.87e-70	16.6	0.000631215	0.523	38.564	5	37	1	8	8	47.9	24.563	217	5.8e-83	17.1	0.000800539	0.902039	52.792	6	31	1	7	7	43.3	24.563	217	1.42e-65	14.3	0.000627127	2.6583	263.57	4	46	1	9
MRPS35	YGR165W	Mitochondrial ribosomal protein of the small subunit; null mutant does not grow on glycerol, is sensitive to 2,4-dichlorophenol, and accumulates large lipid droplets	1.25461	11.4633	0.000204538	0.000984743	0.533794	77	1	18	18	52.2	39.575	345	2.8e-72	22.3	0.000847957	0.43316	37.277	25	66	1	14	14	45.2	39.575	345	1.95e-116	19.1	0.00089417	1.16252	52.476	15	57	1	14	14	44.9	39.575	345	2.53e-55	16.5	0.000723608	4.8726	115.45	14	65	1	15
MRPS5	YBR251W	Mitochondrial ribosomal protein of the small subunit	0.905908	12.604	0.000114059	0.000700994	0.418158	41	1	14	14	47.6	34.883	307	2.68e-77	13.4	0.000509535	0.26165	37.792	15	42	1	11	11	40.1	34.883	307	2.39e-67	13.7	0.000641368	0.517893	54.193	12	40	1	13	13	43	34.883	307	7.17e-62	13	0.000570115	25.46	126.77	12	40	1	11
MSC1	YML128C	Protein of unknown function; mutant is defective in directing meiotic recombination events to homologous chromatids; the authentic, non-tagged protein is detected in highly purified mitochondria and is phosphorylated	1.22555	9.98128	0.00154951	6.83928e-05	58.2249	65	1	19	19	43.9	59.588	513	1.97e-153	12.7	0.000482917	0.5126	28.893	21	28	1	11	11	27.7	59.588	513	5.1e-103	5.5	0.000257483	1.50896	43.599	12	43	1	16	16	41.1	59.588	513	9.77e-106	8.4	0.000368382	14.044	125.08	14	36	1	11
MSC6	YOR354C	Protein of unknown function; mutant is defective in directing meiotic recombination events to homologous chromatids; the authentic, non-tagged protein is detected in highly purified mitochondria in high-throughput studies	1.77558	10.8334	4.97669e-05	0.00086342	0.14813	100	1	28	28	48.7	79.946	692	0	14.5	0.000551362	0.46446	29.241	32	124	1	29	29	54.2	79.946	692	0	17.9	0.000837991	1.06658	50.482	36	97	1	25	25	49.3	79.946	692	3.51e-163	14	0.00061397	12.173	153.75	26	95	1	29
MSS18	YPR134W	Nuclear encoded protein needed for splicing of mitochondrial intron; required for efficient splicing of mitochondrial COX1 aI5beta intron; mss18 mutations block cleavage of 5' exon - intron junction; phenotype of intronless strain suggests additional functions	1.00316	6.23011		0.000222158	0	12	1	7	7	33.2	30.957	268	2.47e-26	4.5	0.000171112	0.27882	40.789	8	5	1	4	4	13.4	30.957	268	1.04e-06	1.9	8.89488e-05	0.78125	97.643	2	12	1	7	7	30.2	30.957	268	4.96e-38	4.5	0.000197348	4.8009	183.9	3	6	1	5
MSS51	YLR203C	Specific translational activator for the mitochondrial COX1 mRNA; loosely associated with the matrix face of the mitochondrial inner membrane; localizes to vacuole membrane in response to H2O2; influences both COX1 mRNA translation and Cox1p assembly into cytochrome c oxidase; binds to heme B, which may be a mechanism for sensing oxygen levels in order to regulate cytochrome c oxidase biogenesis	0.597503	20.9464	0.000151005	0.00123655	0.313837	--	--	--	--	--	--	--	--	--		--	--	--	118	1	20	20	47.7	50.88	436	3.51e-164	27.1	0.00126869	0.603974	54.725	25	98	1	21	21	55.3	50.88	436	3.41e-101	22.5	0.000986738	33.98	121.1	16	100	1	18
NGL1	YOL042W	Putative endonuclease; has a domain similar to a magnesium-dependent endonuclease motif in mRNA deadenylase Ccr4p; the authentic, non-tagged protein is detected in highly purified mitochondria in high-throughput studies	0.650157	9.03115		0.000198259	0	17	1	5	5	16.8	42.397	363	1.44e-109	4.7	0.000178717	0.44165	18.897	5	20	1	7	7	22.3	42.397	363	1.58e-87	5.5	0.000257483	0.858664	46.095	7	23	1	10	10	37.7	42.397	363	2.15e-54	6.3	0.000276287	4.8395	118	6	25	1	5
OAR1	YKL055C	Mitochondrial 3-oxoacyl-[acyl-carrier-protein] reductase; may comprise a type II mitochondrial fatty acid synthase along with Mct1p	1.4121	6.49404	8.7994e-06	0.000310397	0.0728551	13	1	7	7	32.4	31.184	278	6.59e-64	4.7	0.000178717	0.41991	77.79	5	16	1	6	6	28.8	31.184	278	1.16e-45	5.8	0.000271528	0.951837	35.852	4	22	1	7	7	32.4	31.184	278	2.65e-56	7.9	0.000346455	14.934	82.393	4	22	1	8
PAM16	YJL104W	Subunit of the import motor (PAM complex); the PAM complex is a component of the Translocase of the Inner Mitochondrial membrane (TIM23 complex); forms a 1:1 subcomplex with Pam18p and inhibits its cochaperone activity; contains a J-like domain	0.869871	6.64802	0.00017767	0.00120947	0.377522	44	1	10	10	53	16.216	149	1.83e-48	29.5	0.00112174	0.98983	31.651	15	27	1	9	9	43	16.216	149	1.31e-35	18.1	0.000847354	1.3594	40.435	9	22	1	9	9	53	16.216	149	4.47e-37	14.8	0.000649054	7.4822	90.619	10	30	1	8
PAM18	YLR008C	Subunit of the import motor (PAM complex); the PAM complex is a component of the Translocase of the Inner Mitochondrial membrane (TIM23 complex); essential J-protein cochaperone that stimulates Ssc1p ATPase activity to drive import; inhibited by Pam16p	0.617094	9.6076		0.000995519	0	22	1	3	3	19.6	17.91	168	4.4e-117	13.1	0.000498127	0.60341	28.994	5	19	1	3	3	18.5	17.91	168	6.99e-100	11.3	0.000529011	0.964041	56.404	6	12	1	2	2	13.1	17.91	168	1.12e-60	7.1	0.000311371	14.242	155.6	3	21	1	3
PET117	YER058W	Protein required for assembly of cytochrome c oxidase	1.4015	43.942	5.58573e-05	0.000829622	0.173031	17	1	6	6	45.8	12.281	107	1.24e-58	15.9	0.000604597	2.2776	24.845	4	1	1	1	1	13.1	12.281	107	0.0010743	0.9	4.21336e-05	n. def.	n. def.	0	7	1	2	2	14	12.281	107	2.27e-23	6.5	0.000285058	n. def.	n. def.	0	8	1	3
PET127	YOR017W	Protein with a role in 5'-end processing of mitochondrial RNAs; located in the mitochondrial membrane	1.02867	6.22118	1.4688e-05	0.00017725	0.212961	--	--	--	--	--	--	--	--	--		--	--	--	15	1	8	8	14	93.406	800	8.78e-51	1.9	8.89488e-05	0.326126	39.191	6	--	--	--	--	--	--	--	--	--		--	--	--	18	1	12
PGS1	YCL004W	Phosphatidylglycerolphosphate synthase; catalyzes the synthesis of phosphatidylglycerolphosphate from CDP-diacylglycerol and sn-glycerol 3-phosphate in the first committed and rate-limiting step of cardiolipin biosynthesis	0.964712	11.2046		0.000197354	0	11	1	7	7	23.8	59.37	521	5.57e-92	2.1	7.98525e-05	0.34595	31.098	7	16	1	8	8	23.6	59.37	521	6.74e-58	3.1	0.000145127	0.601685	50.241	8	17	1	8	8	24	59.37	521	9.41e-43	3.3	0.000144722	20.026	157.93	6	11	1	7
PSD1	YNL169C	Phosphatidylserine decarboxylase of the mitochondrial inner membrane; converts phosphatidylserine to phosphatidylethanolamine; regulates mitochondrial fusion and morphology by affecting lipid mixing in the mitochondrial membrane and by influencing the ratio of long to short forms of Mgm1p; partly exposed to the mitochondrial intermembrane space	0.255534	7.10712	2.42423e-06	0.000319553	0.0194964	43	1	10	10	27.4	56.594	500	0	8.6	0.000327015	0.15847	51.805	10	39	1	7	7	19.6	56.594	500	3.95e-194	7.8	0.000365158	0.247905	55.008	8	41	1	8	8	21.2	56.594	500	3.57e-237	8.2	0.000359611	0.14103	154.91	10	28	1	7
PST2	YDR032C	Protein with similarity to a family of flavodoxin-like proteins; induced by oxidative stress in a Yap1p dependent manner; the authentic, non-tagged protein is detected in highly purified mitochondria in high-throughput studies; protein abundance increases in response to DNA replication stress; PST2 has a paralog, RFS1, that arose from the whole genome duplication	1.05995	9.63802	0.00121063	0.000558864	5.56708	64	1	9	8	60.1	20.965	198	4.93e-135	32.3	0.00122821	0.56565	48.65	11	79	1	8	8	60.1	20.965	198	4.88e-182	39.9	0.00186793	1.06096	83.292	16	49	1	7	7	60.1	20.965	198	5.02e-92	24.7	0.00108322	13.714	122.24	11	52	1	9
PUS9	YDL036C	Mitochondrial tRNA:pseudouridine synthase; catalyzes the formation of pseudouridine at position 32 in mitochondrial tRNAs; contains an N-terminal mitochondrial targeting sequence; PUS9 has a paralog, RIB2, that arose from the whole genome duplication	1.20618	8.75522	5.13858e-06	7.63209e-05	0.173031	--	--	--	--	--	--	--	--	--		--	--	--	2	1	2	2	4.1	53.398	462	0.00012154	0.4	1.87261e-05	1.05667	146.22	2	2	1	2	2	4.1	53.398	462	5.22e-06	0.4	1.7542e-05	1.7096	245.54	2	2	1	2
QRI7	YDL104C	Protein involved in threonylcarbamoyl adenosine biosynthesis; Sua5p and Qri7p are necessary and sufficient for RNA t6A modification in vitro; highly conserved mitochondrial protein; essential for t6A modification of mitochondrial tRNAs that decode ANN codons; similar to Kae1p and E. coli YgjD, both of which are also required for tRNA t6A modification; when directed to the cytoplasm, complements t…	2.56346	6.91626	3.01248e-05	0.000274051	0.282499	34	1	12	12	34.2	45.543	407	2.54e-74	8.4	0.00031941	0.54097	30.293	14	52	1	14	14	39.6	45.543	407	6.79e-98	12.8	0.000599234	1.14559	38.25	15	31	1	13	13	36.6	45.543	407	5.47e-81	7.6	0.000333298	8.6715	104.64	8	37	1	11
RAD27	YKL113C	5' to 3' exonuclease, 5' flap endonuclease; required for Okazaki fragment processing and maturation, for long-patch base-excision repair and large loop repair (LLR), ribonucleotide excision repair; member of the S. pombe RAD2/FEN1 family; relocalizes to the cytosol in response to hypoxia	1.63227	11.9976	6.02316e-05	7.06257e-05	2.19172	3	1	3	3	11	43.279	382	3.1e-08	0.8	3.042e-05	0.63278	10.237	3	--	--	--	--	--	--	--	--	--		--	--	--	6	1	3	3	12	43.279	382	3.09e-14	1.6	7.01681e-05	13.861	82.891	2	2	1	1
RDL1	YOR285W	Thiosulfate sulfurtransferase; contains a rhodanese-like domain; localized to the mitochondrial outer membrane; protein abundance increases in response to DNA replication stress; similar to the human TSTD gene	1.04406	6.39236	0.00126398	0.00087587	3.70874	49	1	8	8	68.3	15.413	139	1e-51	35.3	0.00134228	0.70796	36.698	9	7	1	3	3	32.4	15.413	139	6.01e-06	5	0.000234076	1.41339	30.23	4	24	1	8	8	68.3	15.413	139	5.01e-36	17.3	0.000758692	3.4482	111.77	7	14	1	5
REX2	YLR059C	3'-5' RNA exonuclease; involved in 3'-end processing of U4 and U5 snRNAs, 5S and 5.8S rRNAs, and RNase P and RNase MRP RNA; localized to mitochondria and null suppresses escape of mtDNA to nucleus in yme1 yme2 mutants; RNase D exonuclease	2.03371	8.12187	3.11106e-05	0.000330051	0.242243	17	1	4	4	19.7	30.87	269	5.35e-53	6.3	0.000239557	0.70255	8.4826	3	18	1	4	4	18.6	30.87	269	5.1e-47	6.7	0.000313662	1.18349	18.83	3	22	1	5	5	23.8	30.87	269	1.13e-89	8.2	0.000359611	7.5221	76.193	4	8	1	3
RIP1	YEL024W	Ubiquinol-cytochrome-c reductase; a Rieske iron-sulfur protein of the mitochondrial cytochrome bc1 complex; transfers electrons from ubiquinol to cytochrome c1 during respiration; during import, Rip1p is first imported into the mitochondrial matrix where it is processed, acquires its Fe-S cluster, and is folded, then is translocated into the inner membrane by the action of a homo-oligomer of Bcs1…	0.364466	22.9391	0.000317091	0.00419722	0.194154	215	1	11	11	58.1	23.365	215	1.06e-228	100	0.0038025	0.26999	43.602	14	239	1	11	11	58.1	23.365	215	4.56e-181	111.2	0.00520585	0.655437	75.989	20	273	1	11	11	58.1	23.365	215	1.14e-120	127	0.00556959	35.087	181.33	9	173	1	11
RMD9	YGL107C	Mitochondrial protein required for respiratory growth; mutant phenotype and genetic interactions suggest a role in delivering mt mRNAs to ribosomes; located on matrix face of the inner membrane and loosely associated with mitoribosomes; RMD9 has a paralog, YBR238C, that arose from the whole genome duplication	0.527616	16.2447	2.5749e-05	0.000566827	0.116744	57	1	23	23	43	74.595	646	1.64e-243	8.8	0.00033462	0.12253	73.026	18	61	1	20	20	38.5	74.595	646	1.21e-184	9.4	0.000440063	0.237614	70.442	18	91	1	26	26	47.5	74.595	646	7.08e-154	14.1	0.000618356	9.7713	96.334	14	78	1	21
RRG8	YPR116W	Putative protein of unknown function; required for mitochondrial genome maintenance; null mutation results in a decrease in plasma membrane electron transport	0.936466	8.30876		0.000130905	0	2	1	2	2	14.1	31.133	277	4.9e-05	0.7	2.66175e-05	0.35689	n. def.	1	3	1	2	2	11.9	31.133	277	0.00026467	1.1	5.14967e-05	0.792707	32.931	2	4	1	3	3	11.6	31.133	277	2.47e-06	1.4	6.1397e-05	2.958	61.451	2	--	--	--
RSM10	YDR041W	Mitochondrial ribosomal protein of the small subunit; has similarity to E. coli S10 ribosomal protein; essential for viability, unlike most other mitoribosomal proteins	1.30924	15.0936	5.85716e-05	0.000652452	0.230708	29	1	8	8	45.8	23.424	203	1.63e-115	14.3	0.000543757	0.43009	24.59	9	25	1	6	6	28.1	23.424	203	1.02e-88	12.3	0.000575827	0.857118	58.042	6	28	1	7	7	36.9	23.424	203	7.03e-47	13.8	0.000605199	18.46	64.461	5	22	1	6
RSM18	YER050C	Mitochondrial ribosomal protein of the small subunit; has similarity to E. coli S18 ribosomal protein	2.97976	18.6426	0.000147288	0.000659496	0.573956	19	1	5	5	35.5	15.835	138	2.61e-15	13.8	0.000524745	2.1502	40.179	5	5	1	2	2	15.2	15.835	138	1.76e-11	3.6	0.000168535	3.82307	29.827	2	27	1	7	7	37	15.835	138	7.03e-21	19.6	0.000859559	27.939	83.732	3	8	1	3
RSM23	YGL129C	Mitochondrial ribosomal protein of the small subunit; has similarity to mammalian apoptosis mediator proteins; null mutation prevents induction of apoptosis by overproduction of metacaspase Mca1p	1.09832	16.9091	8.90072e-05	0.00114672	0.199477	115	1	27	27	64.2	50.866	450	8.72e-156	25.6	0.00097344	0.40834	35.844	31	126	1	26	26	63.1	50.866	450	8.01e-164	28	0.00131082	0.671141	54.39	32	96	1	24	24	60	50.866	450	2.71e-105	21.3	0.000934112	18.845	142.64	25	108	1	26
RSM26	YJR101W	Mitochondrial ribosomal protein of the small subunit	1.727	12.4233		0.000573088	0	24	1	8	8	43.2	30.223	266	9.17e-72	9	0.000342225	0.57359	43.628	10	31	1	6	6	35.7	30.223	266	2.4e-105	11.7	0.000547737	0.988631	55.031	10	30	1	8	8	47.4	30.223	266	8.11e-51	11.3	0.000495562	10.029	109.61	5	26	1	7
RSM28	YDR494W	Mitochondrial ribosomal protein of the small subunit; genetic interactions suggest a possible role in promoting translation initiation	2.86799	12.0448	7.98896e-05	0.000994983	0.206347	75	1	14	14	48.8	41.215	361	6.59e-108	20.8	0.00079092	1.8585	37.773	18	60	1	13	13	47.4	41.215	361	3.6e-126	16.6	0.000777132	3.43891	55.053	14	53	1	14	14	52.4	41.215	361	3.79e-75	14.7	0.000644669	16.233	126.4	12	55	1	14
RSP5	YER125W	E3 ubiquitin ligase of NEDD4 family; regulates many cellular processes including MVB sorting, heat shock response, transcription, endocytosis, ribosome stability; mutant tolerates aneuploidy; autoubiquitinates; ubiquitinates Sec23p and Sna3p; deubiquitinated by Ubp2p; activity regulated by SUMO ligase Siz1p, in turn regulates Siz1p SUMO ligase activity; required for efficient Golgi-to-ER traffick…	1.45155	6.01284	0.000137471	2.21933e-05	15.9188	5	1	4	4	5.7	91.815	809	1.9e-16	0.6	2.2815e-05	1.3354	80.635	3	9	1	7	7	9.1	91.815	809	1.27e-44	1.1	5.14967e-05	1.75257	31.367	3	7	1	6	6	7.8	91.815	809	2.41e-14	0.9	3.94695e-05	3.1384	41.898	3	6	1	3
RTC6	YPL183W-A	Protein involved in translation; mutants have defects in biogenesis of nuclear ribosomes; sequence similar to prokaryotic ribosomal protein L36, may be a mitochondrial ribosomal protein; protein abundance increases in response to DNA replication stress	1.67296	11.0203		0.000214297	0	--	--	--	--	--	--	--	--	--		--	--	--	--	--	--	--	--	--	--	--	--		--	--	--	3	1	1	1	9.7	10.698	93	0.00147	3.2	0.000140336	11.849	n. def.	1	--	--	--
SEN34	YAR008W	Subunit of the tRNA splicing endonuclease; tRNA splicing endonuclease is composed of Sen2p, Sen15p, Sen34p, and Sen54p; Sen34p contains the active site for tRNA 3' splice site cleavage and has similarity to Sen2p and to Archaeal tRNA splicing endonuclease	0.569587	10.2207	1.31445e-05	7.32106e-05	0.461416	2	1	2	2	6.9	31.313	275	1.63e-09	0.7	2.66175e-05	0.34313	n. def.	1	7	1	4	4	13.8	31.313	275	1.89e-10	2.5	0.000117038	0.5251	19.956	4	10	1	4	4	12.7	31.313	275	2.73e-10	3.6	0.000157878	17.654	115.14	4	8	1	4
SLM1	YIL105C	Phosphoinositide PI4,5P(2) binding protein, forms a complex with Slm2p; acts downstream of Mss4p in a pathway regulating actin cytoskeleton organization in response to stress; phosphorylated by the TORC2 complex; protein abundance increases in response to DNA replication stress; SLM1 has a paralog, SLM2, that arose from the whole genome duplication	0.467659	10.5987	7.03612e-05	6.53151e-05	2.76849	10	1	6	6	12.8	77.994	686	1.01e-28	1.5	5.70375e-05	0.18781	27.712	5	7	1	4	4	5.4	77.994	686	1.12e-16	1	4.68152e-05	0.156079	33.514	4	18	1	10	10	17.6	77.994	686	8.05e-45	2.6	0.000114023	13.138	68.88	7	13	1	6
SPG1	YGR236C	Protein required for high temperature survival during stationary phase; not required for growth on nonfermentable carbon sources; the authentic, non-tagged protein is detected in highly purified mitochondria in high-throughput studies	0.425031	14.2131	0.000104087	0.000241556	1.1074	52	1	5	5	53.7	10.545	95	8.7e-76	54.7	0.00207997	0.36236	27.701	5	35	1	3	3	50.5	10.545	95	8.49e-54	36.8	0.0017228	0.646412	80.711	4	31	1	5	5	53.7	10.545	95	1.37e-35	32.6	0.00142967	12.342	124.61	2	32	1	4
TMA19	YKL056C	Protein that associates with ribosomes; homolog of translationally controlled tumor protein; green fluorescent protein (GFP)-fusion protein localizes to the cytoplasm and relocates to the mitochondrial outer surface upon oxidative stress	1.5522	6.27707	0.00179359	9.51405e-05	48.4486	4	1	3	3	21.6	18.741	167	1.26e-22	2.4	9.126e-05	1.6806	8.3315	3	2	1	2	2	16.2	18.741	167	1.79e-16	1.2	5.61782e-05	2.02274	2.0299	2	--	--	--	--	--	--	--	--	--		--	--	--	--	--	--
VAR1	Q0140	Mitochondrial ribosomal protein of the small subunit; mitochondrially-encoded; polymorphic in different strains due to variation in number of AAT (asparagine) codons; translated near the mitochondrial inner membrane; may have a role in loss of mitochondrial DNA under stress conditions	0.627858	11.6304	3.49386e-05	0.00077839	0.115354	50	1	17	17	47	47.123	398	1.42e-191	12.6	0.000479115	0.21487	86.682	12	49	1	14	14	40.5	47.123	398	6.4e-86	12.3	0.000575827	0.37853	84.739	13	78	1	20	20	50	47.123	398	8.43e-76	19.6	0.000859559	14.358	183.34	11	78	1	19
XDJ1	YLR090W	Chaperone with a role in facilitating mitochondrial protein import; ascomycete-specific member of the DnaJ-like family, closely related to Ydj1p; predicted to be C-terminally prenylated; the authentic, non-tagged protein is detected in highly purified mitochondria in high-throughput studies	0.523912	9.62729		9.92147e-05	0	9	1	6	6	13.1	51.346	459	4.32e-19	2	7.605e-05	0.25185	50.594	7	7	1	4	4	9.8	51.346	459	4.85e-19	1.5	7.02227e-05	0.391466	87.817	4	5	1	3	3	8.3	51.346	459	3.12e-10	1.1	4.82405e-05	11.064	117.85	3	6	1	3
YDR061W	YDR061W	Protein with similarity to ABC transporter family members; lacks predicted membrane-spanning regions; transcriptionally activated by Yrm1p along with genes involved in multidrug resistance	1.61599	6.0992	4.48427e-05	0.00056196	0.205074	51	1	20	20	43.6	61.191	539	1.26e-110	9.5	0.000361237	0.27701	51.685	19	54	1	17	17	34.1	61.191	539	1.13e-83	10	0.000468152	0.635809	52.076	19	74	1	23	23	56	61.191	539	6.76e-103	13.7	0.000600814	8.5394	178.59	14	54	1	24
YER077C	YER077C	Putative protein of unknown function; green fluorescent protein (GFP)-fusion protein localizes to the mitochondrion; null mutation results in a decrease in plasma membrane electron transport	0.21338	7.11148		0.000195327	0	13	1	10	10	13.7	79.547	688	2.22e-26	1.9	7.22475e-05	0.29638	290.75	3	13	1	7	7	10.2	79.547	688	8.47e-41	1.9	8.89488e-05	0.13038	141.12	5	16	1	11	11	15.1	79.547	688	1.2e-40	2.3	0.000100867	1.623	123.28	10	16	1	10
YJL045W	YJL045W	Minor succinate dehydrogenase isozyme; participates in oxidation of succinate and transfer of electrons to ubiquinone; induced during the diauxic shift in a Cat8p-dependent manner; YJL045W has a paralog, SDH1, that arose from the whole genome duplication	2.51734	11.2207	0.000355935	0.0014024	0.652263	254	1	17	10	22.2	69.382	634	4.77e-119	40.1	0.0015248	2.1371	46.525	8	382	1	17	10	30.1	69.382	634	2.58e-181	60.3	0.00282295	5.86166	36.352	7	186	1	16	10	31.5	69.382	634	1.18e-114	29.3	0.00128495	7.4843	76.5	7	175	1	15
YJL147C	YJL147C	Mitochondrial protein of unknown function; homozygous diploid deletion strain has a sporulation defect characterized by elevated dityrosine in the soluble fraction; expression induced by calcium shortage; YJL147W is a non-essential gene	0.384825	12.3779		0.000107875	0	5	1	4	4	14.1	44.862	382	6.92e-35	1.3	4.94325e-05	0.16749	30.454	4	4	1	3	3	8.6	44.862	382	5.75e-07	1	4.68152e-05	0.266816	n. def.	1	6	1	5	5	17.8	44.862	382	9.08e-22	1.6	7.01681e-05	5.5785	64.077	4	5	1	5
YJU3	YKL094W	Monoglyceride lipase (MGL); functional ortholog of mammalian MGL, localizes to lipid particles and membranes, also member of the eukaryotic serine hydrolase family	0.619493	7.10847	0.000192899	0.000336642	1.4726	17	1	7	7	30.4	35.562	313	1.06e-55	5.4	0.000205335	0.34346	28.045	8	11	1	4	4	17.6	35.562	313	1.38e-29	3.5	0.000163853	0.577301	47.355	5	12	1	6	6	22.4	35.562	313	6.51e-26	3.8	0.000166649	11.448	29.435	2	10	1	4
YKL162C	YKL162C	Putative protein of unknown function; green fluorescent protein (GFP)-fusion protein localizes to the mitochondrion	0.306548	8.401		9.31046e-05	0	5	1	3	3	12.2	46.509	402	1e-23	1.2	4.563e-05	0.48662	117.66	2	5	1	3	3	9.5	46.509	402	3.42e-17	1.2	5.61782e-05	0.126475	n. def.	1	16	1	10	10	33.1	46.509	402	1.38e-35	4	0.00017542	12.236	95.448	4	6	1	4
YKR070W	YKR070W	Putative protein of unknown function; the authentic, non-tagged protein is detected in highly purified mitochondria in high-throughput studies	2.20742	7.2101	6.26693e-05	0.000691634	0.232864	37	1	11	11	41.5	39.406	352	3.07e-93	10.5	0.000399262	0.89951	21.942	13	30	1	9	9	38.9	39.406	352	2.75e-146	8.5	0.000397929	2.69165	50.66	10	26	1	10	10	40.3	39.406	352	3.24e-64	7.4	0.000324527	10.019	162.79	5	24	1	8
YLF2	YHL014C	Protein of unknown function; has weak similarity to E. coli GTP-binding protein gtp1; the authentic, non-tagged protein is detected in highly purified mitochondria in high-throughput studies	0.832753	8.68203	9.00354e-06	0.000312026	0.0741561	18	1	9	9	28.6	45.714	405	6.21e-75	4.4	0.00016731	0.15441	71.645	9	17	1	8	8	23.2	45.714	405	1.04e-52	4.2	0.000196624	0.238073	40.344	7	22	1	10	10	35.1	45.714	405	5.03e-63	5.4	0.000236817	5.3496	162.61	9	17	1	7
YLR290C	YLR290C	Putative protein of unknown function; the authentic, non-tagged protein is detected in highly purified mitochondria in high-throughput studies; YLR290C is not an essential gene	1.60224	7.9132	3.4817e-05	0.000565601	0.1582	51	1	13	13	40.8	31.524	277	4.99e-46	18.4	0.00069966	0.78579	28.935	13	68	1	13	13	42.2	31.524	277	2.73e-64	24.5	0.00114697	1.62303	51.18	16	45	1	13	13	44.8	31.524	277	1.54e-51	16.2	0.000710452	7.6439	111.37	13	38	1	10
YLR419W	YLR419W	Putative helicase with limited sequence similarity to human Rb protein; the authentic, non-tagged protein is detected in highly purified mitochondria in high-throughput studies; YLR419W is not an essential gene	#N/A	33.7986	2.35612e-05		#DIV/0!	--	--	--	--	--	--	--	--	--		--	--	--	--	--	--	--	--	--	--	--	--		--	--	--	--	--	--	--	--	--	--	--	--		--	--	--	4	1	3
YML6	YML025C	Mitochondrial ribosomal protein of the large subunit; has similarity to E. coli L4 ribosomal protein and human mitoribosomal MRP-L4 protein; essential for viability, unlike most other mitoribosomal proteins	2.34642	26.0535	9.44118e-05	0.00121901	0.199042	93	1	16	16	50.7	31.969	286	4.08e-113	32.5	0.00123581	0.66532	32.498	20	91	1	15	15	47.9	31.969	286	4.73e-114	31.8	0.00148872	1.44592	78.621	19	61	1	15	15	48.3	31.969	286	1.12e-87	21.3	0.000934112	28.823	158.57	11	61	1	14
YOR020W-A	YOR020W-A	Putative protein of unknown function; conserved in A. gossypii; the authentic, non-tagged protein is detected in highly purified mitochondria in high-throughput studies	0.470157	10.0875	0.000627656	0.000794513	2.03023	38	1	3	3	35.6	9.6176	90	8.01e-29	42.2	0.00160465	0.65956	32.343	6	7	1	1	1	12.2	9.6176	90	6.46e-14	7.8	0.000365158	0.516022	3.4388	2	22	1	2	2	15.6	9.6176	90	3.49e-08	24.4	0.00107006	8.2597	125.98	5	9	1	1
HYR1	YIR037W	Thiol peroxidase; functions as a hydroperoxide receptor to sense intracellular hydroperoxide levels and transduce a redox signal to the Yap1p transcription factor; HYR1 has a paralog, GPX1, that arose from the whole genome duplication	2.43957	8.43171	0.00129534	0.000464581	7.16551	22	1	8	6	34.4	18.641	163	1.06e-36	13.5	0.000513337	2.4197	25.155	7	--	--	--	--	--	--	--	--	--		--	--	--	5	1	3	2	16	18.641	163	1.47e-09	3.1	0.000135951	9.7158	n. def.	1	--	--	--
VPS1	YKR001C	Dynamin-like GTPase required for vacuolar sorting; also involved in actin cytoskeleton organization, endocytosis, late Golgi-retention of some proteins, regulation of peroxisome biogenesis	0.354168	6.62859	0.000524486	0.000242627	5.55544	24	1	14	14	31.5	78.736	704	5.85e-187	3.4	0.000129285	0.13109	198.47	7	17	1	10	10	17.8	78.736	704	1.37e-52	2.4	0.000112356	0.110324	73.365	3	29	1	14	14	28.4	78.736	704	2.03e-75	4.1	0.000179806	13.624	93.547	8	36	1	18
TAM41	YGR046W	Mitochondrial phosphatidate cytidylyltransferase (CDP-DAG synthase); required for cardiolipin biosynthesis; viability of null mutant is strain-dependent; mRNA is targeted to the bud; mutant displays defect in mitochondrial protein import, likely due to altered membrane lipid composition	0.317748	1.1309		9.79689e-05	0	7	1	7	7	20.8	44.199	385	2.92e-61	1.8	6.8445e-05	0.30072	54.325	5	6	1	6	6	16.9	44.199	385	1.09e-28	1.6	7.49043e-05	0.294855	73.22	4	9	1	5	5	15.8	44.199	385	1.71e-21	2.3	0.000100867	1.5623	99.833	6	6	1	3
TRM5	YHR070W	tRNA(m(1)G37)methyltransferase; methylates a tRNA base adjacent to the anticodon that has a role in prevention of frameshifting; highly conserved across Archaea, Bacteria, and Eukarya	#N/A	#N/A	5.34089e-05	4.95786e-05	2.76849	1	1	1	1	3	56.514	499	4.64e-12	0.2	7.605e-06	n. def.	n. def.	0	--	--	--	--	--	--	--	--	--		--	--	--	--	--	--	--	--	--	--	--	--		--	--	--	--	--	--
NDI1	YML120C	NADH:ubiquinone oxidoreductase; transfers electrons from NADH to ubiquinone in the respiratory chain but does not pump protons, in contrast to the higher eukaryotic multisubunit respiratory complex I; phosphorylated; involved in Mn and H2O2 induced apoptosis; upon apoptotic stress, Ndip is activated in the mitochondria by N-terminal cleavage, and the truncated protein translocates to the cytoplas…	0.326287	1.13388	0.000575149	0.00402651	0.367093	443	1	33	33	72.5	57.249	513	0	86.4	0.00328536	0.21587	49.971	72	424	1	31	31	67.6	57.249	513	0	82.7	0.00387161	0.449196	82.529	65	471	1	31	31	66.1	57.249	513	0	91.8	0.00402589	1.0639	161.75	71	459	1	31
COX14	YML129C	Mitochondrial cytochrome c oxidase (complex IV) assembly factor; also involved in translational regulation of Cox1p and prevention of Cox1p aggregation before assembly; associates with complex IV assembly intermediates and complex III/complex IV supercomplexes; located in the mitochondrial membrane	0.397116	2.58171		0.000576067	0	10	1	2	2	34.3	7.9589	70	2.78e-05	14.3	0.000543757	0.35442	n. def.	1	7	1	2	2	34.3	7.9589	70	0.00022857	10	0.000468152	0.439812	n. def.	1	15	1	2	2	34.3	7.9589	70	2.11e-08	21.4	0.000938498	2.7964	n. def.	1	3	1	2
CCA1	YER168C	ATP (CTP):tRNA-specific tRNA nucleotidyltransferase; different forms targeted to the nucleus, cytosol, and mitochondrion are generated via the use of multiple transcriptional and translational start sites	0.97841	0.0677369	8.78279e-06	7.74527e-05	0.29142	3	1	2	2	5.1	62.484	546	3.96e-22	0.5	1.90125e-05	n. def.	n. def.	0	--	--	--	--	--	--	--	--	--		--	--	--	7	1	5	5	11.4	62.484	546	1.17e-14	1.3	5.70115e-05	n. def.	n. def.	0	3	1	2
PET111	YMR257C	Mitochondrial translational activator specific for the COX2 mRNA; located in the mitochondrial inner membrane	0.03981	0.55212	1.45149e-06	5.92853e-05	0.0629203	--	--	--	--	--	--	--	--	--		--	--	--	--	--	--	--	--	--	--	--	--		--	--	--	3	1	2	2	2.8	94.522	800	5.92e-11	0.4	1.7542e-05	0.55212	319.94	2	--	--	--
MSR1	YHR091C	Mitochondrial arginyl-tRNA synthetase; mutations in human ortholog are associated with pontocerebellar hypoplasia type 6; MSR1 has a paralog, YDR341C, that arose from the whole genome duplication	0.978177	2.43411	2.60643e-05	0.00020393	0.328465	11	1	6	6	11.5	73.693	643	4.36e-22	1.7	6.46425e-05	0.41081	17.969	7	26	1	10	9	15.9	73.693	643	2.81e-61	4	0.000187261	1.07342	36.239	9	29	1	14	14	24.7	73.693	643	6.36e-61	4.5	0.000197348	3.5804	92.75	10	21	1	9
PET130	YJL023C	Protein required for respiratory growth; the authentic, non-tagged protein is detected in highly purified mitochondria in high-throughput studies	0.712447	1.16454		8.31721e-05	0	3	1	3	3	10.1	39.812	347	1.24e-12	0.9	3.42225e-05	0.38041	9.1807	2	2	1	2	2	5.2	39.812	347	0.00017557	0.6	2.80891e-05	0.641396	22.463	2	3	1	2	2	6.9	39.812	347	3.63e-08	0.9	3.94695e-05	0.3003	212.9	2	4	1	3
COX11	YPL132W	Protein required for delivery of copper to Cox1p; mitochondrial inner membrane protein; association with mitochondrial ribosomes suggests that copper delivery may occur during translation of Cox1p	0.242249	1.54584	2.82101e-05	0.000621005	0.116744	35	1	11	11	41	34.044	300	8.01e-68	11.7	0.000444892	0.13637	41.653	11	27	1	7	7	33.7	34.044	300	5.89e-53	9	0.000421336	0.243445	78.066	8	46	1	10	10	46.7	34.044	300	5.55e-77	15.3	0.000670982	1.2937	111.5	11	32	1	8
CYT2	YKL087C	Cytochrome c1 heme lyase; involved in maturation of cytochrome c1, which is a subunit of the mitochondrial ubiquinol-cytochrome-c reductase; links heme covalently to apocytochrome c1	0.314771	0.177569		0.000468874	0	27	1	6	6	27.7	26.076	224	6.78e-44	12.1	0.000460102	0.25942	36.323	6	20	1	4	4	15.2	26.076	224	5.76e-10	8.9	0.000416655	0.392603	81.481	4	21	1	6	6	24.6	26.076	224	1.22e-13	9.4	0.000412237	0.078146	25.998	2	11	1	5
FZO1	YBR179C	Mitofusin; integral membrane protein involved in mitochondrial outer membrane tethering and fusion; role in mitochondrial genome maintenance; efficient tethering and degradation of Fzo1p requires an intact N-terminal GTPase domain; targeted for destruction by the ubiquitin ligase SCF-Mdm30p and the cytosolic ubiquitin-proteasome system	0.378509	0.293054	1.82354e-05	0.00034376	0.136327	31	1	15	15	22.3	97.807	855	2.02e-146	3.6	0.00013689	0.20935	105.93	8	32	1	17	17	22.6	97.807	855	1.23e-69	3.7	0.000173216	0.212897	101.07	12	44	1	18	18	28.8	97.807	855	7.14e-125	5.1	0.000223661	0.14998	98.736	12	16	1	8
ALO1	YML086C	D-Arabinono-1,4-lactone oxidase; catalyzes the final step in biosynthesis of dehydro-D-arabinono-1,4-lactone, which is protective against oxidative stress	0.614834	0.62872	0.000112999	0.00156273	0.18583	195	1	22	22	44.5	59.493	526	1.15e-272	37.1	0.00141073	0.33094	37.668	31	167	1	22	22	42.4	59.493	526	1.02e-244	31.7	0.00148404	0.719891	60.057	31	201	1	25	25	47.9	59.493	526	3.79e-210	38.2	0.00167526	0.4668	138.18	34	199	1	22
ATP4	YPL078C	Subunit b of the stator stalk of mitochondrial F1F0 ATP synthase; ATP synthase is a large, evolutionarily conserved enzyme complex required for ATP synthesis; contributes to the oligomerization of the complex, which in turn determines the shape of inner membrane cristae; phosphorylated	0.269653	0.123445	0.000784709	0.00469224	0.429786	173	1	14	14	45.5	26.925	244	1.88e-262	70.9	0.00269597	0.20348	77.972	32	215	1	13	13	41.4	26.925	244	3.74e-254	88.1	0.00412442	0.336089	93.133	34	291	1	13	13	41.4	26.925	244	6.32e-240	119.3	0.00523191	0.11463	172.12	51	145	1	13
ATP7	YKL016C	Subunit d of the stator stalk of mitochondrial F1F0 ATP synthase; F1F0 ATP synthase is a large, evolutionarily conserved enzyme complex required for ATP synthesis	0.669728	0.0861533	0.00139208	0.00767629	0.466053	352	1	16	16	72.4	19.809	174	1.72e-186	202.3	0.00769245	0.8373	35.706	37	86	1	12	12	64.9	19.809	174	1.09e-82	49.4	0.00231267	1.09866	52.432	17	200	1	15	15	69	19.809	174	2.79e-140	114.9	0.00503894	0.075646	155.16	33	94	1	12
BNA4	YBL098W	Kynurenine 3-mono oxygenase; required for the de novo biosynthesis of NAD from tryptophan via kynurenine; expression regulated by Hst1p; putative therapeutic target for Huntington disease	0.365677	0.201257	1.5701e-05	0.000456684	0.0883562	22	1	11	11	30.4	52.429	460	4.11e-67	4.8	0.00018252	0.21368	32.383	8	25	1	7	7	16.1	52.429	460	2.13e-36	5.4	0.000252802	0.309052	55.085	8	44	1	15	15	41.7	52.429	460	1.14e-65	9.6	0.000421008	0.12634	106.52	8	24	1	7
COA1	YIL157C	Mitochondrial inner membrane protein; required for assembly of the cytochrome c oxidase complex (complex IV); interacts with complex IV assembly factor Shy1p during the early stages of assembly	0.346143	1.75346	3.73417e-05	0.000427518	0.224472	21	1	6	6	22.3	22.044	197	9.87e-41	10.7	0.000406867	0.15814	65.838	7	26	1	4	4	17.8	22.044	197	5.03e-30	13.2	0.00061796	0.298534	72.567	6	24	1	6	6	42.6	22.044	197	1.62e-42	12.2	0.000535031	1.5714	129.43	5	33	1	4
DPM1	YPR183W	Dolichol phosphate mannose (Dol-P-Man) synthase of the ER membrane; catalyzes the formation of Dol-P-Man from Dol-P and GDP-Man; required for glycosyl phosphatidylinositol membrane anchoring, O mannosylation, and protein glycosylation	0.31339	0.491254	0.000456395	0.000671151	1.74761	17	1	8	8	41.9	30.362	267	5.3e-39	6.4	0.00024336	0.11943	31.923	4	9	1	3	3	13.1	30.362	267	6.9e-13	3.4	0.000159172	0.192315	55.443	2	19	1	4	4	17.2	30.362	267	3.2e-17	7.1	0.000311371	0.48441	15.997	3	11	1	4
FIS1	YIL065C	Protein involved in mitochondrial fission and peroxisome abundance; may have a distinct role in tethering protein aggregates to mitochondria in order to retain them in the mother cell; required for localization of Dnm1p and Mdv1p during mitochondrial division; mediates ethanol-induced apoptosis and ethanol-induced mitochondrial fragmentation	0.706796	0.622618	0.000216627	0.00130709	0.425922	49	1	10	10	59.4	17.733	155	4.69e-89	31.6	0.00120159	0.36516	27.962	16	27	1	8	8	54.8	17.733	155	4.26e-83	17.4	0.000814584	0.685401	43.246	12	37	1	8	8	54.2	17.733	155	1.87e-49	23.9	0.00104814	0.49791	83.162	11	32	1	7
FUN14	YAL008W	Mitochondrial protein of unknown function	0.363894	0.0948544	1.86554e-05	0.00027708	0.173031	10	1	2	2	12.6	22.063	198	4.88e-20	5.1	0.000193927	0.12538	67.264	4	7	1	2	2	12.6	22.063	198	1.72e-14	3.5	0.000163853	0.24664	41.501	4	8	1	3	3	20.2	22.063	198	1.29e-09	4	0.00017542	0.06603	52.157	3	7	1	4
MDM10	YAL010C	Subunit of both the ERMES and the SAM complex; component of ERMES complex which acts as a molecular tether between the mitochondria and the ER, necessary for efficient phospholipid exchange between organelles and for mitophagy; SAM/TOB complex component that functions in the assembly of outer membrane beta-barrel proteins; involved in mitochondrial inheritance and morphology; ERMES complex is oft…	0.340935	0.208893	1.46377e-05	0.000217407	0.173031	15	1	9	9	27.4	56.236	493	8.11e-168	3	0.000114075	0.083668	28.119	3	19	1	9	9	22.5	56.236	493	7.67e-85	3.9	0.000182579	0.307088	88.318	9	15	1	7	7	22.5	56.236	493	9.58e-66	3	0.000131565	0.048536	89.021	2	3	1	3
MIR1	YJR077C	Mitochondrial phosphate carrier; imports inorganic phosphate into mitochondria; functionally redundant with Pic2p but more abundant than Pic2p under normal conditions; phosphorylated	0.177213	0.48036	0.0010328	0.0112175	0.236615	536	1	23	23	94.5	32.812	311	0	172.3	0.0065517	0.087082	103.82	44	573	1	22	22	95.5	32.812	311	0	184.2	0.00862335	0.15569	121.63	50	838	1	22	22	88.4	32.812	311	0	269.5	0.0118189	0.55104	163.86	56	494	1	21
MMM1	YLL006W	ER integral membrane protein, ERMES complex subunit; ERMES links the ER to mitochondria and may promote inter-organellar calcium and phospholipid exchange as well as coordinating mitochondrial DNA replication and growth; required for mitophagy; ERMES complex is often co-localized with peroxisomes and with concentrated areas of pyruvate dehydrogenase	--	0.475722	3.10146e-05	0.000167507	0.475835	--	--	--	--	--	--	--	--	--		--	--	--	--	--	--	--	--	--	--	--	--		--	--	--	3	1	2	2	5.9	48.659	426	1.51e-08	0.7	3.06985e-05	0.23336	14.553	2	--	--	--
MSP1	YGR028W	Highly-conserved N-terminally anchored AAA-ATPase; distributed in the mitochondrial outer membrane and peroxisomes; involved in mitochondrial protein sorting; functions as an extraction engine in local organelle surveillance to remove and initiate degradation of mistargeted proteins, ensuring fidelity of organelle-specific localization of tail-anchored proteins; contains an N-terminal transmembra…	0.391923	1.67853	2.7206e-05	0.000372509	0.187694	30	1	11	10	34.8	40.343	362	2.95e-114	8.3	0.000315607	0.10249	152.99	6	--	--	--	--	--	--	--	--	--		--	--	--	49	1	13	12	42.5	40.343	362	1.33e-69	13.5	0.000592043	2.129	115.93	10	25	1	8
NCA2	YPR155C	Protein that regulates expression of Fo-F1 ATP synthase subunits; involved in the regulation of mitochondrial expression of subunits 6 (Atp6p) and 8 (Atp8p) of the Fo-F1 ATP synthase; functions with Nca3p	0.261253	0.156938	3.87228e-05	0.000531997	0.18706	41	1	19	19	41.6	70.861	616	0	6.7	0.000254767	0.16206	128.12	15	60	1	20	20	43.3	70.861	616	4.74e-159	9.7	0.000454107	0.145949	71.293	16	54	1	19	19	37.3	70.861	616	7.22e-144	8.8	0.000385924	0.11832	79.738	19	49	1	18
NCP1	YHR042W	NADP-cytochrome P450 reductase; involved in ergosterol biosynthesis; associated and coordinately regulated with Erg11p	0.613664	0.558511	9.29283e-05	6.96746e-05	3.42766	4	1	3	3	6.2	76.771	691	4.49e-19	0.6	2.2815e-05	0.58539	27.86	2	5	1	4	4	6.2	76.771	691	4.23e-13	0.7	3.27706e-05	0.370769	36.651	3	10	1	5	5	12.2	76.771	691	2.3e-25	1.4	6.1397e-05	0.41728	18.766	7	--	--	--
NDE1	YMR145C	Mitochondrial external NADH dehydrogenase; type II NAD(P)H:quinone oxidoreductase that catalyzes the oxidation of cytosolic NADH; Nde1p and Nde2p provide cytosolic NADH to the mitochondrial respiratory chain; NDE1 has a paralog, NDE2, that arose from the whole genome duplication	0.223647	0.328708	0.000542022	0.00300267	0.46391	362	1	39	37	68.2	62.773	560	0	64.6	0.00245641	0.12057	63.986	55	552	1	34	32	63.6	62.773	560	0	98.6	0.00461598	0.198499	92.205	58	405	1	33	31	57.7	62.773	560	0	72.3	0.00317072	0.28784	145.36	66	324	1	29
OPI3	YJR073C	Methylene-fatty-acyl-phospholipid synthase; catalyzes the last two steps in phosphatidylcholine biosynthesis; also known as phospholipid methyltransferase	#N/A	#N/A			#DIV/0!	--	--	--	--	--	--	--	--	--		--	--	--	--	--	--	--	--	--	--	--	--		--	--	--	3	1	2	2	10.7	23.15	206	0.00031673	1.5	6.57825e-05	n. def.	n. def.	0	--	--	--
PHO88	YBR106W	Probable membrane protein; involved in phosphate transport; role in the maturation of secretory proteins; pho88 pho86 double null mutant exhibits enhanced synthesis of repressible acid phosphatase at high inorganic phosphate concentrations	0.35545	0.542035	0.000240174	0.000168718	3.65837	6	1	4	4	28.2	21.137	188	1.42e-23	3.2	0.00012168	0.11346	n. def.	1	26	1	5	5	36.2	21.137	188	1.13e-12	13.8	0.000646049	0.295622	157.61	2	6	1	4	4	29.8	21.137	188	1.19e-12	3.2	0.000140336	n. def.	n. def.	0	4	1	2
POR1	YNL055C	Mitochondrial porin (voltage-dependent anion channel); outer membrane protein required for maintenance of mitochondrial osmotic stability and mitochondrial membrane permeability; couples the glutathione pools of the intermembrane space (IMS) and the cytosol; interacts with Om45 and Om14 in the outer membrane; phosphorylated; protein abundance increases in response to DNA replication stress	0.273559	0.0743446	0.00360707	0.0188849	0.490868	578	1	23	23	95.1	30.428	283	0	204.2	0.0077647	0.085836	101.55	62	741	1	23	23	95.1	30.428	283	0	261.8	0.0122562	0.174883	95.159	63	900	1	24	24	95.1	30.428	283	0	318	0.0139459	0.053155	254.68	82	583	1	23
POR2	YIL114C	Putative mitochondrial porin (voltage-dependent anion channel); not required for mitochondrial membrane permeability or mitochondrial osmotic stability; POR2 has a paralog, POR1, that arose from the whole genome duplication	0.300963	0.232012	4.40055e-06	0.000122549	0.0922831	12	1	8	8	35.2	31.177	281	3.81e-117	4.3	0.000163507	0.24719	113.25	6	8	1	5	5	19.2	31.177	281	1.79e-14	2.8	0.000131082	0.29685	124.89	3	13	1	8	8	33.1	31.177	281	1.31e-53	4.6	0.000201733	0.34725	149.69	2	4	1	3
PTH2	YBL057C	One of two mitochondrially-localized peptidyl-tRNA hydrolases; negatively regulates the ubiquitin-proteasome pathway via interactions with ubiquitin-like ubiquitin-associated proteins; dispensable for cell growth; see also PTH1	0.407898	0.232376		0.000658498	0	9	1	7	7	40.4	22.435	208	1.24e-38	4.3	0.000163507	0.17898	36.59	4	10	1	6	6	33.7	22.435	208	5.03e-51	4.8	0.000224713	0.250426	71.125	6	11	1	6	6	31.2	22.435	208	2.43e-44	5.3	0.000232432	0.12291	75.605	6	21	1	5
SAC1	YKL212W	Phosphatidylinositol phosphate (PtdInsP) phosphatase; involved in hydrolysis of PtdIns[4]P in the early and medial Golgi; regulated by interaction with Vps74p; ER localized transmembrane protein which cycles through the Golgi; involved in protein trafficking and processing, secretion, and cell wall maintenance; regulates sphingolipid biosynthesis through the modulation of PtdIns(4)P metabolism	0.385317	0.361767	0.000113809	0.000132506	2.20731	12	1	5	5	11.2	71.124	623	1.6e-45	1.9	7.22475e-05	0.21864	49.449	3	6	1	3	3	7.2	71.124	623	1.7e-16	1	4.68152e-05	0.584693	179.25	2	17	1	6	6	13.3	71.124	623	3.47e-30	2.7	0.000118409	0.29914	83.232	5	2	1	1
SCM4	YGR049W	Mitochondrial outer membrane protein of unknown function; predicted to have 4 transmembrane segments; import is mediated by Tom70p and Mim1p; interacts genetically with a cdc4 mutation; SCM4 has a paralog, ATG33, that arose from the whole genome duplication	0.318585	2.60146	0.000115934	0.000519106	0.573956	14	1	3	3	14.4	20.118	187	1.06e-10	7.5	0.000285187	0.078404	n. def.	1	29	1	3	3	14.4	20.118	187	1.88e-10	15.5	0.000725635	0.281429	75.932	2	23	1	4	4	14.4	20.118	187	1.02e-10	12.3	0.000539417	0.047723	n. def.	1	6	1	1
SEC4	YFL005W	Rab family GTPase; essential for vesicle-mediated exocytic secretion and autophagy; associates with the exocyst component Sec15p and may regulate polarized delivery of transport vesicles to the exocyst at the plasma membrane	0.178699	0.215119	0.000426084	0.000671853	1.62984	32	1	11	10	54.4	23.505	215	3.88e-92	14.9	0.000566572	0.15821	74.659	12	43	1	11	10	50.7	23.505	215	1.79e-89	20	0.000936303	0.199187	53.556	11	23	1	7	6	34.9	23.505	215	4.18e-39	10.7	0.000469249	0.17128	139.58	7	36	1	8
TOM20	YGR082W	Component of the TOM (translocase of outer membrane) complex; responsible for recognition and initial import steps for all mitochondrially directed proteins; acts as a receptor for incoming precursor proteins	0.355087	0.0748047	0.000182325	0.00162981	0.287497	70	1	7	7	39.9	20.317	183	2.72e-146	38.3	0.00145636	0.12992	36.645	4	58	1	6	6	32.2	20.317	183	3.87e-94	31.7	0.00148404	0.380344	60.322	6	80	1	8	8	47.5	20.317	183	3.08e-94	43.7	0.00191646	0.056732	54.121	3	60	1	7
TOM22	YNL131W	Component of the TOM (Translocase of Outer Membrane) complex; responsible for initial import of mitochondrially directed proteins; mediates interaction between TOM and TIM complexes and acts as a receptor for precursor proteins	0.600325	0.121489	8.9881e-05	0.0027306	0.0845928	58	1	5	5	38.8	16.79	152	4.43e-114	38.2	0.00145255	0.39969	36.034	8	75	1	7	7	44.1	16.79	152	3.13e-154	49.3	0.00230799	0.71541	57.085	11	73	1	4	4	38.8	16.79	152	8.47e-153	48	0.00210504	0.068187	194.16	8	37	1	5
TOM40	YMR203W	Component of the TOM (translocase of outer membrane) complex; responsible for recognition and initial import steps for all mitochondrially directed proteins; constitutes the core element of the protein conducting pore; pre-Tom40p is phosphorylated by PKA, which impairs its import into mitochondria under non-respiratory conditions	0.265761	0.110589	0.000261089	0.00163596	0.410147	138	1	16	16	77.3	42.038	387	1.19e-239	35.7	0.00135749	0.086139	53.123	15	137	1	12	12	54.3	42.038	387	5.82e-173	35.4	0.00165726	0.169799	77.278	19	213	1	15	15	62.5	42.038	387	4.27e-220	55	0.00241203	0.051553	206.16	18	86	1	10
TOM5	YPR133W-A	Component of the TOM (translocase of outer membrane) complex; responsible for recognition and initial import of all mitochondrially directed proteins; involved in transfer of precursors from the Tom70p and Tom20p receptors to the Tom40p pore	0.496593	0.14	0.000320939	0.00425603	0.193795	83	1	2	2	30	5.9849	50	6.1e-43	166	0.00631215	n. def.	n. def.	0	--	--	--	--	--	--	--	--	--		--	--	--	69	1	2	2	30	5.9849	50	3.39e-37	138	0.00605199	n. def.	n. def.	0	17	1	2
TOM7	YNL070W	Component of the TOM (translocase of outer membrane) complex; responsible for recognition and initial import steps for all mitochondrially directed proteins; promotes assembly and stability of the TOM complex	0.541489	0.118362		0.00189093	0	12	1	2	2	25	6.8699	60	2.08e-13	20	0.0007605	0.23717	n. def.	1	13	1	1	1	21.7	6.8699	60	2.77e-19	21.7	0.00101589	n. def.	n. def.	0	12	1	2	2	25	6.8699	60	6.92e-13	20	0.000877101	n. def.	n. def.	0	8	1	2
TOM70	YNL121C	Component of the TOM (translocase of outer membrane) complex; involved in the recognition and initial import steps for all mitochondrially directed proteins; acts as a receptor for incoming precursor proteins; TOM70 has a paralog, TOM71, that arose from the whole genome duplication	0.57	0.151922	0.000334564	0.00199782	0.430375	371	1	40	40	67.1	70.122	617	0	60.1	0.0022853	0.22716	60.819	71	400	1	39	39	66.9	70.122	617	0	64.8	0.00303362	0.369467	65.073	69	326	1	38	38	66.5	70.122	617	0	52.8	0.00231555	0.1165	153.41	68	245	1	36
TOM71	YHR117W	Mitochondrial outer membrane protein; probable minor component of the TOM (translocase of outer membrane) complex responsible for recognition and import of mitochondrially directed proteins; TOM71 has a paralog, TOM70, that arose from the whole genome duplication	0.41052	0.224177	0.000106922	0.000556531	0.493744	35	1	16	16	28.6	71.855	639	5.54e-192	5.5	0.000209137	0.13011	63.919	14	48	1	16	16	30.2	71.855	639	2.27e-152	7.5	0.000351114	0.206449	67.065	18	65	1	20	20	36	71.855	639	2.37e-165	10.2	0.000447321	0.16767	100.56	22	44	1	13
UGO1	YDR470C	Outer membrane component of the mitochondrial fusion machinery; binds directly to Fzo1p and Mgm1p and thus links these two GTPases during mitochondrial fusion; involved in fusion of both the outer and inner membranes; facilitates dimerization of Fzo1p during fusion; import into the outer membrane is mediated by Tom70p and Mim1p; has similarity to carrier proteins but is not likely to function as …	0.264886	0.128354	1.669e-05	0.000442657	0.0968973	39	1	13	13	27.5	57.542	502	2.16e-94	7.8	0.000296595	0.099303	31.234	6	30	1	10	10	19.7	57.542	502	8.13e-67	6	0.000280891	0.162909	64.655	8	42	1	13	13	27.3	57.542	502	5.14e-74	8.4	0.000368382	0.051048	179.34	7	20	1	7
VPS21	YOR089C	Endosomal Rab family GTPase; required for endocytic transport and sorting of vacuolar hydrolases; required for endosomal localization of the CORVET complex; required with YPT52 for MVB biogenesis and sorting; involved in autophagy and ionic stress tolerance; geranylgeranylation required for membrane association; protein abundance increases in response to DNA replication stress; mammalian Rab5 hom…	0.462876	0.05*	0.000398257	0.000463498	2.2082	--	--	--	--	--	--	--	--	--		--	--	--	25	1	9	7	35.7	23.081	210	1.97e-46	11.9	0.0005571	0.21389	50.321	5	--	--	--	--	--	--	--	--	--		--	--	--	--	--	--
YDR381C-A	YDR381C-A	Protein of unknown function; localized to the mitochondrial outer membrane	0.329533	0.143664	0.000151068	0.000921534	0.421292	36	1	6	6	53.5	12.714	114	3.69e-122	31.6	0.00120159	0.25407	37.643	9	12	1	4	4	37.7	12.714	114	1.52e-14	10.5	0.000491559	0.447227	36.902	4	31	1	5	5	51.8	12.714	114	7.61e-14	27.2	0.00119286	0.10342	42.421	5	9	1	4
TCD1	YHR003C	tRNA threonylcarbamoyladenosine dehydratase; required for the ct6A tRNA base modification, where an adenosine at position 37 is modified to form a cyclized active ester with an oxazolone ring; localized to the mitochondrial outer membrane; TCD1 has a paralog, TCD2, that arose from the whole genome duplication	0.366672	0.616929	3.92933e-05	0.000531498	0.189995	29	1	10	10	31	48.883	429	3.6e-142	6.8	0.00025857	0.22164	77.148	6	33	1	11	11	33.3	48.883	429	6.75e-138	7.7	0.000360477	0.321058	40.036	8	39	1	11	11	29.6	48.883	429	4.56e-101	9.1	0.000399081	0.46478	76.584	11	26	1	10
TCD2	YKL027W	tRNA threonylcarbamoyladenosine dehydratase; required for the ct6A tRNA base modification, where an adenosine at position 37 is modified to form a cyclized active ester with an oxazolone ring; localized to the mitochondrial outer membrane; TCD2 has a paralog, TCD1, that arose from the whole genome duplication	0.373196	0.714292	6.27769e-05	0.000810779	0.198985	42	1	16	16	47.7	50.265	447	6.87e-151	9.4	0.000357435	0.16112	53.985	18	42	1	13	13	39.6	50.265	447	4.73e-130	9.4	0.000440063	0.280923	48.919	15	62	1	12	12	39.6	50.265	447	5.46e-173	13.9	0.000609585	0.43128	62.5	21	52	1	15
MCP1	YOR228C	Mitochondrial protein of unknown function involved in lipid homeostasis; integral membrane protein that localizes to the mitochondrial outer membrane; involved in mitochondrial morphology; interacts genetically with MDM10, and other members of the ERMES complex; contains five predicted transmembrane domains	0.261594	0.139487		8.24357e-05	0	18	1	5	5	12.6	33.989	302	3.09e-15	6	0.00022815	0.14137	20.236	6	7	1	3	3	9.3	33.989	302	2.96e-10	2.3	0.000107675	0.217443	42.594	3	13	1	6	6	21.5	33.989	302	2.53e-29	4.3	0.000188577	0.068782	103.39	6	3	1	1
YPR098C	YPR098C	Protein of unknown function; localized to the mitochondrial outer membrane	0.214666	0.112664	5.41652e-05	0.000359148	0.387589	3	1	2	2	11.2	17.731	161	5.15e-08	1.9	7.22475e-05	0.12647	67.212	2	10	1	3	3	11.8	17.731	161	6.01e-11	6.2	0.000290254	0.174146	36.199	4	5	1	3	3	13.7	17.731	161	6.48e-09	3.1	0.000135951	0.058766	70.932	2	3	1	2
YSC83	YHR017W	Non-essential mitochondrial protein of unknown function; mRNA induced during meiosis, peaking between mid to late prophase of meiosis I; similar to S. douglasii YSD83	0.323081	0.1474	1.5508e-05	0.000253366	0.157301	17	1	8	8	22.1	44.235	385	6.24e-74	4.4	0.00016731	0.29856	124.86	5	21	1	7	7	19.7	44.235	385	1.02e-39	5.5	0.000257483	0.260044	94.239	7	36	1	9	9	28.6	44.235	385	4.15e-54	9.4	0.000412237	0.14649	165.51	9	16	1	5
AAC1	YMR056C	Mitochondrial inner membrane ADP/ATP translocator; exchanges cytosolic ADP for mitochondrially synthesized ATP; phosphorylated; Aac1p is a minor isoform while Pet9p is the major ADP/ATP translocator; relocalizes from mitochondrion to cytoplasm upon DNA replication stress	0.17951	0.067598		0.00373264	0	280	1	18	16	47.6	34.12	309	2.95e-191	90.6	0.00344506	0.10195	54.957	17	260	1	14	12	43	34.12	309	6.28e-106	84.1	0.00393716	0.164258	64.888	13	406	1	15	13	42.1	34.12	309	2.66e-109	131.4	0.00576255	0.043047	212.99	11	147	1	9
AEP3	YPL005W	Peripheral mitochondrial inner membrane protein; may facilitate use of unformylated tRNA-Met in mitochondrial translation initiation; stabilizes the bicistronic AAP1-ATP6 mRNA	0.603059	2.77108		8.69466e-05	0	3	1	3	3	5.3	70.309	606	5.19e-07	0.5	1.90125e-05	0.24558	2.7052	2	11	1	7	7	13.4	70.309	606	7.44e-45	1.8	8.42673e-05	0.559597	28.88	6	6	1	5	5	9.1	70.309	606	9.35e-34	1	4.3855e-05	2.7232	99.495	4	6	1	4
AFG3	YER017C	Mitochondrial inner membrane m-AAA protease component; mediates degradation of misfolded or unassembled proteins and is also required for correct assembly of mitochondrial enzyme complexes; involved in cytoplasmic mRNA translation and aging	0.21612	0.157986	9.7368e-05	0.000714042	0.350442	115	1	25	23	33	84.543	761	1.73e-287	15.1	0.000574177	0.11478	67.814	19	92	1	24	21	31.1	84.543	761	6.26e-145	12.1	0.000566463	0.129318	86.592	15	94	1	23	21	33.1	84.543	761	6.45e-170	12.4	0.000543802	0.10026	123.35	17	91	1	18
AGC1	YPR021C	Mitochondrial amino acid transporter; acts both as a glutamate uniporter and as an aspartate-glutamate exchanger; involved in nitrogen metabolism and nitrogen compound biosynthesis	0.192557	0.10908	5.26143e-06	0.00022711	0.0595375	28	1	18	18	24.8	104.3	902	2.52e-158	3.1	0.000117877	0.12128	54.858	7	28	1	17	17	20.5	104.3	902	7.15e-53	3.1	0.000145127	0.271451	88.801	14	31	1	13	13	19.3	104.3	902	8.62e-96	3.4	0.000149107	0.10908	88.142	7	13	1	8
ATM1	YMR301C	Mitochondrial inner membrane ATP-binding cassette (ABC) transporter; exports mitochondrially synthesized precursors of iron-sulfur (Fe/S) clusters to the cytosol	0.219436	0.180982	2.65468e-05	0.000371288	0.18375	40	1	16	16	26.7	77.521	690	2.01e-89	5.8	0.000220545	0.119	81.487	15	47	1	15	15	25.4	77.521	690	2.7e-82	6.8	0.000318343	0.178833	81.553	13	34	1	17	17	27.5	77.521	690	5.17e-99	4.9	0.00021489	0.11564	109.18	14	28	1	12
ATP22	YDR350C	Specific translational activator for the mitochondrial ATP6 mRNA; Atp6p encodes a subunit of F1F0 ATP synthase; localized to the mitochondrial inner membrane	0.370845	2.50098	1.03215e-05	7.02627e-05	0.377522	6	1	4	4	7.2	79.755	684	7.15e-25	0.9	3.42225e-05	0.065174	274.98	2	8	1	6	6	9.8	79.755	684	2.4e-13	1.2	5.61782e-05	0.29335	67.887	5	21	1	10	10	18.6	79.755	684	1.91e-62	3.1	0.000135951	2.0168	218.32	6	8	1	6
BCS1	YDR375C	Protein translocase and chaperone required for Complex III assembly; member of the AAA ATPase family; forms a homo-oligomeric complex in the mitochondrial inner membrane that translocates the C-terminal domain of Rip1p from the matrix across the inner membrane, and then delivers it to an assembly intermediate of respiratory Complex III in an ATP-dependent reaction; also required for assembly of t…	0.284552	2.32631	2.14761e-05	0.000393734	0.140177	40	1	17	17	42.1	51.107	456	5.22e-193	8.8	0.00033462	0.25504	60.92	10	35	1	10	10	32.2	51.107	456	2.2e-77	7.7	0.000360477	0.251124	58.507	6	49	1	13	13	39.7	51.107	456	5.32e-71	10.7	0.000469249	1.8471	103.38	9	27	1	6
COA3	YJL062W-A	Mitochondrial protein required for cytochrome c oxidase assembly; also involved in translational regulation of Cox1p and prevention of Cox1p aggregation before assembly; located in the mitochondrial inner membrane	0.273715	1.85587		0.000309331	0	15	1	2	2	34.1	9.8814	85	7.46e-12	17.6	0.00066924	0.16513	n. def.	1	--	--	--	--	--	--	--	--	--		--	--	--	18	1	3	3	34.1	9.8814	85	4.12e-16	21.2	0.000929727	1.072	60.909	2	11	1	1
COX15	YER141W	Protein required for the hydroxylation of heme O to form heme A; heme A is an essential prosthetic group for cytochrome c oxidase	0.174883	0.128889	2.0081e-05	0.000726995	0.070987	56	1	12	12	25.7	54.658	486	2.17e-72	11.5	0.000437287	0.088314	152.71	15	43	1	10	10	21.6	54.658	486	1.23e-49	8.8	0.000411973	0.181964	116.8	11	46	1	12	12	25.5	54.658	486	1.67e-47	9.5	0.000416623	0.085883	218.88	13	37	1	8
COX16	YJL003W	Mitochondrial inner membrane protein; required for assembly of cytochrome c oxidase	0.499996	0.6089		0.000271416	0	6	1	4	4	39.8	14.077	118	1.57e-42	5.1	0.000193927	0.1817	8.5361	2	1	1	1	1	11	14.077	118	0.00014738	0.8	3.74521e-05	n. def.	n. def.	0	5	1	3	3	30.5	14.077	118	1.21e-12	4.2	0.000184191	0.6089	30.047	3	--	--	--
COX20	YDR231C	Mitochondrial inner membrane protein; required for proteolytic processing of Cox2p and its assembly into cytochrome c oxidase	0.302477	0.113328	0.000144371	0.000611118	0.607126	43	1	10	10	44.4	23.758	205	3.05e-97	21	0.000798525	0.23429	43.741	11	23	1	7	7	29.3	23.758	205	8.12e-32	11.2	0.00052433	0.366636	25.85	6	28	1	8	8	37.1	23.758	205	5.1e-33	13.7	0.000600814	0.12332	179.62	6	26	1	4
CRC1	YOR100C	Mitochondrial inner membrane carnitine transporter; required for carnitine-dependent transport of acetyl-CoA from peroxisomes to mitochondria during fatty acid beta-oxidation	0.178909	0.0731825		0.000622974	0	141	1	16	16	62.1	34.754	327	1.21e-214	43.1	0.00163888	0.082575	38.857	19	151	1	14	14	56.3	34.754	327	9.99e-194	46.2	0.00216286	0.160622	97.159	17	129	1	16	16	61.5	34.754	327	8.21e-164	39.4	0.00172789	0.052638	232.16	18	100	1	14
CTP1	YBR291C	Mitochondrial inner membrane citrate transporter; member of the mitochondrial carrier family	0.320549	0.660845	1.70574e-05	0.000245429	0.178612	7	1	5	5	14.4	32.173	299	6.33e-12	2.3	8.74575e-05	0.36906	140.78	3	10	1	4	4	15.7	32.173	299	2.23e-20	3.3	0.00015449	0.277855	86.018	4	11	1	5	5	19.4	32.173	299	5.9e-26	3.7	0.000162264	0.80604	197.83	4	1	1	1
CYT1	YOR065W	Cytochrome c1; component of the mitochondrial respiratory chain; expression is regulated by the heme-activated, glucose-repressed Hap2p/3p/4p/5p CCAAT-binding complex	0.247895	0.101978	0.000882302	0.00514602	0.440625	454	1	9	9	38.8	34.054	309	3.71e-162	146.9	0.00558587	0.11511	67.596	23	272	1	10	10	52.4	34.054	309	4.4e-165	88	0.00411973	0.284325	81.589	17	287	1	8	8	38.5	34.054	309	1e-123	92.9	0.00407413	0.067493	151.33	11	191	1	8
MIC60	YKR016W	Component of the MICOS complex; MICOS (formerly MINOS or MitOS) is a mitochondrial inner membrane complex that extends into the intermembrane space and has a role in the maintenance of crista junctions, inner membrane architecture, and formation of contact sites to the outer membrane; Mic60p is also involved in import of intermembrane space (IMS) proteins, probably by positioning Mia40p relative …	0.242362	2.07127	0.000204395	0.00217675	0.241315	237	1	32	32	60.7	61.081	540	0	43.9	0.0016693	0.12323	67.756	43	243	1	30	30	60.7	61.081	540	0	45	0.00210668	0.170224	76.809	47	302	1	31	31	58.1	61.081	540	0	55.9	0.0024515	1.5984	132.01	54	294	1	28
GGC1	YDL198C	Mitochondrial GTP/GDP transporter; essential for mitochondrial genome maintenance; has a role in mitochondrial iron transport; member of the mitochondrial carrier family	0.213746	0.135896	0.000206526	0.0017101	0.310369	185	1	21	21	62.7	33.215	300	9.77e-174	61.7	0.00234614	0.11001	66.41	35	148	1	16	16	56.7	33.215	300	2.88e-188	49.3	0.00230799	0.188822	78.129	28	163	1	17	17	65.3	33.215	300	1.44e-146	54.3	0.00238133	0.058948	184.99	27	91	1	14
LEU5	YHR002W	Mitochondrial carrier protein; involved in the accumulation of CoA in the mitochondrial matrix; homolog of human Graves disease protein; does not encode an isozyme of Leu4p, as first hypothesized	0.247837	0.663724	1.00819e-05	0.000205895	0.125841	12	1	8	8	25.5	40.825	357	2.26e-84	3.4	0.000129285	0.14533	73.386	2	17	1	8	8	29.4	40.825	357	4e-47	4.8	0.000224713	0.239194	45.993	7	15	1	6	6	22.4	40.825	357	1.22e-48	4.2	0.000184191	1.5265	185.98	2	12	1	6
MBA1	YBR185C	Membrane-associated mitochondrial ribosome receptor; forms a complex with Mdm38p that may facilitate recruitment of mRNA-specific translational activators to ribosomes; possible role in protein export from the matrix to inner membrane	0.242611	1.51379		0.000480431	0	23	1	8	8	41	31.811	278	1.99e-93	8.3	0.000315607	0.13687	80.586	9	16	1	5	5	25.9	31.811	278	8.6e-67	5.8	0.000271528	0.294525	43.329	4	24	1	6	6	35.6	31.811	278	6.31e-45	8.6	0.000377153	1.6018	41.259	5	20	1	5
MDJ2	YNL328C	Constituent of the mitochondrial import motor; associated with the presequence translocase; function overlaps with that of Pam18p; stimulates the ATPase activity of Ssc1p to drive mitochondrial import; contains a J domain	0.503028	0.53662	1.66559e-05	0.000185537	0.230708	3	1	3	3	20.5	16.474	146	8.78e-13	2.1	7.98525e-05	0.6252	85.705	2	4	1	1	1	7.5	16.474	146	8.89e-06	2.7	0.000126401	0.512794	n. def.	1	4	1	3	3	20.5	16.474	146	7.37e-13	2.7	0.000118409	0.53662	100.4	3	--	--	--
MDL1	YLR188W	Mitochondrial inner membrane half-type ABC transporter; mediates export of peptides generated upon proteolysis of mitochondrial proteins; plays a role in the regulation of cellular resistance to oxidative stress	0.243011	0.111238	3.61283e-06	0.000194516	0.0477326	21	1	10	9	17	75.949	695	2.01e-91	3	0.000114075	0.1739	63.672	8	27	1	12	11	21.7	75.949	695	4.06e-114	3.9	0.000182579	0.133958	73.307	7	20	1	11	10	20.1	75.949	695	2.95e-52	2.9	0.00012718	0.12328	47.813	8	10	1	5
MDL2	YPL270W	Mitochondrial inner membrane half-type ABC transporter; required for respiratory growth at high temperature; localizes to vacuole membrane in response to H2O2; similar to human TAP1 and TAP2 implicated in bare lymphocyte syndrome and Wegener-like granulomatosis	0.249044	0.141487	4.02873e-05	0.000433817	0.238663	66	1	24	23	35.2	85.136	773	7.19e-297	8.5	0.000323212	0.12411	72.051	24	55	1	18	17	27	85.136	773	4.15e-141	7.1	0.000332388	0.221131	88.723	21	59	1	18	17	27	85.136	773	3.05e-191	7.6	0.000333298	0.091551	141.56	20	47	1	17
MDM31	YHR194W	Mitochondrial protein that may have a role in phospholipid metabolism; inner membrane protein with similarity to Mdm32p; required for normal mitochondrial morphology and inheritance; interacts genetically with MMM1, MMM2, MDM10, MDM12, and MDM34	0.05**	0.17087		2.67308e-05	0	3	1	2	2	5.5	66.702	579	3.94e-19	0.5	1.90125e-05	n. def.	n. def.	0	--	--	--	--	--	--	--	--	--		--	--	--	4	1	1	1	5.4	66.702	579	1.05e-08	0.7	3.06985e-05	0.17087	n. def.	1	--	--	--
MDM32	YOR147W	Mitochondrial inner membrane protein with similarity to Mdm31p; required for normal mitochondrial morphology and inheritance; interacts genetically with MMM1, MDM10, MDM12, and MDM34; variation between SK1 and S288C at residues 182 and 262 impacts invasive growth and mitochondrial network structure	0.965904	0.64754		6.36543e-05	0	3	1	3	3	4.8	72.027	622	8.05e-19	0.5	1.90125e-05	n. def.	n. def.	0	2	1	2	2	4	72.027	622	2.28e-05	0.3	1.40445e-05	0.965904	n. def.	1	3	1	1	1	1.6	72.027	622	6.43e-05	0.5	2.19275e-05	0.64754	n. def.	1	--	--	--
MDM38	YOL027C	Mitochondrial protein; forms a complex with Mba1p to facilitate recruitment of mRNA-specific translational activators to ribosomes; roles in protein export and K+/H+ exchange; human ortholog Letm1 implicated in Wolf-Hirschhorn syndrome	0.387743	0.973049	0.000141407	0.00172017	0.211263	171	1	26	26	54.6	65.004	573	3.17e-279	29.8	0.00113314	0.27503	50.513	36	136	1	21	21	42.8	65.004	573	8.99e-197	23.7	0.00110952	0.281476	87.604	26	192	1	27	27	51.5	65.004	573	2.9e-299	33.5	0.00146914	0.93415	114.51	33	128	1	19
MGR3	YMR115W	Subunit of the mitochondrial (mt) i-AAA protease supercomplex; i-AAA degrades misfolded mitochondrial proteins; forms a subcomplex with Mgr1p that binds to substrates to facilitate proteolysis; required for growth of cells lacking mtDNA	0.295068	0.262516	4.49414e-05	0.000447923	0.25785	33	1	16	16	34.3	58.003	501	6.17e-114	6.6	0.000250965	0.15728	73.97	12	33	1	15	15	36.1	58.003	501	2.57e-82	6.6	0.00030898	0.273785	79.27	10	23	1	13	13	33.7	58.003	501	1.46e-77	4.6	0.000201733	0.24514	143.03	8	13	1	8
MRS4	YKR052C	Iron transporter of the mitochondrial carrier family; mediates Fe2+ transport across the inner mitochondrial membrane; active under low-iron conditions; may transport other cations; protein abundance increases in response to DNA replication stress; MRS4 has a paralog, MRS3, that arose from the whole genome duplication	0.172451	0.169235		0.0001606	0	11	1	5	5	25	33.307	304	5.65e-24	3.6	0.00013689	0.062032	103.36	2	32	1	5	5	22.4	33.307	304	5.74e-58	10.5	0.000491559	0.151499	96.446	4	31	1	8	7	32.6	33.307	304	5.86e-85	10.2	0.000447321	0.21274	140.39	2	4	1	3
MTM1	YGR257C	Mitochondrial protein of the mitochondrial carrier family; high affinity pyridoxal 5&#8242;-phosphate transporter; involved in mitochondrial iron homeostasis and in activating mitochondrial Sod2p by facilitating insertion of an essential manganese cofactor	0.724772	0.73064		0.000137474	0	4	1	4	4	14.2	40.763	366	6.54e-33	1.1	4.18275e-05	2.1473	n. def.	1	8	1	6	6	17.5	40.763	366	7.55e-28	2.2	0.000102993	0.314228	113.6	5	7	1	5	5	18.3	40.763	366	4.67e-18	1.9	8.33246e-05	0.73064	154.28	2	3	1	2
NUC1	YJL208C	Major mitochondrial nuclease; has RNAse and DNA endo- and exonucleolytic activities; roles in mitochondrial recombination, apoptosis and maintenance of polyploidy; involved in fragmentation of genomic DNA during PND (programmed nuclear destruction); encodes ortholog of mammalian endoG	0.431727	1.8837	7.00563e-05	0.000691394	0.260403	72	1	14	14	55.3	37.209	329	7.66e-136	21.9	0.000832747	0.26374	46.476	22	63	1	14	14	59.9	37.209	329	1.45e-95	19.1	0.00089417	0.539171	68.501	22	82	1	14	14	52	37.209	329	4.69e-140	24.9	0.00109199	1.1264	94.128	21	68	1	12
OAC1	YKL120W	Mitochondrial inner membrane transporter; transports oxaloacetate, sulfate, thiosulfate, and isopropylmalate; member of the mitochondrial carrier family	0.178953	0.16766	3.90291e-05	0.000949227	0.105668	91	1	15	15	46.3	35.153	324	1.74e-133	28.1	0.0010685	0.10579	56.635	16	166	1	14	14	52.8	35.153	324	1.73e-173	51.2	0.00239694	0.1303	55.774	17	139	1	16	16	57.1	35.153	324	2.55e-117	42.9	0.00188138	0.058092	171.57	17	111	1	14
ODC1	YPL134C	Mitochondrial inner membrane transporter; 2-oxodicarboxylate transporter, exports 2-oxoadipate and 2-oxoglutarate from the mitochondrial matrix to the cytosol for lysine and glutamate biosynthesis and lysine catabolism; suppresses, in multicopy, an fmc1 null mutation; ODC1 has a paralog, ODC2, that arose from the whole genome duplication	0.18853	0.153996	0.000232635	0.00220419	0.271238	253	1	18	18	55.2	34.206	310	7.19e-281	81.6	0.00310284	0.094649	45.925	21	279	1	14	14	52.6	34.206	310	1.71e-197	90	0.00421336	0.170768	82.661	22	255	1	15	15	52.9	34.206	310	3.42e-266	82.3	0.00360927	0.062456	230.47	18	159	1	14
ODC2	YOR222W	Mitochondrial inner membrane transporter; 2-oxodicarboxylate transporter, exports 2-oxoadipate and 2-oxoglutarate from the mitochondrial matrix to the cytosol for use in lysine and glutamate biosynthesis and in lysine catabolism; ODC2 has a paralog, ODC1, that arose from the whole genome duplication	0.196796	0.178265	5.64831e-05	0.00068162	0.212961	81	1	17	17	59.6	34.007	307	4.56e-236	26.4	0.00100386	0.10022	39.752	13	127	1	16	16	52.8	34.007	307	2.76e-179	41.4	0.00193815	0.182146	77.827	8	135	1	17	17	57	34.007	307	1.13e-205	44	0.00192962	0.079333	153.22	11	75	1	12
OMA1	YKR087C	Metalloendopeptidase of the mitochondrial inner membrane; important for adaptive responses to various homeostatic insults and preservation of normal mitochondrial function under damage-eliciting conditions; involved in turnover of membrane-embedded proteins; mediates degradation of Cox1p in coa2 mutant cells; member of a family of predicted membrane-bound metallopeptidases in prokaryotes and high…	0.179238	2.83229	1.74429e-05	0.000284979	0.157301	13	1	5	5	21.2	39.328	345	1.22e-123	3.8	0.000144495	0.098429	119.76	3	8	1	3	3	9.9	39.328	345	4.67e-08	2.3	0.000107675	0.124936	n. def.	1	15	1	6	6	23.5	39.328	345	4.86e-23	4.3	0.000188577	1.9965	47.73	3	21	1	5
PCP1	YGR101W	Mitochondrial serine protease; required for the processing of various mitochondrial proteins and maintenance of mitochondrial DNA and morphology; belongs to the rhomboid-GlpG superfamily of intramembrane peptidases	0.43699	0.293971		3.93744e-05	0	3	1	1	1	3.5	38.815	346	0.00020094	0.9	3.42225e-05	0.84777	56.657	3	--	--	--	--	--	--	--	--	--		--	--	--	2	1	1	1	3.5	38.815	346	0.001063	0.6	2.6313e-05	0.49491	144	2	--	--	--
PET494	YNR045W	Mitochondrial translational activator specific for the COX3 mRNA; acts together with Pet54p and Pet122p; located in the mitochondrial inner membrane	0.32229	2.2232		0.000190525	0	10	1	8	8	21.9	57.487	489	5.68e-41	2	7.605e-05	0.32229	73.02	4	3	1	3	3	9	57.487	489	4.37e-10	0.6	2.80891e-05	n. def.	n. def.	0	11	1	9	9	23.9	57.487	489	5.51e-48	2.2	9.64811e-05	2.2232	38.527	7	4	1	3
PET8	YNL003C	S-adenosylmethionine transporter of the mitochondrial inner membrane; member of the mitochondrial carrier family; required for biotin biosynthesis and respiratory growth	0.117188	0.088332		0.000164193	0	16	1	7	7	32.7	31.026	284	1.31e-53	5.6	0.00021294	0.082145	211.45	5	22	1	8	8	38.4	31.026	284	3.24e-59	7.7	0.000360477	0.15223	54.564	5	23	1	8	8	40.5	31.026	284	6.4e-42	8.1	0.000355226	0.088332	109.34	6	8	1	5
PHB1	YGR132C	Subunit of the prohibitin complex (Phb1p-Phb2p); prohibitin is a 1.2 MDa ring-shaped inner mitochondrial membrane chaperone that stabilizes newly synthesized proteins; determinant of replicative life span; involved in mitochondrial segregation; prohibitin deficiency induces a mitochondrial unfolded protein response (mtUPR)	0.228341	0.0773313	0.000231373	0.00232611	0.255627	204	1	12	12	54.4	31.427	287	1.27e-233	71.1	0.00270358	0.15618	50.156	18	233	1	12	12	48.4	31.427	287	8.34e-143	81.2	0.00380139	0.236457	76.991	20	272	1	14	14	70.7	31.427	287	1.86e-148	94.8	0.00415746	0.059984	180.76	20	141	1	12
PHB2	YGR231C	Subunit of the prohibitin complex (Phb1p-Phb2p); prohibitin is a 1.2 MDa ring-shaped inner mitochondrial membrane chaperone that stabilizes newly synthesized proteins; determinant of replicative life span; involved in mitochondrial segregation; prohibitin deficiency induces a mitochondrial unfolded protein response (mtUPR)	0.187708	0.0753396	0.000231275	0.00159906	0.371696	149	1	14	14	46.1	34.406	310	1.32e-250	48.1	0.001829	0.11678	65.561	23	141	1	14	14	39	34.406	310	8.93e-145	45.5	0.00213009	0.190545	63.986	23	136	1	14	14	51.3	34.406	310	6.95e-153	43.9	0.00192524	0.062207	177.51	26	119	1	12
SCO1	YBR037C	Copper-binding protein of mitochondrial inner membrane; required for cytochrome c oxidase activity and respiration; may function to deliver copper to cytochrome c oxidase; similar to thioredoxins; SCO1 has a paralog, SCO2, that arose from the whole genome duplication	0.263312	0.40528	5.37772e-05	0.000368643	0.3749	30	1	9	9	33.9	33.166	295	4.73e-63	10.2	0.000387855	0.15054	48.235	10	17	1	5	5	21.4	33.166	295	2.28e-19	5.8	0.000271528	0.316626	56.049	6	37	1	7	7	26.1	33.166	295	3.68e-51	12.5	0.000548188	0.2804	84.376	13	15	1	5
SFC1	YJR095W	Mitochondrial succinate-fumarate transporter; transports succinate into and fumarate out of the mitochondrion; required for ethanol and acetate utilization	0.185686	0.109851	0.00047363	0.00299115	0.406935	183	1	19	19	69.3	35.34	322	4.08e-215	56.8	0.00215982	0.084188	77.123	35	221	1	17	17	64	35.34	322	1.82e-115	68.6	0.00321152	0.159079	88.293	31	207	1	18	18	61.8	35.34	322	1.19e-133	64.3	0.00281988	0.060029	176.49	37	185	1	14
SHE9	YDR393W	Protein required for normal mitochondrial morphology; mitochondrial inner membrane protein; may be involved in fission of the inner membrane; forms a homo-oligomeric complex	0.264396	0.378759	4.35375e-05	0.000175925	0.636005	9	1	8	8	20	53.57	456	8.78e-58	2	7.605e-05	0.24611	75.833	5	4	1	4	4	9	53.57	456	5.75e-10	0.9	4.21336e-05	0.225999	54.654	2	--	--	--	--	--	--	--	--	--		--	--	--	3	1	3
SHY1	YGR112W	Mitochondrial inner membrane protein required for complex IV assembly; associates with complex IV assembly intermediates and complex III/complex IV supercomplexes; similar to human SURF1 involved in Leigh Syndrome; complex IV is also known as cytochrome c oxidase	0.213749	0.255611	2.13155e-05	0.000531417	0.103082	27	1	9	9	24.7	45.055	389	1.45e-150	6.9	0.000262372	0.098813	79.699	6	32	1	9	9	24.9	45.055	389	7.02e-52	8.2	0.000383884	0.226989	63.388	8	25	1	7	7	21.6	45.055	389	9.72e-34	6.4	0.000280672	0.030659	58.79	4	13	1	7
SOM1	YEL059C-A	Subunit of the mitochondrial inner membrane peptidase (IMP); IMP is required for maturation of mitochondrial proteins of the intermembrane space; Som1p facilitates cleavage of a subset of substrates; contains twin cysteine-x9-cysteine motifs	0.349031	0.538481	1.63033e-05	0.000605362	0.0692123	21	1	6	6	74.3	8.4154	74	5.48e-183	28.4	0.00107991	0.40487	31.947	7	2	1	1	1	18.9	8.4154	74	2.13e-68	2.7	0.000126401	n. def.	n. def.	0	7	1	3	3	58.1	8.4154	74	1.04e-116	9.5	0.000416623	0.66034	n. def.	1	1	1	1
SYM1	YLR251W	Protein required for ethanol metabolism; induced by heat shock and localized to the inner mitochondrial membrane; homologous to mammalian peroxisomal membrane protein Mpv17	0.20314	0.145747		0.000111159	0	2	1	1	1	6.1	22.915	197	2.51e-06	1	3.8025e-05	0.20314	n. def.	1	3	1	1	1	13.2	22.915	197	3.62e-05	1.5	7.02227e-05	n. def.	n. def.	0	4	1	2	2	19.3	22.915	197	2.61e-14	2	8.77101e-05	0.24045	152.01	2	--	--	--
YDL119C	YDL119C	Putative mitochondrial transport protein; GFP-fusion protein is induced in response to the DNA-damaging agent MMS; the authentic, non-tagged protein is detected in purified mitochondria	0.200412	0.269402		0.000223413	0	8	1	5	5	22.5	34.203	307	2.97e-56	2.6	9.8865e-05	0.096459	29.968	2	8	1	5	5	19.9	34.203	307	1.03e-28	2.6	0.000121719	0.314337	176.68	5	14	1	8	8	30.3	34.203	307	2.52e-31	4.6	0.000201733	0.24115	262.13	8	6	1	6
YEA6	YEL006W	Putative mitochondrial NAD+ transporter; member of the mitochondrial carrier subfamily (see also YIA6); has putative human ortholog; YEA6 has a paralog, YIA6, that arose from the whole genome duplication	0.231	0.2924		8.95907e-05	0	7	1	6	6	25.1	36.96	335	2.93e-49	2.1	7.98525e-05	0.231	n. def.	1	7	1	5	5	16.7	36.96	335	8.79e-14	2.1	9.83118e-05	n. def.	n. def.	0	14	1	8	8	28.4	36.96	335	5.26e-41	4.2	0.000184191	0.2924	90.673	3	4	1	3
YFR045W	YFR045W	Putative mitochondrial transport protein; null mutant is viable, exhibits decreased levels of chitin and normal resistance to calcofluor white	0.11853	0.0732729		0.000436988	0	14	1	9	9	38.5	34.391	309	8.77e-53	4.5	0.000171112	0.070938	57.694	5	27	1	9	9	39.5	34.391	309	1.63e-68	8.7	0.000407292	0.166121	53.882	8	22	1	9	9	41.4	34.391	309	3.91e-48	7.1	0.000311371	0.050318	118.52	4	12	1	6
YHM2	YMR241W	Citrate and oxoglutarate carrier protein; exports citrate from and imports oxoglutarate into the mitochondrion, causing net export of NADPH reducing equivalents; also associates with mt nucleoids and has a role in replication and segregation of the mt genome	0.176185	0.115168	0.000140472	0.00140084	0.257705	61	1	12	12	45.2	34.184	314	6.57e-130	19.4	0.000737685	0.091324	98.795	19	81	1	10	10	31.5	34.184	314	5.89e-118	25.8	0.00120783	0.136141	146.08	19	57	1	10	10	31.5	34.184	314	4.13e-61	18.2	0.000798162	0.060603	168.68	18	71	1	9
YIA6	YIL006W	Mitochondrial NAD+ transporter; involved in the transport of NAD+ into the mitochondria (see also YEA6); member of the mitochondrial carrier subfamily; disputed role as a pyruvate transporter; has putative mouse and human orthologs; YIA6 has a paralog, YEA6, that arose from the whole genome duplication	0.275371	0.51551		0.000127498	0	8	1	6	5	18.5	41.954	373	1.12e-35	2.1	7.98525e-05	0.31027	184.6	3	5	1	4	4	11	41.954	373	2.87e-30	1.3	6.08597e-05	0.240471	107.02	4	7	1	5	5	14.7	41.954	373	1.01e-25	1.9	8.33246e-05	0.51551	134.32	4	--	--	--
YLH47	YPR125W	Mitochondrial inner membrane protein; exposed to the mitochondrial matrix; associates with mitochondrial ribosomes; NOT required for respiratory growth; homolog of human Letm1, a protein implicated in Wolf-Hirschhorn syndrome	0.256121	0.666862	3.68143e-05	0.000522375	0.181116	49	1	14	14	32.2	52.174	454	1.09e-92	10.8	0.00041067	0.14115	61.668	11	28	1	10	10	26.2	52.174	454	7.16e-60	6.2	0.000290254	0.221533	76.343	9	43	1	13	13	32.2	52.174	454	9.93e-79	9.5	0.000416623	0.5816	64.797	14	30	1	9
SHH4	YLR164W	Putative alternate subunit of succinate dehydrogenase (SDH); mitochondrial inner membrane protein; genetic interaction with SDH4 suggests that Shh4p can function as a functional SDH subunit; a fraction copurifies with SDH subunit Sdh3p; expression induced by nitrogen limitation in a GLN3, GAT1-dependent manner; Shh4p has greater similarity to human SDHD (subunit D of SDH, implicated in paragangli…	0.236961	0.293396	3.68187e-05	5.46851e-05	1.73031	11	1	3	3	26.2	18.632	168	1.21e-26	6.5	0.000247162	0.1944	67.972	2	--	--	--	--	--	--	--	--	--		--	--	--	6	1	2	2	20.2	18.632	168	4.5e-10	3.6	0.000157878	n. def.	n. def.	0	4	1	2
YME1	YPR024W	Catalytic subunit of the i-AAA protease complex; complex is located in the mitochondrial inner membrane; responsible for degradation of unfolded or misfolded mitochondrial gene products; serves as a nonconventional translocation motor to pull PNPase into the intermembrane space; also has a role in intermembrane space protein folding; mutation causes an elevated rate of mitochondrial turnover	0.328665	0.227547	9.22793e-05	0.00111204	0.213259	142	1	32	32	43.5	81.771	747	0	19	0.000722475	0.19375	89.043	31	88	1	22	22	35.6	81.771	747	3.62e-186	11.8	0.000552419	0.190389	79.847	23	116	1	24	24	36	81.771	747	1e-220	15.5	0.000679753	0.12438	141.65	17	69	1	21
YMR166C	YMR166C	Predicted transporter of the mitochondrial inner membrane; has similarity to human mitochondrial ATP-Mg/Pi carriers; YMR166C is not an essential gene	0.193386	0.10657		7.4565e-05	0	4	1	2	2	7.3	40.992	368	1.47e-08	1.1	4.18275e-05	n. def.	n. def.	0	6	1	3	3	10.1	40.992	368	6.26e-24	1.6	7.49043e-05	0.193386	67.016	2	10	1	4	4	13.6	40.992	368	2.42e-26	2.7	0.000118409	0.10657	31.444	2	--	--	--
YPR011C	YPR011C	Mitochondrial transporter; major substrates are adenosine 5'-phosphosulfate (APS) and 3'-phospho-adenosine 5'-phosphosulfate (PAPS); member of the mitochondrial carrier family; the authentic, non-tagged protein is detected in highly purified mitochondria in high-throughput studies	0.218215	0.329836		0.00033335	0	26	1	12	12	47.2	35.913	326	2.21e-232	8	0.0003042	0.19483	144.74	4	45	1	15	15	58.3	35.913	326	1.25e-158	13.8	0.000646049	0.207801	106.81	12	37	1	11	11	47.9	35.913	326	1.63e-142	11.3	0.000495562	0.17407	77.313	9	13	1	5
YTA12	YMR089C	Mitochondrial inner membrane m-AAA protease component; mediates degradation of misfolded or unassembled proteins; also required for correct assembly of mitochondrial enzyme complexes	0.298465	0.198188	0.000150028	0.000731844	0.52684	151	1	33	31	36.4	93.275	825	0	18.3	0.000695857	0.23477	101.41	41	119	1	31	28	33.3	93.275	825	2.65e-153	14.4	0.000674138	0.15951	117.93	29	131	1	29	27	33.8	93.275	825	1.23e-188	15.9	0.000697295	0.16557	172.08	39	98	1	25
ACC1	YNR016C	Acetyl-CoA carboxylase, biotin containing enzyme; catalyzes carboxylation of cytosolic acetyl-CoA to form malonyl-CoA and regulates histone acetylation by regulating the availablity of acetyl-CoA; required for de novo biosynthesis of long-chain fatty acids; ACC1 has a paralog, HFA1, that arose from the whole genome duplication	#N/A	#N/A	0.000665838	6.10456e-06	280.31	--	--	--	--	--	--	--	--	--		--	--	--	--	--	--	--	--	--	--	--	--		--	--	--	--	--	--	--	--	--	--	--	--		--	--	--	2	1	2
ACS1	YAL054C	Acetyl-coA synthetase isoform; along with Acs2p, acetyl-coA synthetase isoform is the nuclear source of acetyl-coA for histone acetylation; expressed during growth on nonfermentable carbon sources and under aerobic conditions	0.283382	2.52738	0.00241662	9.65554e-06	643.213	--	--	--	--	--	--	--	--	--		--	--	--	16	1	8	8	18.9	79.14	713	1.85e-76	2.2	0.000102993	0.283382	73.332	7	--	--	--	--	--	--	--	--	--		--	--	--	19	1	7
ADY2	YCR010C	Acetate transporter required for normal sporulation; phosphorylated in mitochondria; ADY2 has a paralog, ATO2, that arose from the whole genome duplication	0.179012	0.103871	0.000589411	0.00048082	3.15035	81	1	4	4	34.3	30.726	283	1.36e-84	28.6	0.00108751	0.096286	77.74	11	73	1	3	3	19.1	30.726	283	3.52e-79	25.8	0.00120783	0.256115	84.29	12	53	1	3	3	19.1	30.726	283	1.61e-79	18.7	0.000820089	0.018424	235.63	6	53	1	3
AEP1	YMR064W	Protein required for expression of the mitochondrial OLI1 gene; mitochondrial OLI1 gene encodes subunit 9 of F1-F0 ATP synthase	0.548742	2.0566		0.000196109	0	5	1	4	4	9.7	59.747	518	2.73e-63	1	3.8025e-05	0.21707	117.44	3	12	1	5	5	12.2	59.747	518	3.07e-45	2.3	0.000107675	0.311954	18.563	5	9	1	6	6	12.2	59.747	518	2.49e-21	1.7	7.45536e-05	1.9808	n. def.	1	10	1	5
AEP2	YMR282C	Mitochondrial protein; likely involved in translation of the mitochondrial OLI1 mRNA; exhibits genetic interaction with the OLI1 mRNA 5'-untranslated leader	0.33339	1.20325	2.03187e-06	0.00034328	0.0152115	26	1	12	12	21.7	67.523	580	2.73e-83	4.5	0.000171112	0.18587	94.413	10	26	1	14	14	20.9	67.523	580	8.71e-76	4.5	0.000210668	0.17343	108.61	11	35	1	15	15	25.2	67.523	580	6.46e-69	6	0.00026313	1.2195	65.901	15	16	1	7
AIM19	YIL087C	Putative protein of unknown function; mitochondrial protein that physically interacts with Tim23p; null mutant displays reduced respiratory growth	0.276917	0.0629816	5.67485e-05	0.00102347	0.142496	49	1	8	8	57.3	16.923	157	2.67e-74	31.2	0.00118638	0.077137	n. def.	1	69	1	8	8	60.5	16.923	157	1e-86	43.9	0.00205519	0.213452	69.382	5	91	1	7	7	56.7	16.923	157	2.14e-77	58	0.00254359	0.04133	135.15	5	39	1	5
AIM24	YJR080C	Protein with a role in determining mitochondrial architecture; inner membrane protein that interacts physically and genetically with the MICOS complex and is required for its integrity	0.201585	0.0933149	8.64661e-05	0.00112371	0.19775	101	1	20	20	53.3	44.427	394	1.44e-287	25.6	0.00097344	0.12158	43.37	24	78	1	18	18	58.6	44.427	394	1.71e-196	19.8	0.00092694	0.234219	158.47	23	66	1	16	16	53.3	44.427	394	7.77e-201	16.8	0.000736765	0.083322	186.98	15	61	1	15
AIM25	YJR100C	Putative protein of unknown function; non-tagged protein is detected in purified mitochondria in high-throughput studies; similar to murine NOR1; null mutant is viable and displays elevated frequency of mitochondrial genome loss	0.232742	1.82571	1.46425e-05	0.000353402	0.106481	17	1	6	6	24.8	37.479	327	7.78e-50	5.2	0.00019773	0.14357	88.626	6	15	1	7	7	25.1	37.479	327	1.56e-47	4.6	0.00021535	0.339951	51.258	5	31	1	8	8	30.3	37.479	327	4.19e-68	9.5	0.000416623	2.0135	140.46	6	13	1	5
RCF1	YML030W	Cytochrome c oxidase subunit; required for assembly of the Complex III-Complex IV supercomplex, and for assembly of Cox13p and Rcf2p into cytochrome c oxidase; similar to Rcf2p, and either Rcf1p or Rcf2p is required for late-stage assembly of the Cox12p and Cox13p subunits and for cytochrome c oxidase activity; required for growth under hypoxic conditions; member of the hypoxia induced gene famil…	0.267614	0.250083	0.000274732	0.00117175	0.602554	99	1	12	12	65.4	18.477	159	9.09e-168	62.3	0.00236896	0.18473	38.784	15	53	1	9	9	64.2	18.477	159	7.15e-77	33.3	0.00155894	0.381403	69.763	11	110	1	12	12	67.3	18.477	159	2.98e-145	69.2	0.00303477	0.081686	64.945	17	59	1	8
AIM36	YMR157C	Protein of unknown function; null mutant displays reduced respiratory growth and elevated frequency of mitochondrial genome loss; the authentic, non-tagged protein is detected in purified mitochondria in high-throughput studies	0.403122	0.506157	8.02143e-05	0.000657014	0.313763	47	1	11	11	44.3	29.076	255	3.28e-111	18.4	0.00069966	0.25694	41.336	14	40	1	9	9	41.2	29.076	255	4.56e-88	15.7	0.000734998	0.48605	33.101	10	44	1	8	8	32.9	29.076	255	4.78e-74	17.3	0.000758692	0.36674	149.61	11	41	1	9
MIC27	YNL100W	Component of the MICOS complex; MICOS (formerly MINOS or MitOS) is a mitochondrial inner membrane complex that extends into the intermembrane space and has a role in the maintenance of crista junctions, inner membrane architecture, and formation of contact sites to the outer membrane	0.292816	0.241209	8.65119e-05	0.0011621	0.191319	54	1	14	14	64.1	26.959	234	1.8e-86	23.1	0.000878377	0.20004	52.599	15	42	1	11	11	58.1	26.959	234	2.42e-70	17.9	0.000837991	0.397156	127.6	13	40	1	11	11	57.3	26.959	234	8.05e-44	17.1	0.000749921	0.16103	108.87	14	33	1	8
RCF2	YNR018W	Cytochrome c oxidase subunit; has a role in assembly of respiratory supercomplexes; similar to Rcf1p, and either Rcf1p or Rcf2p is required for late-stage assembly of the Cox12p and Cox13p subunits and for cytochrome c oxidase activity; associates with the cytochrome c oxidase - cytochrome bc1 supercomplex; null mutant accumulates reactive oxygen species; member of the conserved hypoxia induced g…	0.197307	0.0960667	3.78938e-05	0.000472365	0.206164	13	1	5	5	25	25.344	224	4.77e-41	5.8	0.000220545	0.15661	39.307	5	15	1	4	4	20.5	25.344	224	1.36e-25	6.7	0.000313662	0.201935	72.49	6	17	1	4	4	16.1	25.344	224	2.39e-25	7.6	0.000333298	0.11131	56.359	4	4	1	3
MIC12	YBR262C	Component of the MICOS complex; MICOS (formerly MINOS or MitOS) is a mitochondrial inner membrane complex that extends into the intermembrane space and has a role in the maintenance of crista junctions, inner membrane architecture, and formation of contact sites to the outer membrane	0.334058	0.53386	0.000166126	0.00125426	0.340389	30	1	8	8	69.8	12.388	106	3.73e-100	28.3	0.00107611	0.25782	20.131	11	20	1	6	6	46.2	12.388	106	8.43e-36	18.9	0.000884807	0.526676	85.536	6	21	1	7	7	52.8	12.388	106	3.21e-43	19.8	0.00086833	0.50536	49.211	8	15	1	6
ATG32	YIL146C	Mitochondrial outer membrane protein required to initiate mitophagy; recruits the autophagy adaptor protein Atg11p and the ubiquitin-like protein Atg8p to the mitochondrial surface to initiate mitophagy, the selective vacuolar degradation of mitochondria in response to starvation; can promote pexophagy when placed ectopically in the peroxisomal membrane; regulates mitophagy and ethanol production…	0.150834	0.28972	1.39596e-05	6.04728e-05	0.593249	4	1	4	4	7.2	58.968	529	3.94e-12	0.8	3.042e-05	0.15845	n. def.	1	4	1	3	3	5.1	58.968	529	2.9e-20	0.8	3.74521e-05	0.143217	34.554	2	3	1	3	3	6	58.968	529	3.63e-09	0.6	2.6313e-05	0.28972	33.053	2	--	--	--
ATG33	YLR356W	Mitochondrial mitophagy-specific protein; required primarily for mitophagy induced at post-log phase; not required for other types of selective autophagy or macroautophagy; conserved within fungi, but not in higher eukaryotes; ATG33 has a paralog, SCM4, that arose from the whole genome duplication	#N/A	#N/A		0.000412034	0	7	1	1	1	4.1	20.4	197	1.8e-07	3.6	0.00013689	n. def.	n. def.	0	--	--	--	--	--	--	--	--	--		--	--	--	18	1	1	1	4.1	20.4	197	0.00011189	9.1	0.000399081	n. def.	n. def.	0	--	--	--
ATO2	YNR002C	Putative transmembrane protein involved in export of ammonia; ammonia is a starvation signal that promotes cell death in aging colonies; phosphorylated in mitochondria; member of the TC 9.B.33 YaaH family; homolog of Y. lipolytica Gpr1p; ATO2 has a paralog, ADY2, that arose from the whole genome duplication	0.151233	1.57795	0.000147473	0.000730115	0.519092	37	1	7	7	24.8	30.701	282	5.12e-63	13.1	0.000498127	0.12092	64.172	7	23	1	5	5	28	30.701	282	1.01e-47	8.2	0.000383884	0.121575	108.37	5	34	1	6	6	23.8	30.701	282	1.23e-44	12.1	0.000530646	0.03194	221.87	5	19	1	3
ATO3	YDR384C	Plasma membrane protein, putative ammonium transporter; regulation pattern suggests a possible role in export of ammonia from the cell; phosphorylated in mitochondria; member of the TC 9.B.33 YaaH family of putative transporters	0.136121	0.0854409	0.000155348	0.000449587	0.888007	22	1	5	5	27.3	30.028	275	2.56e-90	8	0.0003042	0.084218	26.916	4	26	1	4	4	23.3	30.028	275	2.58e-72	9.5	0.000444744	0.139041	89.099	5	23	1	5	5	27.3	30.028	275	1.05e-48	8.4	0.000368382	0.031492	62.341	5	19	1	3
ATP17	YDR377W	Subunit f of the F0 sector of mitochondrial F1F0 ATP synthase; F1F0 ATP synthase is a large, evolutionarily conserved enzyme complex required for ATP synthesis	0.288922	0.0804554	0.00146754	0.00328752	1.14722	76	1	2	2	19.8	11.312	101	2.08e-10	75.2	0.00285948	0.22844	39.239	6	38	1	2	2	19.8	11.312	101	1.88e-08	37.6	0.00176025	0.44833	43.835	6	48	1	2	2	19.8	11.312	101	1.02e-07	47.5	0.00208311	0.071669	132.04	7	38	1	2
ATP18	YML081C-A	Subunit of the mitochondrial F1F0 ATP synthase; F1F0 ATP synthase is a large, evolutionarily conserved enzyme complex required for ATP synthesis; termed subunit I or subunit j; does not correspond to known ATP synthase subunits in other organisms	0.230437	0.0568973	0.000943692	0.00159968	1.51608	75	1	4	4	55.9	6.6877	59	5.62e-34	127.1	0.00483298	0.14871	19.046	5	17	1	4	4	55.9	6.6877	59	1.4e-10	28.8	0.00134828	0.376393	67.162	3	61	1	4	4	55.9	6.6877	59	2.47e-13	103.4	0.00453461	0.041841	197.28	4	32	1	4
ATP20	YPR020W	Subunit g of the mitochondrial F1F0 ATP synthase; reversibly phosphorylated on two residues; unphosphorylated form is required for dimerization of the ATP synthase complex, which in turn determines oligomerization of the complex and the shape of inner membrane cristae	0.29779	0.801652	0.000148653	0.00325268	0.117451	56	1	6	6	67	12.921	115	4.3e-53	48.7	0.00185182	0.22429	48.911	7	62	1	5	5	49.6	12.921	115	8.6e-45	53.9	0.00252334	0.35014	100.69	7	72	1	5	5	49.6	12.921	115	9.31e-32	62.6	0.00274533	0.73689	197.89	11	79	1	4
ATP6	Q0085	Subunit a of the F0 sector of mitochondrial F1F0 ATP synthase; mitochondrially encoded; translation is specifically activated by Atp22p; ATP6 and ATP8 mRNAs are not translated in the absence of the F1 sector of ATPase	#N/A	0.063552		9.62913e-05	0	23	1	1	1	6.6	29.099	259	1.34e-46	8.9	0.000338422	n. def.	n. def.	0	43	1	1	1	6.6	29.099	259	5.25e-43	16.6	0.000777132	n. def.	n. def.	0	26	1	2	2	9.3	29.099	259	1.69e-33	10	0.00043855	0.063552	n. def.	1	14	1	1
ATP8	Q0080	Subunit 8 of the F0 sector of mitochondrial F1F0 ATP synthase; encoded on the mitochondrial genome; ATP8 and ATP6 mRNAs are not translated in the absence of the F1 sector of ATPase	#N/A	0.0110711			#DIV/0!	--	--	--	--	--	--	--	--	--		--	--	--	--	--	--	--	--	--	--	--	--		--	--	--	--	--	--	--	--	--	--	--	--		--	--	--	--	--	--
CAB5	YDR196C	Subunit of the CoA-Synthesizing Protein Complex (CoA-SPC); subunits of this complex are: Cab2p, Cab3p, Cab4p, Cab5p, Sis2p and Vhs3p; probable dephospho-CoA kinase (DPCK) that catalyzes the last step in coenzyme A biosynthesis; null mutant lethality is complemented by E. coli coaE (encoding DPCK); detected in purified mitochondria in high-throughput studies; also localized to lipid droplets	0.37165	2.75346	4.51648e-05	0.000149069	0.778639	--	--	--	--	--	--	--	--	--		--	--	--	4	1	3	3	16.2	27.339	241	5.68e-07	1.7	7.95858e-05	0.37165	n. def.	1	--	--	--	--	--	--	--	--	--		--	--	--	--	--	--
CAF4	YKR036C	WD40 repeat-containing protein associated with the CCR4-NOT complex; interacts in a Ccr4p-dependent manner with Ssn2p; also interacts with Fis1p, Mdv1p and Dnm1p and plays a role in mitochondrial fission; CAF4 has a paralog, MDV1, that arose from the whole genome duplication	0.809575	2.45141	9.41871e-06	6.29512e-05	0.384513	5	1	5	5	11	72.831	643	8.11e-28	0.8	3.042e-05	0.50807	49.868	3	4	1	3	3	4.7	72.831	643	1.85e-15	0.6	2.80891e-05	0.569055	35.66	2	13	1	8	8	17.4	72.831	643	1.74e-30	2	8.77101e-05	3.8378	269.25	3	7	1	6
CBP4	YGR174C	Mitochondrial protein required for assembly of cytochrome bc1 complex; interacts with the Cbp3p-Cbp6p complex and newly synthesized cytochrome b (Cobp) to promote assembly of Cobp into the cytochrome bc1 complex	0.265985	0.0925125	0.00013571	0.000617289	0.564999	65	1	8	8	50	20.219	170	1.96e-102	38.2	0.00145255	0.22461	46.967	14	26	1	8	8	50	20.219	170	1.16e-44	15.3	0.000716272	0.316366	58.301	11	35	1	6	6	38.8	20.219	170	1.35e-22	20.6	0.000903414	0.047891	100.39	10	19	1	7
CBR1	YIL043C	Microsomal cytochrome b reductase; not essential for viability; also detected in mitochondria; mutation in conserved NADH binding domain of the human ortholog results in type I methemoglobinemia	0.458063	0.409183	0.000291879	0.000647036	1.15931	19	1	9	9	33.8	31.493	284	1.02e-47	6.7	0.000254767	0.2338	32.706	5	18	1	9	9	33.1	31.493	284	4.8e-52	6.3	0.000294936	0.381039	38.797	8	15	1	10	10	40.5	31.493	284	1.26e-29	5.3	0.000232432	0.18832	108.71	6	11	1	5
CBT1	YKL208W	Protein involved in 5' RNA end processing; substrates include mitochondrial COB, 15S_rRNA, and RPM1 transcripts; may also have a role in 3' end processing of the COB pre-mRNA; displays genetic interaction with cell cycle-regulated kinase Dbf2p	0.218188	2.83889	4.40348e-06	9.81043e-05	0.115354	1	1	1	1	3.7	31.156	271	9.5e-11	0.4	1.521e-05	n. def.	n. def.	0	3	1	1	1	3.7	31.156	271	2.58e-06	1.1	5.14967e-05	0.218188	13.805	2	5	1	2	2	5.9	31.156	271	2.38e-15	1.8	7.89391e-05	n. def.	n. def.	0	5	1	1
CHD1	YER164W	Chromatin remodeler that regulates various aspects of transcription; acts in in conjunction with Isw1b to regulate chromatin structure and maintain chromatin integrity during transcription elongation by RNAP II by preventing trans-histone exchange over coding regions; contains a chromo domain, a helicase domain and a DNA-binding domain; component of both the SAGA and SLIK complexes	#N/A	2.7254	2.60952e-05		#DIV/0!	--	--	--	--	--	--	--	--	--		--	--	--	--	--	--	--	--	--	--	--	--		--	--	--	--	--	--	--	--	--	--	--	--		--	--	--	--	--	--
CHO1	YER026C	Phosphatidylserine synthase; functions in phospholipid biosynthesis; catalyzes the reaction CDP-diaclyglycerol + L-serine = CMP + L-1-phosphatidylserine, transcriptionally repressed by myo-inositol and choline	0.386967	0.319601		6.6152e-05	0	--	--	--	--	--	--	--	--	--		--	--	--	3	1	1	1	3.6	30.804	276	1.61e-05	1.1	5.14967e-05	0.386967	n. def.	1	--	--	--	--	--	--	--	--	--		--	--	--	2	1	1
CLD1	YGR110W	Mitochondrial cardiolipin-specific phospholipase; functions upstream of Taz1p to generate monolyso-cardiolipin; transcription increases upon genotoxic stress; involved in restricting Ty1 transposition; has homology to mammalian CGI-58	0.570744	2.5691	1.31808e-05	0.000327911	0.103302	12	1	10	10	24	52.044	445	9.1e-26	2.7	0.000102667	0.3749	46.726	10	19	1	7	7	15.1	52.044	445	1.28e-29	4.3	0.000201305	0.713521	78.588	8	19	1	10	10	23.4	52.044	445	9.15e-24	4.3	0.000188577	2.2714	68.702	10	5	1	5
COQ2	YNR041C	Para hydroxybenzoate polyprenyl transferase; catalyzes the second step in ubiquinone (coenzyme Q) biosynthesis; human COQ2, mutations in which are implicated in an increased risk of mutiple-system atrophy, is able to complement a yeast coq2 null mutant	0.188165	0.130256	1.33851e-05	0.000149101	0.230708	4	1	2	2	5.6	41.001	372	2.37e-09	1.1	4.18275e-05	0.11638	51.232	3	13	1	5	5	13.4	41.001	372	1.38e-19	3.5	0.000163853	0.17868	83.948	4	8	1	4	4	10.8	41.001	372	1.5e-17	2.2	9.64811e-05	0.07993	58.792	3	5	1	3
COX1	Q0045	Subunit I of cytochrome c oxidase (Complex IV); Complex IV is the terminal member of the mitochondrial inner membrane electron transport chain; one of three mitochondrially-encoded subunits	0.228792	0.061595	4.66687e-06	0.000311917	0.0384513	19	1	2	2	7.7	58.797	534	3.32e-71	3.6	0.00013689	0.10686	40.9	3	23	1	3	3	8.8	58.797	534	4.34e-69	4.3	0.000201305	0.291503	113.06	4	12	1	2	2	7.7	58.797	534	1.01e-39	2.2	9.64811e-05	0.039445	165.87	2	18	1	2
COX10	YPL172C	Heme A:farnesyltransferase; catalyzes the first step in the conversion of protoheme to the heme A prosthetic group required for cytochrome c oxidase activity; human ortholog is associated with mitochondrial disorders	0.304404	0.149371		7.81539e-05	0	--	--	--	--	--	--	--	--	--		--	--	--	5	1	3	3	8	52.147	462	1.36e-11	1.1	5.14967e-05	0.182685	95.88	2	5	1	3	3	8	52.147	462	6.35e-11	1.1	4.82405e-05	0.11299	16.903	2	2	1	2
COX18	YGR062C	Protein required for membrane insertion of C-terminus of Cox2p; mitochondrial integral inner membrane protein; interacts genetically and physically with Mss2p and Pnt1p; similar to S. cerevisiae Oxa1, N. crassa Oxa2p, and E. coli YidC	0.234962	0.23667		7.14497e-05	0	5	1	2	2	12.3	35.65	316	2.73e-15	1.6	6.084e-05	n. def.	n. def.	0	4	1	3	3	14.6	35.65	316	2.45e-09	1.3	6.08597e-05	0.234962	n. def.	1	10	1	3	3	16.1	35.65	316	1.26e-24	3.2	0.000140336	0.23667	140.43	2	--	--	--
COX2	Q0250	Subunit II of cytochrome c oxidase (Complex IV); Complex IV is the terminal member of the mitochondrial inner membrane electron transport chain; one of three mitochondrially-encoded subunits	0.209908	0.104483	0.000110463	0.00256799	0.110547	161	1	9	9	40.2	28.567	251	1.97e-112	64.1	0.0024374	0.11225	65.565	10	133	1	7	7	37.5	28.567	251	1.98e-86	53	0.0024812	0.246834	65.967	10	121	1	8	8	40.2	28.567	251	6.2e-67	48.2	0.00211381	0.11097	121.11	9	60	1	5
COX3	Q0275	Subunit III of cytochrome c oxidase (Complex IV); Complex IV is the terminal member of the mitochondrial inner membrane electron transport chain; one of three mitochondrially-encoded subunits	#N/A	0.203255		5.03416e-05	0	--	--	--	--	--	--	--	--	--		--	--	--	--	--	--	--	--	--	--	--	--		--	--	--	--	--	--	--	--	--	--	--	--		--	--	--	--	--	--
COX5A	YNL052W	Subunit Va of cytochrome c oxidase; cytochrome c oxidase is the terminal member of the mitochondrial inner membrane electron transport chain; Cox5Ap is predominantly expressed during aerobic growth while its isoform Vb (Cox5Bp) is expressed during anaerobic growth; COX5A has a paralog, COX5B, that arose from the whole genome duplication	0.453764	0.735293	0.000392211	0.00361111	0.279128	136	1	8	6	42.5	17.14	153	2.56e-109	88.9	0.00338042	0.65643	31.325	7	67	1	6	5	33.3	17.14	153	1.61e-74	43.8	0.0020505	0.540862	51.299	3	137	1	6	5	33.3	17.14	153	2.57e-69	89.5	0.00392503	0.53775	108.6	7	66	1	6
COX5B	YIL111W	Subunit Vb of cytochrome c oxidase; cytochrome c oxidase is the terminal member of the mitochondrial inner membrane electron transport chain; Cox5Bp is predominantly expressed during anaerobic growth while its isoform Va (Cox5Ap) is expressed during aerobic growth; COX5B has a paralog, COX5A, that arose from the whole genome duplication	0.835046	0.821694		0.000473979	0	22	1	5	3	18.5	17.197	151	8.37e-46	14.6	0.000555165	1.143	72.977	3	17	1	4	3	17.9	17.197	151	2.88e-29	11.3	0.000529011	0.527093	14.628	3	18	1	5	4	24.5	17.197	151	5.31e-24	11.9	0.000521875	0.51416	30.724	3	19	1	5
COX7	YMR256C	Subunit VII of cytochrome c oxidase (Complex IV); Complex IV is the terminal member of the mitochondrial inner membrane electron transport chain	0.315949	0.130146	0.000197912	0.000992078	0.512684	3	1	1	1	10	6.9323	60	0.00056067	5	0.000190125	0.24683	18.053	2	--	--	--	--	--	--	--	--	--		--	--	--	--	--	--	--	--	--	--	--	--		--	--	--	--	--	--
COX8	YLR395C	Subunit VIII of cytochrome c oxidase (Complex IV); Complex IV is the terminal member of the mitochondrial inner membrane electron transport chain	0.26822	0.901874	9.24275e-05	0.00140138	0.1695	11	1	1	1	12.8	8.9066	78	1.34e-07	14.1	0.000536152	0.20858	28.724	3	15	1	1	1	12.8	8.9066	78	1.61e-05	19.2	0.000898851	0.269818	75.568	4	16	1	2	2	23.1	8.9066	78	7.49e-06	20.5	0.000899028	1.2735	210.93	4	15	1	1
COX9	YDL067C	Subunit VIIa of cytochrome c oxidase (Complex IV); Complex IV is the terminal member of the mitochondrial inner membrane electron transport chain	0.292008	0.0990334	0.000275854	0.00431662	0.164233	55	1	5	5	37.3	6.9631	59	5.98e-24	93.2	0.00354393	0.21604	29.996	7	42	1	4	4	35.6	6.9631	59	2.23e-14	71.2	0.00333324	0.348202	78.093	4	57	1	5	5	37.3	6.9631	59	2.58e-16	96.6	0.0042364	0.096809	143.23	5	57	1	4
CRD1	YDL142C	Cardiolipin synthase; produces cardiolipin, which is a phospholipid of the mitochondrial inner membrane that is required for normal mitochondrial membrane potential and function; required to maintain tubular mitochondrial morphology and functions in mitochondrial fusion; also required for normal vacuolar ion homeostasis	0.139652	0.030628		4.77306e-05	0	1	1	1	1	4.2	32.019	283	3.08e-06	0.4	1.521e-05	0.063189	n. def.	1	3	1	1	1	4.2	32.019	283	1.05e-06	1.1	5.14967e-05	0.141058	n. def.	1	3	1	2	2	8.1	32.019	283	1.3e-14	1.1	4.82405e-05	0.030628	n. def.	1	2	1	1
CUE1	YMR264W	Ubiquitin-binding protein; endoplasmic reticulum membrane protein that recruits the ubiquitin-conjugating enzyme Ubc7p to the ER where it functions in protein degradation; contains a CUE domain that binds ubiquitin to facilitate intramolecular monoubiquitination; CUE1 has a paralog, CUE4, that arose from the whole genome duplication	0.356062	#N/A	8.43818e-05	1.119e-05	19.3795	--	--	--	--	--	--	--	--	--		--	--	--	--	--	--	--	--	--	--	--	--		--	--	--	--	--	--	--	--	--	--	--	--		--	--	--	--	--	--
DIC1	YLR348C	Mitochondrial dicarboxylate carrier; integral membrane protein, catalyzes a dicarboxylate-phosphate exchange across the inner mitochondrial membrane, transports cytoplasmic dicarboxylates into the mitochondrial matrix	0.192724	0.394443	0.000108125	0.000772084	0.359904	101	1	14	14	51.7	32.991	298	1.57e-172	33.9	0.00128905	0.082248	61.571	10	120	1	12	12	43.3	32.991	298	7.61e-131	40.3	0.00188665	0.145811	85.7	9	138	1	15	15	64.8	32.991	298	3.36e-134	46.3	0.00203049	0.061144	178.18	8	51	1	10
DNF1	YER166W	Aminophospholipid translocase (flippase); type 4 P-type ATPase; involved in phospholipid translocation, contributing to endocytosis, protein transport, and cellular polarization; localizes primarily to the plasma membrane; localizes to the shmoo tip where it has a redundant role in the cellular response to mating pheromone; DNF1 has a paralog, DNF2, that arose from the whole genome duplication	0.291431	1.04245	2.85512e-05	8.59575e-06	8.53619	--	--	--	--	--	--	--	--	--		--	--	--	--	--	--	--	--	--	--	--	--		--	--	--	--	--	--	--	--	--	--	--	--		--	--	--	--	--	--
ECM18	YDR125C	Protein of unknown function; ECM18 has a paralog, ICT1, that arose from the whole genome duplication	#N/A	2.18105		1.91575e-05	0	--	--	--	--	--	--	--	--	--		--	--	--	--	--	--	--	--	--	--	--	--		--	--	--	4	1	3	3	6.6	53.184	453	1.53e-10	0.9	3.94695e-05	2.8743	154.02	3	4	1	2
ECM33	YBR078W	GPI-anchored protein of unknown function; possible role in apical bud growth; GPI-anchoring on the plasma membrane crucial to function; phosphorylated in mitochondria; similar to Sps2p; ECM33 has a paralog, PST1, that arose from the whole genome duplication	0.83544	0.158274	9.40368e-05	0.00104751	0.230708	71	1	6	6	11.4	43.768	429	1.58e-110	16.6	0.000631215	0.71805	33.937	13	64	1	6	6	11.4	43.768	429	8.25e-116	14.9	0.000697546	0.939496	78.581	12	47	1	6	6	11.4	43.768	429	8.95e-70	11	0.000482405	0.09469	171.86	9	55	1	5
ESBP6	YNL125C	Protein with similarity to monocarboxylate permeases; appears not to be involved in transport of monocarboxylates such as lactate, pyruvate or acetate across the plasma membrane	0.709124	#N/A	1.48724e-05	5.86745e-05	0.65141	5	1	3	3	5.3	73.801	673	8.72e-10	0.7	2.66175e-05	1.1609	2.4395	2	--	--	--	--	--	--	--	--	--		--	--	--	2	1	1	1	1.5	73.801	673	0.00052712	0.3	1.31565e-05	n. def.	n. def.	0	--	--	--
FAA2	YER015W	Medium chain fatty acyl-CoA synthetase; activates imported fatty acids; accepts a wide range of fatty acid chain lengths with a preference for medium chains, C9:0-C13:0; localized to the peroxisome; comparative analysis suggests that a mitochondrially targeted form may result from translation starting at a non-canonical codon upstream of the annotated start codon	#N/A	1.627	0.00021705		#DIV/0!	--	--	--	--	--	--	--	--	--		--	--	--	--	--	--	--	--	--	--	--	--		--	--	--	12	1	8	8	16.5	83.437	744	3.78e-31	1.6	7.01681e-05	1.627	89.299	5	3	1	2
FAS1	YKL182W	Beta subunit of fatty acid synthetase; complex catalyzes the synthesis of long-chain saturated fatty acids; contains acetyltransacylase, dehydratase, enoyl reductase, malonyl transacylase, and palmitoyl transacylase activities	0.30385	#N/A	0.000999478	2.22761e-06	1153.08	--	--	--	--	--	--	--	--	--		--	--	--	--	--	--	--	--	--	--	--	--		--	--	--	--	--	--	--	--	--	--	--	--		--	--	--	--	--	--
FKS1	YLR342W	Catalytic subunit of 1,3-beta-D-glucan synthase; functionally redundant with alternate catalytic subunit Gsc2p; binds to regulatory subunit Rho1p; involved in cell wall synthesis and maintenance; localizes to sites of cell wall remodeling; FKS1 has a paralog, GSC2, that arose from the whole genome duplication	0.11713	#N/A	3.25677e-05	6.28353e-05	1.33201	--	--	--	--	--	--	--	--	--		--	--	--	--	--	--	--	--	--	--	--	--		--	--	--	17	1	11	2	1.7	214.85	1876	2.05e-83	0.9	3.94695e-05	n. def.	n. def.	0	--	--	--
FLC3	YGL139W	Putative FAD transporter, similar to Flc1p and Flc2p; localized to the ER; FLC3 has a paralog, FLC1, that arose from the whole genome duplication	0.24785	#N/A		2.52584e-05	0	--	--	--	--	--	--	--	--	--		--	--	--	--	--	--	--	--	--	--	--	--		--	--	--	--	--	--	--	--	--	--	--	--		--	--	--	--	--	--
FLX1	YIL134W	Protein required for transport of flavin adenine dinucleotide (FAD); a synthesis product of riboflavin, across the mitochondrial membrane	0.375718	0.1322		4.44156e-05	0	4	1	4	3	14.1	34.409	311	1.77e-28	1.3	4.94325e-05	0.5514	n. def.	1	3	1	3	3	8.4	34.409	311	2.09e-07	1	4.68152e-05	0.200036	15.153	3	3	1	3	3	9.6	34.409	311	1.33e-11	1	4.3855e-05	0.1322	n. def.	1	--	--	--
FMP10	YER182W	Putative protein of unknown function; the authentic, non-tagged protein is detected in highly purified mitochondria in high-throughput studies	0.227913	0.920647	0.000168414	0.00114953	0.376515	84	1	13	13	48	27.698	244	4.27e-173	34.4	0.00130806	0.10467	60.172	16	75	1	11	11	45.1	27.698	244	2.78e-79	30.7	0.00143723	0.229479	44.423	15	47	1	9	9	39.3	27.698	244	7.59e-90	19.3	0.000846402	0.75676	62.969	12	68	1	10
FMP25	YLR077W	Protein required for assembly of respiratory complex III; mitochondrial inner membrane protein; required for an early step in assembly of respiratory complex III (cytochrome bc1 complex); mRNA is targeted to mitochondria	0.354955	0.136858	2.4687e-05	0.00046215	0.137281	37	1	16	16	32.9	66.689	583	5.43e-116	6.3	0.000239557	0.19003	43.108	17	47	1	13	13	24.9	66.689	583	1.37e-157	8.1	0.000379203	0.406124	91.501	15	25	1	11	11	20.8	66.689	583	4.85e-111	4.3	0.000188577	0.094012	119.82	9	17	1	9
FMP32	YFL046W	Putative assembly factor for cytochrome c oxidase; the authentic, non-tagged protein is detected in highly purified mitochondria in high-throughput studies; has similarity to human MCUR1/CCDC90A	0.26597	0.217366	7.99702e-05	0.00044541	0.461416	14	1	5	5	30.4	24.018	207	9.27e-82	6.8	0.00025857	0.18481	41.821	7	19	1	6	6	29.5	24.018	207	3.03e-36	9.2	0.0004307	0.286467	56.28	8	21	1	7	7	38.2	24.018	207	4.31e-82	10.1	0.000442936	0.17963	116.92	9	6	1	3
FMP33	YJL161W	Putative protein of unknown function; the authentic, non-tagged protein is detected in highly purified mitochondria in high-throughput studies	0.363861	0.440924	1.35938e-05	0.000201902	0.173031	18	1	4	4	38.3	20.185	180	1.4e-45	10	0.00038025	0.11346	32.873	4	12	1	2	2	16.7	20.185	180	3.51e-12	6.7	0.000313662	0.683434	34.557	2	20	1	4	4	38.3	20.185	180	2.55e-12	11.1	0.000486791	0.24148	23.868	4	6	1	3
MPC1	YGL080W	Highly conserved subunit of the mitochondrial pyruvate carrier; a mitochondrial inner membrane complex comprised of Mpc1p and either Mpc2p or Mpc3p mediates mitochondrial pyruvate uptake; null mutant displays slow growth that is complemented by expression of human or mouse ortholog; mutation in human ortholog is associated with lactic acidosis and hyperpyruvatemia	0.246493	0.523547	5.48967e-05	0.000373704	0.377522	13	1	4	4	30.8	14.995	130	6.21e-39	10	0.00038025	0.15436	75.149	6	14	1	4	4	30.8	14.995	130	8.43e-25	10.8	0.000505604	0.296068	10.453	6	15	1	5	5	47.7	14.995	130	2.64e-57	11.5	0.000504333	0.14067	84.048	6	11	1	3
MPC3	YGR243W	Highly conserved subunit of mitochondrial pyruvate carrier; more highly expressed in glucose-containing minimal medium than in lactate-containing medium; expression regulated by osmotic and alkaline stresses; protein abundance increases in response to DNA replication stress; MPC3 has a paralog, MPC2, that arose from the whole genome duplication	0.345602	0.0836914		0.000313888	0	--	--	--	--	--	--	--	--	--		--	--	--	--	--	--	--	--	--	--	--	--		--	--	--	49	1	6	5	41.1	16.23	146	3.44e-30	33.6	0.00147353	0.038854	290.45	3	--	--	--
FMP45	YDL222C	Integral membrane protein localized to mitochondria; required for sporulation and maintaining sphingolipid content; similar to SUR7; FMP45 has a paralog, YNL194C, that arose from the whole genome duplication	0.134951	0.280244	0.00063103	2.98484e-05	54.3317	8	1	2	2	7.4	34.135	309	3.36e-19	2.6	9.8865e-05	0.089904	26.118	2	4	1	1	1	4.5	34.135	309	1.8e-22	1.3	6.08597e-05	0.169526	n. def.	1	--	--	--	--	--	--	--	--	--		--	--	--	1	1	1
FRE5	YOR384W	Putative ferric reductase with similarity to Fre2p; expression induced by low iron levels; the authentic, non-tagged protein is detected in highly purified mitochondria in high-throughput studies	#N/A	#N/A			#DIV/0!	--	--	--	--	--	--	--	--	--		--	--	--	1	1	1	1	1.4	80.291	694	0.0040708	0.1	4.68152e-06	n. def.	n. def.	0	--	--	--	--	--	--	--	--	--		--	--	--	--	--	--
FSF1	YOR271C	Putative protein; predicted to be an alpha-isopropylmalate carrier; belongs to the sideroblastic-associated protein family; non-tagged protein is detected in purified mitochondria; likely to play a role in iron homeostasis	0.207843	0.069566	0.000127845	0.00148166	0.221748	65	1	11	11	37.6	35.414	327	1.87e-74	19.9	0.000756697	0.10728	39.817	7	71	1	12	12	51.7	35.414	327	3.95e-90	21.7	0.00101589	0.181848	91.987	7	76	1	10	10	41.3	35.414	327	6.48e-61	23.2	0.00101744	0.037318	23.893	2	38	1	7
GAS1	YMR307W	Beta-1,3-glucanosyltransferase; required for cell wall assembly and also has a role in transcriptional silencing; localizes to cell surface via a glycosylphosphatidylinositol (GPI) anchor; also found at nuclear periphery; genetic interactions with histone H3 lysine acetyltransferases GCN5 and SAS3 indicate previously unsuspected functions for Gas1 in DNA damage response and cell cycle regulation	0.468509	0.1245	9.67117e-05	0.000346278	0.717757	57	1	11	11	20.6	59.582	559	1.61e-167	10.2	0.000387855	0.37383	63.079	14	67	1	12	12	20.9	59.582	559	7.09e-150	12	0.000561782	0.642467	59.666	12	65	1	9	9	18.2	59.582	559	3.9e-119	11.6	0.000508718	0.090356	138.26	10	51	1	11
GEP7	YGL057C	Protein of unknown function; null mutant exhibits a respiratory growth defect and synthetic interactions with prohibitin (phb1) and gem1; authentic, non-tagged protein is detected in highly purified mitochondria in high-throughput studies	0.229558	0.137391		0.000463696	0	25	1	6	6	29.3	32.959	287	1.67e-94	8.7	0.000330817	0.098647	30.891	5	29	1	6	6	29.3	32.959	287	9.33e-109	10.1	0.000472833	0.154748	59.563	5	29	1	6	6	31.4	32.959	287	9.17e-109	10.1	0.000442936	0.11472	157.41	7	17	1	5
GPA2	YER020W	Nucleotide binding alpha subunit of the heterotrimeric G protein; interacts with the receptor Gpr1p, has signaling role in response to nutrients; required for the recruitment of Ras-GTP at the plasma membrane and in the nucleus	0.282158	0.711965	0.000163175	5.554e-05	7.55044	8	1	5	5	15.1	50.447	449	6.28e-29	1.8	6.8445e-05	0.14436	75.721	5	9	1	7	7	16.7	50.447	449	3.7e-36	2	9.36303e-05	0.224563	62.09	7	6	1	5	5	11.1	50.447	449	5.06e-14	1.3	5.70115e-05	0.63792	18.456	4	3	1	2
IMP1	YMR150C	Catalytic subunit of mitochondrial inner membrane peptidase complex; required for maturation of mitochondrial proteins of the intermembrane space; complex contains two catalytic subunits (Imp1p and Imp2p that differ in substrate specificty) and Som1p	0.364782	0.377033		0.000285234	0	--	--	--	--	--	--	--	--	--		--	--	--	4	1	3	3	18.9	21.432	190	8.65e-14	2.1	9.83118e-05	0.425224	71.768	3	12	1	5	5	42.6	21.432	190	1.88e-20	6.3	0.000276287	0.11131	n. def.	1	2	1	1
IMP2	YMR035W	Catalytic subunit of mitochondrial inner membrane peptidase complex; required for maturation of mitochondrial proteins of the intermembrane space; complex contains two catalytic subunits (Imp1p and Imp2p that differ in substrate specificity), and Som1p	0.30479	0.0945013		0.000102244	0	--	--	--	--	--	--	--	--	--		--	--	--	--	--	--	--	--	--	--	--	--		--	--	--	3	1	2	2	9.6	19.93	177	6.93e-05	1.7	7.45536e-05	0.037368	n. def.	1	4	1	2
ISC1	YER019W	Inositol phosphosphingolipid phospholipase C; mitochondrial membrane localized; hydrolyzes complex sphingolipids to produce ceramide; activates genes required for non-fermentable carbon source metabolism during the diauxic shift; activated by phosphatidylserine, cardiolipin, and phosphatidylglycerol; mediates Na+ and Li+ halotolerance	0.275558	0.11761		1.88888e-05	0	--	--	--	--	--	--	--	--	--		--	--	--	3	1	2	2	6.1	53.94	477	3.78e-10	0.6	2.80891e-05	0.281057	n. def.	1	3	1	2	2	5.9	53.94	477	1.29e-06	0.6	2.6313e-05	0.11761	n. def.	1	--	--	--
JEN1	YKL217W	Monocarboxylate/proton symporter of the plasma membrane; transport activity is dependent on the pH gradient across the membrane; mediates high-affinity uptake of carbon sources lactate, pyuvate, and acetate, and also of the micronutrient selenite, whose structure mimics that of monocarboxylates; expression and localization are tightly regulated, with transcription repression, mRNA degradation, an…	0.133905	0.157004	8.30605e-05	0.000326773	0.65324	38	1	9	9	22.1	69.375	616	4.11e-85	6.2	0.000235755	0.084635	43.848	12	47	1	11	11	23.2	69.375	616	4.53e-89	7.6	0.000355795	0.108079	71.541	8	46	1	12	12	25.3	69.375	616	5.84e-116	7.5	0.000328913	0.082876	89.779	12	28	1	10
JJJ1	YNL227C	Co-chaperone that stimulates the ATPase activity of Ssa1p; required for a late step of ribosome biogenesis; associated with the cytosolic large ribosomal subunit; contains a J-domain; mutation causes defects in fluid-phase endocytosis	#N/A	#N/A	3.98925e-06		#DIV/0!	--	--	--	--	--	--	--	--	--		--	--	--	--	--	--	--	--	--	--	--	--		--	--	--	--	--	--	--	--	--	--	--	--		--	--	--	--	--	--
LSB3	YFR024C-A	Protein containing a C-terminal SH3 domain; binds Las17p, which is a homolog of human Wiskott-Aldrich Syndrome protein involved in actin patch assembly and actin polymerization; protein abundance increases in response to DNA replication stress; LSB3 has a paralog, YSC84, that arose from the whole genome duplication	#N/A	#N/A	0.000183504		#DIV/0!	--	--	--	--	--	--	--	--	--		--	--	--	--	--	--	--	--	--	--	--	--		--	--	--	2	1	1	1	2.6	49.343	459	4.67e-05	0.4	1.7542e-05	n. def.	n. def.	0	--	--	--
MDM34	YGL219C	Mitochondrial component of the ERMES complex; links the ER to mitochondria and may promote inter-organellar calcium and phospholipid exchange as well as coordinating mitochondrial DNA replication and growth; required for mitophagy; ERMES complex is often co-localized with peroxisomes and with concentrated areas of pyruvate dehydrogenase	0.63085	2.226		5.38924e-05	0	1	1	1	1	3.1	51.99	459	1.23e-12	0.2	7.605e-06	n. def.	n. def.	0	--	--	--	--	--	--	--	--	--		--	--	--	3	1	2	2	7.6	51.99	459	2.52e-14	0.7	3.06985e-05	2.226	n. def.	1	--	--	--
MFB1	YDR219C	Mitochondria-associated F-box protein; involved in maintenance of normal mitochondrial morphology; interacts with Skp1p through the F-box motif; preferentially localizes to the mother cell during budding	#N/A	#N/A		4.79074e-06	0	--	--	--	--	--	--	--	--	--		--	--	--	--	--	--	--	--	--	--	--	--		--	--	--	2	1	2	2	5.8	53.167	465	0.00011155	0.4	1.7542e-05	n. def.	n. def.	0	--	--	--
MGR1	YCL044C	Subunit of the mitochondrial (mt) i-AAA protease supercomplex; i-AAA degrades misfolded mitochondrial proteins; forms a subcomplex with Mgr3p that binds to substrates to facilitate proteolysis; required for growth of cells lacking mtDNA	0.185165	0.190046	6.69169e-05	0.000572565	0.300355	25	1	10	10	39.6	47.156	417	5.47e-83	6	0.00022815	0.07181	111.69	9	22	1	8	8	29.7	47.156	417	4.6e-59	5.3	0.00024812	0.228279	71.999	6	19	1	10	10	36.7	47.156	417	3.09e-55	4.6	0.000201733	0.11888	238.43	6	12	1	6
MIM1	YOL026C	Mitochondrial protein required for outer membrane protein import; cooperates with Tom70p to import the subset of proteins with multiple alpha-helical transmembrane segments, including Ugo1p, Tom20p, and others; present in a complex with Mim2p in the outer membrane that may create a local environment to facilitate membrane insertion of substrate proteins; also has a role in assembly of Tom20p into…	0.402125	0.074588			#DIV/0!	--	--	--	--	--	--	--	--	--		--	--	--	--	--	--	--	--	--	--	--	--		--	--	--	--	--	--	--	--	--	--	--	--		--	--	--	--	--	--
MIP1	YOR330C	Mitochondrial DNA polymerase gamma subunit; conserved C-terminal segment is required for the maintenance of mitochondrial genome; its human ortholog, POLG, can rescue mip1 phenotypes, and mutations in POLG are associated with Alpers-Huttenlocher syndrome (AHS) and other mitochondrial diseases; Mip1p is the single subunit of mitochondrial DNA polymerase in yeast, in contrast to metazoans in which …	0.63932	#N/A	6.69251e-06	6.39004e-05	0.269159	1	1	1	1	1.4	143.5	1254	2.34e-06	0.1	3.8025e-06	n. def.	n. def.	0	--	--	--	--	--	--	--	--	--		--	--	--	5	1	4	4	3.8	143.5	1254	4.19e-08	0.4	1.7542e-05	n. def.	n. def.	0	2	1	1
MMT1	YMR177W	Putative metal transporter involved in mitochondrial iron accumulation; MMT1 has a paralog, MMT2, that arose from the whole genome duplication	0.304181	0.032269	9.76324e-06	0.00014954	0.167787	2	1	1	1	2.2	56.209	510	5.08e-11	0.4	1.521e-05	0.1021	n. def.	1	2	1	1	1	2.2	56.209	510	9.22e-07	0.4	1.87261e-05	0.146843	n. def.	1	4	1	2	2	4.5	56.209	510	1.43e-15	0.8	3.5084e-05	0.032269	n. def.	1	2	1	2
MMT2	YPL224C	Putative metal transporter involved in mitochondrial iron accumulation; MMT2 has a paralog, MMT1, that arose from the whole genome duplication	0.235249	0.176368		0.00017488	0	11	1	6	6	15.3	52.434	484	5.86e-90	2.3	8.74575e-05	0.16416	68.184	5	8	1	4	4	8.7	52.434	484	2.12e-14	1.7	7.95858e-05	0.220668	77.98	4	13	1	6	6	15.3	52.434	484	3.32e-24	2.7	0.000118409	0.11583	119.34	4	10	1	4
MOD5	YOR274W	Delta 2-isopentenyl pyrophosphate:tRNA isopentenyl transferase; required for biosynthesis of isopentenyladenosine in mitochondrial and cytoplasmic tRNAs; also has a role in tRNA gene-mediated silencing; gene encodes two isozymic forms; converts to a prion form, prion conversion contributes to azole antifungal resistance by upregulating ergosterol biosynthesis; homolog of human TRIT1, a mutation i…	#N/A	#N/A		7.09851e-05	0	--	--	--	--	--	--	--	--	--		--	--	--	--	--	--	--	--	--	--	--	--		--	--	--	2	1	2	2	6.8	50.236	428	1.96e-05	0.5	2.19275e-05	n. def.	n. def.	0	--	--	--
MRH1	YDR033W	Protein that localizes primarily to the plasma membrane; also found at the nuclear envelope; long-lived protein that is asymmetrically retained in the plasma membrane of mother cells; the authentic, non-tagged protein is detected in mitochondria in a phosphorylated state; null mutation confers sensitivity to acetic acid	0.136797	0.166482	0.000109943	0.00105577	0.267621	32	1	3	3	12.2	36.19	320	8.93e-41	10	0.00038025	0.095452	61.989	2	36	1	3	2	7.2	36.19	320	1.34e-19	11.3	0.000529011	0.118916	n. def.	1	41	1	4	3	9.7	36.19	320	3.73e-24	12.8	0.000561344	0.044965	n. def.	1	17	1	2
MRM1	YOR201C	Ribose methyltransferase; modifies a functionally critical, conserved nucleotide in mitochondrial 21S rRNA	0.580417	1.8344		1.09822e-05	0	--	--	--	--	--	--	--	--	--		--	--	--	--	--	--	--	--	--	--	--	--		--	--	--	1	1	1	1	3.4	46.387	412	0.0037994	0.2	8.77101e-06	1.8344	n. def.	1	--	--	--
MRP2	YPR166C	Mitochondrial ribosomal protein of the small subunit	0.874436	0.631084		0.000921941	0	22	1	6	6	46.1	13.538	115	1.18e-26	19.1	0.000726277	0.38166	20.07	4	12	1	2	2	13.9	13.538	115	5.62e-07	10.4	0.000486878	0.581801	n. def.	1	16	1	3	3	20.9	13.538	115	1.57e-08	13.9	0.000609585	0.62773	57.902	2	12	1	3
MRPL31	YKL138C	Mitochondrial ribosomal protein of the large subunit	0.427074	0.46679	3.53597e-05	0.000574417	0.1582	25	1	6	6	36.6	15.52	131	3.96e-56	19.1	0.000726277	0.24708	61.381	5	12	1	2	2	13.7	15.52	131	3.02e-10	9.2	0.0004307	0.386638	12.492	2	24	1	5	5	36.6	15.52	131	2.05e-19	18.3	0.000802547	0.29349	17.325	4	20	1	2
MRS3	YJL133W	Iron transporter, mediates Fe2+ transport across inner mito membrane; mitochondrial carrier family member; active under low-iron conditions; may transport other cations; MRS3 has a paralog, MRS4, that arose from the whole genome duplication	0.2212	0.19881		0.000118127	0	5	1	3	3	13.1	34.501	314	3.55e-23	1.6	6.084e-05	0.2212	13.39	2	1	1	1	1	7.3	34.501	314	3.94e-09	0.3	1.40445e-05	n. def.	n. def.	0	8	1	3	2	11.1	34.501	314	2.08e-33	2.5	0.000109638	0.19881	n. def.	1	2	1	1
MTC3	YGL226W	Protein of unknown function; green fluorescent protein (GFP)-fusion protein localizes to the mitochondrion; mtc3 is synthetically sick with cdc13-1	0.321239	1.37532		0.000668107	0	9	1	4	4	26.8	14.488	123	1.48e-09	7.3	0.000277582	0.24768	44.58	4	6	1	2	2	17.1	14.488	123	2.12e-07	4.9	0.000229394	0.33493	26.667	2	8	1	3	3	22.8	14.488	123	4.94e-10	6.5	0.000285058	1.3173	61.463	2	8	1	1
MTQ1	YNL063W	S-adenosylmethionine-dependent methyltransferase; methylates translational release factor Mrf1p; similar to E.coli PrmC; is not an essential gene	#N/A	#N/A		7.81112e-05	0	2	1	1	1	3.2	35.87	314	0.0026662	0.6	2.2815e-05	n. def.	n. def.	0	--	--	--	--	--	--	--	--	--		--	--	--	--	--	--	--	--	--	--	--	--		--	--	--	--	--	--
NAM9	YNL137C	Mitochondrial ribosomal component of the small subunit	0.688109	1.71414	9.49447e-05	0.000646327	0.377522	103	1	26	26	40.7	56.355	486	3.62e-158	21.2	0.00080613	0.23258	27.191	28	119	1	25	25	41.2	56.355	486	8.7e-158	24.5	0.00114697	0.439483	70.493	27	118	1	23	23	43	56.355	486	1.06e-145	24.3	0.00106568	1.6074	87.369	27	87	1	18
NAT2	YGR147C	Protein of unknown function; has an apparent role in acetylation of N-terminal methionine residues	0.256155	0.622874	5.0188e-05	0.000411534	0.313414	21	1	9	9	27.8	32.804	288	5.56e-32	7.3	0.000277582	0.15648	71.441	7	11	1	6	6	19.8	32.804	288	4.34e-32	3.8	0.000177898	0.34118	45.627	2	22	1	8	8	21.9	32.804	288	2.26e-27	7.6	0.000333298	0.51556	135.19	6	21	1	4
NCE102	YPR149W	Protein of unknown function; contains transmembrane domains; involved in secretion of proteins that lack classical secretory signal sequences; component of the detergent-insoluble glycolipid-enriched complexes (DIGs); NCE102 has a paralog, FHN1, that arose from the whole genome duplication	0.118627	0.0327686	0.000282112	0.000456611	1.58781	36	1	4	4	25.4	18.967	173	3.51e-38	20.8	0.00079092	0.049676	4.2091	2	17	1	2	2	7.5	18.967	173	1.98e-08	9.8	0.000458789	0.242654	28.604	2	52	1	4	4	25.4	18.967	173	2.61e-44	30.1	0.00132004	0.01043	n. def.	1	18	1	3
NDE2	YDL085W	Mitochondrial external NADH dehydrogenase; catalyzes the oxidation of cytosolic NADH; Nde1p and Nde2p are involved in providing the cytosolic NADH to the mitochondrial respiratory chain; NDE2 has a paralog, NDE1, that arose from the whole genome duplication	0.24986	0.510307	0.000246988	0.000454418	1.39683	252	1	25	23	50.6	61.659	545	0	46.2	0.00175675	0.10892	113.62	23	317	1	22	20	44.6	61.659	545	2.67e-275	58.2	0.00272464	0.301841	77.024	29	336	1	23	21	42.2	61.659	545	2.44e-283	61.7	0.00270586	0.39137	122.75	22	206	1	23
OLI1	Q0130	F0-ATP synthase subunit c (ATPase-associated proteolipid); encoded on the mitochondrial genome; mutation confers oligomycin resistance; expression is specifically dependent on the nuclear genes AEP1 and AEP2	--	0.0167647			#DIV/0!	--	--	--	--	--	--	--	--	--		--	--	--	4	1	1	1	10.5	7.7593	76	0.0012232	5.3	0.00024812	n. def.	n. def.	0	--	--	--	--	--	--	--	--	--		--	--	--	--	--	--
OMS1	YDR316W	Protein integral to the mitochondrial membrane; has a conserved methyltransferase motif and is predicted to be an RNA methyltransferase; multicopy suppressor of respiratory defects caused by OXA1 mutations	0.246213	0.35538	6.417e-05	0.00055444	0.297441	58	1	18	18	38.4	55.588	471	3.79e-143	12.3	0.000467707	0.14471	86.161	17	45	1	14	14	26.5	55.588	471	3.75e-57	9.6	0.000449426	0.170068	55.307	13	37	1	13	13	26.5	55.588	471	5.24e-50	7.9	0.000346455	0.099922	136.31	11	32	1	13
ORT1	YOR130C	Ornithine transporter of the mitochondrial inner membrane; exports ornithine from mitochondria as part of arginine biosynthesis; human ortholog is associated with hyperammonaemia-hyperornithinaemia-homocitrullinuria (HHH) syndrome	0.165306	0.226771		0.000145462	0	13	1	7	7	30.5	31.519	292	5.23e-28	4.5	0.000171112	0.094471	44.336	3	16	1	7	7	31.8	31.519	292	1.21e-49	5.5	0.000257483	0.175306	124.86	6	15	1	7	7	31.8	31.519	292	9.72e-70	5.1	0.000223661	0.17749	93.828	8	12	1	4
OXA1	YER154W	Mitochondrial inner membrane insertase; mediates the insertion of both mitochondrial- and nuclear-encoded proteins from the matrix into the inner membrane; also has a role in insertion of carrier proteins into the inner membrane; acts as a voltage-gated ion channel, activated by substrate peptides; interacts with mitochondrial ribosomes; conserved from bacteria to animals	0.291091	0.11328	4.59206e-05	0.000437641	0.269658	31	1	5	5	18.2	44.815	402	1.55e-179	7.7	0.000292792	0.12286	3.2913	2	22	1	5	5	16.4	44.815	402	1.44e-89	5.5	0.000257483	0.333712	50.737	3	27	1	5	5	16.7	44.815	402	2.03e-68	6.7	0.000293829	0.11328	36.64	2	13	1	4
PAM17	YKR065C	Constituent of the TIM23 complex; proposed alternatively to be a component of the import motor (PAM complex) or to interact with and modulate the core TIM23 (Translocase of the Inner mitochondrial Membrane) complex; protein abundance increases in response to DNA replication stress	0.211837	0.933915	8.11889e-05	0.00062612	0.333245	18	1	3	3	20.3	21.968	197	2.9e-116	9.1	0.000346027	0.12722	78.522	7	13	1	3	3	20.3	21.968	197	2.02e-45	6.6	0.00030898	0.24526	72.802	4	24	1	3	3	20.3	21.968	197	2.55e-35	12.2	0.000535031	0.86872	153.2	8	20	1	2
PFK2	YMR205C	Beta subunit of heterooctameric phosphofructokinase; involved in glycolysis; indispensable for anaerobic growth; activated by fructose-2,6-bisphosphate and AMP; mutation inhibits glucose induction of cell cycle-related genes	#N/A	2.5379	0.000604565		#DIV/0!	1	1	1	1	1.8	104.62	959	0.01374	0.1	3.8025e-06	n. def.	n. def.	0	--	--	--	--	--	--	--	--	--		--	--	--	2	1	1	1	3.3	104.62	959	0.00029942	0.2	8.77101e-06	2.5379	n. def.	1	--	--	--
PIC2	YER053C	Mitochondrial copper and phosphate carrier; imports copper and inorganic phosphate into mitochondria; functionally redundant with Mir1p but less abundant than Mir1p under normal conditions; expression is induced at high temperature	0.166897	0.270153	6.95663e-05	0.00105603	0.169296	51	1	12	12	38	33.528	300	1.83e-110	17	0.000646425	0.093926	49.873	14	61	1	14	14	47	33.528	300	6.42e-124	20.3	0.000950348	0.149651	78.232	14	66	1	13	13	47	33.528	300	3.33e-95	22	0.000964811	0.30685	122.53	17	50	1	11
PIF1	YML061C	DNA helicase, potent G-quadruplex DNA binder/unwinder; possesses strand annealing activity; promotes DNA synthesis during break-induced replication; important for crossover recombination; translation from different start sites produces mitochondrial and nuclear forms; nuclear form is a catalytic inhibitor of telomerase; mitochondrial form involved in DNA repair and recombination; mutations affect…	#N/A	#N/A		2.08609e-05	0	--	--	--	--	--	--	--	--	--		--	--	--	--	--	--	--	--	--	--	--	--		--	--	--	2	1	2	2	3.4	97.681	859	5.5e-07	0.2	8.77101e-06	n. def.	n. def.	0	--	--	--
PMA1	YGL008C	Plasma membrane P2-type H+-ATPase; pumps protons out of cell; major regulator of cytoplasmic pH and plasma membrane potential; long-lived protein asymmetrically distributed at plasma membrane between mother cells and buds; accumulates at high levels in mother cells during aging, buds emerge with very low levels of Pma1p, newborn cells have low levels of Pma1p; Hsp30p plays a role in Pma1p regulat…	0.157895	0.114212	0.00124226	0.00342882	0.931089	576	1	34	10	15.7	99.618	918	0	62.7	0.00238417	0.1039	34.028	4	612	1	29	9	12.3	99.618	918	0	66.7	0.00312257	0.12486	65.063	10	615	1	32	9	12.3	99.618	918	0	67	0.00293829	0.11172	154.85	7	452	1	27
PMA2	YPL036W	Plasma membrane H+-ATPase; isoform of Pma1p, involved in pumping protons out of the cell; regulator of cytoplasmic pH and plasma membrane potential	0.139618	0.142652	0.00124613	0.00224123	1.4289	541	1	31	7	12.8	102.17	947	0	57.1	0.00217123	0.072234	39.68	6	548	1	29	9	14.5	102.17	947	0	57.9	0.0027106	0.159345	83.684	11	595	1	30	7	12.4	102.17	947	0	62.8	0.0027541	0.11109	115.43	11	394	1	26
PNT1	YOR266W	Mitochondrial integral inner membrane protein; involved in membrane insertion of C-terminus of Cox2p, interacts genetically and physically with Cox18p; deletion mutant sensitive to the anti-Pneumocystis carinii drug pentamidine	0.311853	0.210032	1.40187e-05	0.000270678	0.133101	23	1	13	13	31.7	48.933	423	4.45e-118	5.4	0.000205335	0.14875	91.489	12	17	1	8	8	20.6	48.933	423	1.74e-54	4	0.000187261	0.242795	91.224	8	19	1	9	9	24.3	48.933	423	5.98e-27	4.5	0.000197348	0.19688	78.416	8	13	1	7
PPT2	YPL148C	Phosphopantetheine:protein transferase (PPTase); activates mitochondrial acyl carrier protein (Acp1p) by phosphopantetheinylation	#N/A	#N/A	1.37385e-05	0.000229558	0.153805	--	--	--	--	--	--	--	--	--		--	--	--	--	--	--	--	--	--	--	--	--		--	--	--	--	--	--	--	--	--	--	--	--		--	--	--	2	1	2
PTP1	YDL230W	Phosphotyrosine-specific protein phosphatase; dephosphorylates a broad range of substrates in vivo, including Fpr3p; localized to the cytoplasm and the mitochondria; proposed to be a negative regulator of filamentation	#N/A	#N/A	2.4709e-05		#DIV/0!	--	--	--	--	--	--	--	--	--		--	--	--	1	1	1	1	2.7	38.868	335	0.0091744	0.3	1.40445e-05	n. def.	n. def.	0	--	--	--	--	--	--	--	--	--		--	--	--	--	--	--
Q0255	Q0255	Maturase-like protein	#N/A	#N/A		3.61228e-05	0	--	--	--	--	--	--	--	--	--		--	--	--	--	--	--	--	--	--	--	--	--		--	--	--	3	1	3	3	10	56.412	472	4.04e-09	0.6	2.6313e-05	n. def.	n. def.	0	--	--	--
QCR10	YHR001W-A	Subunit of the ubiqunol-cytochrome c oxidoreductase complex; this complex comprises part of the mitochondrial respiratory chain; members include Cobp, Rip1p, Cyt1p, Cor1p, Qcr2p, Qcr6p, Qcr7p, Qcr8p, Qcr9p, and Qcr10p and comprises part of the mitochondrial respiratory chain	0.38861	1.16116	0.000415132	0.00349788	0.305003	41	1	4	4	35.1	8.5928	77	2.93e-44	53.2	0.00202293	0.35473	63.743	11	17	1	2	2	33.8	8.5928	77	2.96e-10	22.1	0.00103462	0.641231	149.27	4	25	1	3	3	35.1	8.5928	77	3.92e-10	32.5	0.00142529	0.5732	112.33	6	24	1	4
QCR7	YDR529C	Subunit 7 of ubiquinol cytochrome-c reductase (Complex III); Complex III is a component of the mitochondrial inner membrane electron transport chain; oriented facing the mitochondrial matrix; N-terminus appears to play a role in complex assembly	0.500393	1.59967	0.0018557	0.00907653	0.525427	265	1	11	11	75.6	14.565	127	8.1e-263	208.7	0.00793581	0.38224	65.945	22	45	1	9	9	72.4	14.565	127	1.61e-75	35.4	0.00165726	1.0191	57.67	9	330	1	12	12	75.6	14.565	127	6.61e-238	259.8	0.0113935	1.0911	185.45	30	232	1	12
QCR8	YJL166W	Subunit 8 of ubiquinol cytochrome-c reductase (Complex III); Complex III is a component of the mitochondrial inner membrane electron transport chain; oriented facing the intermembrane space; expression is regulated by Abf1p and Cpf1p	0.252459	0.0648446	0.00015002	0.000278522	1.38425	15	1	3	3	56.4	10.974	94	3.92e-21	16	0.0006084	0.20201	27.616	3	7	1	1	1	12.8	10.974	94	1.07e-14	7.4	0.000346432	0.355278	n. def.	1	17	1	2	2	42.6	10.974	94	2.74e-11	18.1	0.000793776	0.062549	306.55	2	9	1	2
QCR9	YGR183C	Subunit 9 of ubiquinol cytochrome-c reductase (Complex III); Complex III is a component of the mitochondrial inner membrane electron transport chain; required for electron transfer at the ubiquinol oxidase site of the complex	--	0.383035			#DIV/0!	7	1	1	1	10.6	7.4763	66	3.56e-06	10.6	0.000403065	n. def.	n. def.	0	17	1	1	1	10.6	7.4763	66	0.0015537	25.8	0.00120783	n. def.	n. def.	0	16	1	1	1	10.6	7.4763	66	6.69e-05	24.2	0.00106129	n. def.	n. def.	0	--	--	--
RAX2	YLR084C	N-glycosylated protein; involved in the maintenance of bud site selection during bipolar budding; localization requires Rax1p; RAX2 mRNA stability is regulated by Mpt5p	0.486835	0.19284	2.04834e-06	1.14086e-05	0.461416	8	1	5	5	5.2	133.96	1220	4.81e-27	0.7	2.66175e-05	0.44747	174.79	3	6	1	5	5	4.9	133.96	1220	3.58e-32	0.5	2.34076e-05	0.613384	48.933	4	4	1	3	3	2.5	133.96	1220	4.81e-07	0.3	1.31565e-05	0.19284	179	3	--	--	--
RHO1	YPR165W	GTP-binding protein of the rho subfamily of Ras-like proteins; involved in establishment of cell polarity; regulates protein kinase C (Pkc1p) and the cell wall synthesizing enzyme 1,3-beta-glucan synthase (Fks1p and Gsc2p)	0.351051	0.605019	0.000266664	0.000693111	0.988748	53	1	13	13	58.9	23.152	209	5.14e-164	25.4	0.000965835	0.13322	34.284	11	49	1	11	11	43.1	23.152	209	2.49e-84	23.4	0.00109547	0.211466	52.576	10	60	1	9	9	42.6	23.152	209	9.57e-92	28.7	0.00125864	0.56219	62.21	10	58	1	8
RIM2	YBR192W	Mitochondrial pyrimidine nucleotide transporter; imports pyrimidine nucleoside triphosphates and exports pyrimidine nucleoside monophosphates; member of the mitochondrial carrier family	0.197768	0.0923377	2.28112e-05	0.000278303	0.210646	36	1	11	11	33.2	42.101	377	1.64e-88	9.5	0.000361237	0.084962	98.2	13	29	1	10	10	29.4	42.101	377	3.96e-44	7.7	0.000360477	0.180525	68.756	13	36	1	10	10	30	42.101	377	7.84e-48	9.5	0.000416623	0.075346	141.29	12	25	1	10
RTN1	YDR233C	Reticulon protein; stabilizes membrane curvature; involved in nuclear pore assembly and maintenance of tubular ER morphology; mutant overexpressing RTN1 shows increase in tubular ER; interacts with exocyst subunit Sec6p, Yip3p, and Sbh1p; more abundant than Rtn2p; member of the RTNLA subfamily; mutants have reduced phosphatidylserine transfer between the ER and mitochondria; RTN1 has a paralog, R…	0.37117	0.711731	0.000554361	0.000239891	5.93886	14	1	7	7	26.1	32.916	295	8.95e-25	4.7	0.000178717	0.24513	112.09	6	12	1	6	6	22.7	32.916	295	1.69e-24	4.1	0.000191942	0.400866	65.574	5	21	1	7	7	26.1	32.916	295	7.67e-32	7.1	0.000311371	0.73805	174.92	7	16	1	4
SAM50	YNL026W	Component of the Sorting and Assembly Machinery (SAM) complex; the SAM (or TOB) complex is located in the mitochondrial outer membrane; the complex binds precursors of beta-barrel proteins and facilitates their outer membrane insertion; homologous to bacterial Omp85	0.252094	0.266134	2.26957e-05	0.000477543	0.122139	51	1	16	16	48.3	54.405	484	1e-232	10.5	0.000399262	0.1125	148.13	14	40	1	14	14	42.6	54.405	484	2.16e-112	8.3	0.000388566	0.154183	51.888	13	56	1	17	17	54.5	54.405	484	1.28e-152	11.6	0.000508718	0.074083	122.43	14	25	1	12
SCO2	YBR024W	Protein anchored to mitochondrial inner membrane; may have a redundant function with Sco1p in delivery of copper to cytochrome c oxidase; interacts with Cox2p; SCO2 has a paralog, SCO1, that arose from the whole genome duplication	0.255841	0.37889	6.29194e-05	0.000438053	0.369132	41	1	13	13	55.1	34.888	301	4.96e-100	13.6	0.00051714	0.17159	110.54	12	18	1	11	11	42.2	34.888	301	7.26e-57	6	0.000280891	0.274997	40.894	9	23	1	9	9	37.5	34.888	301	3.14e-34	7.6	0.000333298	0.12803	122.2	8	24	1	7
SDH3	YKL141W	Subunit of succinate dehydrogenase and of TIM22 translocase; functions as cytochrome b subunit of succinate dehydrogenase, which couples oxidation of succinate to transfer of electrons to ubiquinone as part of the TCA cycle and the mitochondrial respiratory chain; also required for mitochondrial inner membrane protein import as part of the TIM22 complex; SDH3 has a paralog, SHH3, that arose from …	0.359264	0.0426852	3.73026e-05	0.000577123	0.16611	33	1	4	4	17.2	22.068	198	3.89e-58	16.7	0.000635017	0.2078	54.859	8	30	1	3	3	13.1	22.068	198	3.52e-14	15.2	0.00071159	0.35935	76.118	7	27	1	4	4	14.1	22.068	198	4.05e-26	13.6	0.000596428	0.039295	251.04	4	33	1	3
SDH4	YDR178W	Membrane anchor subunit of succinate dehydrogenase (SDH); involved in coupling the oxidation of succinate to the transfer of electrons to ubiquinone as part of the TCA cycle and the mitochondrial respiratory chain; has similarity to human SDH subunit D (SDHD), which is implicated in paraganglioma	0.301668	1.8343	0.000108414	0.00171087	0.162853	30	1	5	5	28.2	20.248	181	1.68e-74	16.6	0.000631215	0.1307	66.871	6	30	1	3	3	22.1	20.248	181	2.53e-56	16.6	0.000777132	0.540687	32.362	4	45	1	5	5	28.2	20.248	181	1.92e-33	24.9	0.00109199	0.88483	223.27	7	78	1	6
SEC63	YOR254C	Essential subunit of Sec63 complex; with Sec61 complex, Kar2p/BiP and Lhs1p forms a channel competent for SRP-dependent and post-translational SRP-independent protein targeting and import into the ER; other members are Sec62p, Sec66p, and Sec72p	0.35334	0.3387	0.00011654	6.76137e-05	4.42959	3	1	3	3	6.6	75.344	663	1.73e-26	0.5	1.90125e-05	n. def.	n. def.	0	--	--	--	--	--	--	--	--	--		--	--	--	7	1	4	4	9.2	75.344	663	2.13e-21	1.1	4.82405e-05	0.18122	54.492	3	1	1	1
SEN2	YLR105C	Subunit of the tRNA splicing endonuclease; tRNA splicing endonuclease is composed of Sen2p, Sen15p, Sen34p, and Sen54p; Sen2p contains the active site for tRNA 5' splice site cleavage and has similarity to Sen34p and to Archaeal tRNA splicing endonuclease	0.57129	1.1933		6.35214e-05	0	--	--	--	--	--	--	--	--	--		--	--	--	2	1	2	2	5.3	44.109	377	4.11e-17	0.5	2.34076e-05	0.46436	62.576	2	3	1	3	3	8.2	44.109	377	2.19e-16	0.8	3.5084e-05	1.1933	81.865	3	--	--	--
SNL1	YIL016W	Ribosome-associated protein; proposed to act in protein synthesis and nuclear pore complex biogenesis and maintenance as well as protein folding; has similarity to the mammalian BAG-1 protein	0.39467	0.05**	3.74727e-05	9.73988e-05	0.988748	2	1	1	1	10.7	18.306	159	1.84e-18	1.3	4.94325e-05	0.095846	n. def.	1	2	1	1	1	10.7	18.306	159	1.69e-13	1.3	6.08597e-05	0.446608	n. def.	1	--	--	--	--	--	--	--	--	--		--	--	--	8	1	2
SNQ2	YDR011W	Plasma membrane ATP-binding cassette (ABC) transporter; multidrug transporter involved in multidrug resistance and resistance to singlet oxygen species	0.420269	#N/A	2.84535e-05	0.00017508	0.417661	6	1	5	3	2.1	168.76	1501	9.21e-80	0.4	1.521e-05	0.20598	65.166	2	10	1	7	5	4.5	168.76	1501	3.86e-26	0.7	3.27706e-05	0.634558	98.238	2	--	--	--	--	--	--	--	--	--		--	--	--	--	--	--
SPF1	YEL031W	P-type ATPase, ion transporter of the ER membrane; required to maintain normal lipid composition of intracellular compartments and proper targeting of mitochondrial outer membrane tail-anchored proteins; involved in ER function and Ca2+ homeostasis; required for regulating Hmg2p degradation; confers sensitivity to a killer toxin (SMKT) produced by Pichia farinosa KK1	0.44276	0.30706	9.22987e-05	5.08427e-05	4.66542	5	1	3	3	5.1	135.27	1215	6.6e-17	0.4	1.521e-05	0.57473	n. def.	1	--	--	--	--	--	--	--	--	--		--	--	--	5	1	4	4	6.1	135.27	1215	7.94e-13	0.4	1.7542e-05	0.30706	115.93	3	--	--	--
SPP382	YLR424W	Essential protein that forms a dimer with Ntr2p; also forms a trimer, with Ntr2p and Prp43p, that is involved in spliceosome disassembly; found also in a multisubunit complex with the splicing factor Clf1p; suppressor of prp38-1 mutation	#N/A	#N/A			#DIV/0!	--	--	--	--	--	--	--	--	--		--	--	--	--	--	--	--	--	--	--	--	--		--	--	--	--	--	--	--	--	--	--	--	--		--	--	--	--	--	--
SPT6	YGR116W	Nucleosome remodeling protein; functions in various aspects of transcription, chromatin maintenance, and RNA processing; required for the maintenance of chromatin structure during transcription in order to inhibit transcription from promoters within the coding region; required for H3K36 trimethylation but not dimethylation by Set2p	--	0.113377	6.68487e-05		#DIV/0!	--	--	--	--	--	--	--	--	--		--	--	--	--	--	--	--	--	--	--	--	--		--	--	--	--	--	--	--	--	--	--	--	--		--	--	--	2	1	2
STT4	YLR305C	Phosphatidylinositol-4-kinase; functions in the Pkc1p protein kinase pathway; required for normal vacuole morphology, cell wall integrity, and actin cytoskeleton organization	0.919384	2.48106	1.21467e-05	4.51024e-05	0.692123	6	1	6	6	3.4	214.6	1900	1.11e-70	0.3	1.14075e-05	1.2922	n. def.	1	8	1	8	8	5.6	214.6	1900	8.07e-43	0.4	1.87261e-05	0.546568	101.02	3	18	1	11	11	8.1	214.6	1900	3.42e-89	0.9	3.94695e-05	2.4313	89.773	5	9	1	8
SUR7	YML052W	Plasma membrane protein, component of eisosomes; long-lived protein that remains stable in eisosomes of mother cells while other eisosome proteins, Pil1p and Lsp1p, turn over; may function to anchor the eisosome in place; sporulation and plasma membrane sphingolipid content are altered in mutants; localizes to furrow-like invaginations (MCC patches)	0.299999	0.135536	3.65004e-05	9.78834e-05	0.958325	--	--	--	--	--	--	--	--	--		--	--	--	4	1	3	3	8.9	33.829	302	3.01e-09	1.3	6.08597e-05	0.137518	87.075	2	3	1	2	2	14.2	33.829	302	9.03e-07	1	4.3855e-05	n. def.	n. def.	0	6	1	1
TCB1	YOR086C	Lipid-binding ER protein involved in ER-plasma membrane tethering; one of 6 proteins (Ist2p, Scs2p, Scs22p, Tcb1p, Tcb2p, Tcb3p) that connect ER to plasma membrane and regulate PI4P levels by controlling access of Sac1p phosphatase to its substrate PI4P in PM; contains 3 calcium and lipid binding domains; non-tagged protein also localizes to mitochondria; C-termini of Tcb1p, Tcb2p and Tcb3p inter…	0.423121	0.450255	0.000173582	2.47897e-05	17.9952	5	1	5	4	4.1	133.57	1186	2.09e-12	0.4	1.521e-05	0.28647	n. def.	1	8	1	5	5	5.4	133.57	1186	9.86e-13	0.7	3.27706e-05	0.607165	136.29	2	16	1	7	7	8.4	133.57	1186	6.93e-35	1.3	5.70115e-05	0.44951	67.404	8	--	--	--
TCB3	YML072C	Cortical ER protein involved in ER-plasma membrane tethering; one of 6 proteins (Ist2p, Scs2p, Scs22p, Tcb1p, Tcb2p, Tcb3p) that connect ER to the plasma membrane (PM) and regulate PM phosphatidylinositol-4-phosphate (PI4P) levels by controlling access of Sac1p phosphatase to its substrate PI4P in the PM; localized to the bud via specific mRNA transport; non-tagged protein detected in a phosphory…	0.415996	0.738603	0.000141948	2.23335e-05	16.3341	10	1	6	6	5.6	171.07	1545	2.91e-36	0.6	2.2815e-05	0.16116	82.665	3	14	1	10	10	8.5	171.07	1545	6.1e-39	0.9	4.21336e-05	0.26612	137.8	7	21	1	10	10	11.1	171.07	1545	1.3e-104	1.4	6.1397e-05	0.57189	61.714	9	6	1	3
TEF4	YKL081W	Gamma subunit of translational elongation factor eEF1B; stimulates the binding of aminoacyl-tRNA (AA-tRNA) to ribosomes by releasing eEF1A (Tef1p/Tef2p) from the ribosomal complex	#N/A	#N/A	0.000566249	5.47541e-06	265.775	--	--	--	--	--	--	--	--	--		--	--	--	--	--	--	--	--	--	--	--	--		--	--	--	2	1	2	2	2.4	46.52	412	0.00027339	0.5	2.19275e-05	n. def.	n. def.	0	--	--	--
TIM11	YDR322C-A	Subunit e of mitochondrial F1F0-ATPase; ATPase is a large, evolutionarily conserved enzyme complex required for ATP synthesis; essential for the dimeric and oligomeric state of ATP synthase, which in turn determines the shape of inner membrane cristae	0.347855	0.936657	0.000870456	0.00482476	0.463655	106	1	8	8	78.1	10.875	96	4.59e-56	110.4	0.00419796	0.24775	49.385	12	93	1	6	6	60.4	10.875	96	4.47e-35	96.9	0.00453639	0.547915	58.774	8	93	1	8	8	78.1	10.875	96	1.5e-51	96.9	0.00424955	0.77312	156.11	14	95	1	6
TIM17	YJL143W	Essential component of the TIM23 complex; with Tim23p, contributes to the architecture and function of the import channel; may link the import motor to the core Translocase of the Inner Mitochondrial membrane (TIM23 complex)	0.22517	1.95265		0.000430062	0	16	1	4	4	56.3	16.584	158	6.09e-40	10.1	0.000384052	0.1473	62.491	2	22	1	3	3	41.1	16.584	158	2.43e-61	13.9	0.000650731	0.306796	61.209	5	13	1	3	3	41.8	16.584	158	7.44e-56	8.2	0.000359611	3.6713	n. def.	1	--	--	--
TIM21	YGR033C	Nonessential component of the TIM23 complex; interacts with the Translocase of the Outer Mitochondrial membrane (TOM complex) and with respiratory enzymes; may regulate the Translocase of the Inner Mitochondrial membrane (TIM23 complex) activity	0.202199	0.120758	3.02579e-05	0.000543033	0.143198	17	1	6	6	19.7	27.205	239	5.96e-48	7.1	0.000269977	0.13092	46.721	7	19	1	6	6	26.4	27.205	239	1.78e-18	7.9	0.00036984	0.205128	88.054	9	10	1	4	4	16.7	27.205	239	3.76e-10	4.2	0.000184191	0.093227	132.47	4	19	1	5
TIM22	YDL217C	Essential core component of the mitochondrial TIM22 complex; involved in insertion of polytopic proteins into the inner membrane; forms the channel through which proteins are imported	0.235351	1.94642	6.27522e-05	0.000489315	0.329583	10	1	3	3	15.9	21.864	207	1.29e-25	4.8	0.00018252	0.10474	54.292	4	12	1	3	3	16.4	21.864	207	4.59e-23	5.8	0.000271528	0.236703	31.186	2	17	1	4	4	26.1	21.864	207	3.53e-38	8.2	0.000359611	1.324	148.23	2	20	1	4
TIM23	YNR017W	Essential component of the TIM23 complex; involved in protein import into mitochondrial matrix and inner membrane; with Tim17p, contributes to architecture and function of the import channel; TIM23 complex is short for the translocase of the inner mitochondrial membrane	0.271864	0.252056	7.08317e-05	0.00202735	0.089789	59	1	9	9	52.7	23.243	222	1.09e-127	26.6	0.00101146	0.15165	69.753	11	31	1	8	8	51.8	23.243	222	1.46e-109	14	0.000655412	0.331906	74.545	7	69	1	8	8	51.8	23.243	222	1.6e-130	31.1	0.00136389	0.25454	102.37	10	28	1	7
TIM50	YPL063W	Essential component of the TIM23 complex; acts as receptor for the translocase of the inner mitochondrial membrane (TIM23) complex guiding incoming precursors from the TOM complex; may control the gating of the Tim23p-Tim17p channel	0.260951	0.604043	9.46215e-05	0.00136839	0.177707	187	1	18	18	39.3	55.098	476	0	39.3	0.00149438	0.13818	73.843	20	218	1	17	17	41.4	55.098	476	2.03e-240	45.8	0.00214413	0.2	65.029	19	288	1	19	19	42	55.098	476	1.45e-250	60.5	0.00265323	0.45815	126.08	29	180	1	16
TIM54	YJL054W	Component of the mitochondrial TIM22 complex; involved in insertion of polytopic proteins into the inner membrane	0.225314	0.197434	4.05138e-05	0.000827382	0.125841	42	1	16	16	45.4	54.182	478	1.06e-203	8.8	0.00033462	0.14116	50.564	11	46	1	17	17	47.9	54.182	478	1.09e-148	9.6	0.000449426	0.233924	60.385	14	44	1	16	16	43.7	54.182	478	1.66e-157	9.2	0.000403466	0.1187	130.7	14	25	1	7
TOM6	YOR045W	Component of the TOM (translocase of outer membrane) complex; responsible for recognition and initial import steps for all mitochondrially directed proteins; promotes assembly and stability of the TOM complex	0.840714	#N/A		0.0025443	0	8	1	1	1	34.4	6.4074	61	5.89e-25	13.1	0.000498127	n. def.	n. def.	0	4	1	1	1	34.4	6.4074	61	1.02e-20	6.6	0.00030898	n. def.	n. def.	0	19	1	1	1	34.4	6.4074	61	2.07e-29	31.1	0.00136389	n. def.	n. def.	0	--	--	--
TOR2	YKL203C	PIK-related protein kinase and rapamycin target; subunit of TORC1, a complex that regulates growth in response to nutrients and TORC2, a complex that regulates cell-cycle dependent polarization of the actin cytoskeleton; involved in meiosis; TOR2 has a paralog, TOR1, that arose from the whole genome duplication	#N/A	#N/A	1.02326e-05		#DIV/0!	--	--	--	--	--	--	--	--	--		--	--	--	--	--	--	--	--	--	--	--	--		--	--	--	4	1	3	3	1.5	281.56	2474	3.04e-14	0.2	8.77101e-06	n. def.	n. def.	0	--	--	--
TPC1	YGR096W	Mitochondrial membrane transporter; mediates uptake of the essential cofactor thiamine pyrophosphate (ThPP) into mitochondria; expression appears to be regulated by carbon source; member of the mitochondrial carrier family	0.155987	0.05**		0.000123239	0	4	1	3	3	10.2	35.136	314	5.08e-18	1.3	4.94325e-05	0.092293	n. def.	1	2	1	1	1	4.1	35.136	314	5.78e-05	0.6	2.80891e-05	n. def.	n. def.	0	1	1	1	1	4.1	35.136	314	5.34e-12	0.3	1.31565e-05	n. def.	n. def.	0	--	--	--
VPS13	YLL040C	Protein involved in prospore membrane morphogenesis; heterooligomeric or homooligomeric complex; peripherally associated with membranes; involved in sporulation, vacuolar protein sorting, prospore membrane formation during sporulatoin, and protein-Golgi retention; homologous to human CHAC and COH1 which are involved in chorea acanthocytosis and Cohen syndrome, respectively	0.569682	2.76211	4.9458e-05	3.559e-06	35.7136	12	1	9	9	3.4	357.85	3144	3.81e-36	0.4	1.521e-05	0.61609	94.62	3	6	1	5	5	1.7	357.85	3144	1.37e-14	0.2	9.36303e-06	0.377017	27.994	3	16	1	14	14	5.1	357.85	3144	2.39e-46	0.5	2.19275e-05	2.188	136.85	10	10	1	10
VPS54	YDR027C	Component of the GARP (Golgi-associated retrograde protein) complex; GARP is required for the recycling of proteins from endosomes to the late Golgi, and for mitosis after DNA damage induced checkpoint arrest; potentially phosphorylated by Cdc28p; members of the GARP complex are Vps51p-Vps52p-Vps53p-Vps54p	0.42206	#N/A	9.46e-06		#DIV/0!	--	--	--	--	--	--	--	--	--		--	--	--	--	--	--	--	--	--	--	--	--		--	--	--	--	--	--	--	--	--	--	--	--		--	--	--	--	--	--
YBL059W	YBL059W	Putative protein of unknown function; the authentic, non-tagged protein is detected in highly purified mitochondria in high-throughput studies; YBL059W has a paralog, YER093C-A, that arose from the whole genome duplication	0.2458	0.332459	6.15857e-06	0.000548822	0.0288385	10	1	4	4	21.8	22.278	193	2.2e-43	5.2	0.00019773	0.16777	57.752	4	6	1	2	2	11.9	22.278	193	3.43e-27	3.1	0.000145127	0.299231	29.837	2	11	1	5	5	26.9	22.278	193	4.5e-25	5.7	0.000249974	0.31886	80.798	4	5	1	3
YCK1	YHR135C	Palmitoylated plasma membrane-bound casein kinase I (CK1) isoform; shares redundant functions with Yck2p in morphogenesis, proper septin assembly, endocytic trafficking, and glucose sensing; stabilized by Sod1p binding in the presence of glucose and oxygen, causing glucose repression of respiratory metabolism; YCK1 has a paralog, YCK2, that arose from the whole genome duplication	0.327655	0.301306	4.44612e-05	0.000226999	0.503362	21	1	9	6	17.5	61.714	538	1.18e-92	3.9	0.000148297	0.1599	65.401	5	11	1	6	5	15.4	61.714	538	5.67e-39	2	9.36303e-05	0.356735	47.672	5	28	1	8	6	18	61.714	538	5.43e-81	5.2	0.000228046	0.24981	53.727	6	12	1	4
MIC10	YCL057C-A	Conserved component of the MICOS complex; MICOS (formerly MINOS or MitOS) is a mitochondrial inner membrane complex that extends into the intermembrane space and has a role in the maintenance of crista junctions, inner membrane architecture, and formation of contact sites to the outer membrane; ortholog of human MINOS1	0.267497	0.0686266	6.59104e-05	0.00210471	0.0804795	38	1	5	5	66	10.408	97	7.08e-39	39.2	0.00149058	0.16614	79.887	6	56	1	3	3	36.1	10.408	97	2.19e-27	57.7	0.00270123	0.277362	63.355	4	55	1	5	5	66	10.408	97	1.86e-30	56.7	0.00248658	0.058746	159.97	5	38	1	3
YCP4	YCR004C	Protein of unknown function; has sequence and structural similarity to flavodoxins; predicted to be palmitoylated; the authentic, non-tagged protein is detected in highly purified mitochondria in high-throughput studies	0.494946	1.00492	0.00102052	0.000734664	3.5699	62	1	12	11	61.9	26.35	247	4.73e-159	25.1	0.000954427	0.31036	73.604	16	62	1	9	9	57.1	26.35	247	1.06e-98	25.1	0.00117506	0.430108	59.281	16	51	1	8	8	48.6	26.35	247	7.2e-112	20.6	0.000903414	0.83969	149.51	9	62	1	8
YDL027C	YDL027C	Putative protein of unknown function; the authentic, non-tagged protein is detected in highly purified mitochondria in high-throughput studies; YDL027C is not an essential gene	0.164475	0.10475	5.11169e-05	0.000458693	0.286396	19	1	12	12	22.6	48.312	420	2.76e-42	4.5	0.000171112	0.083576	60.297	7	20	1	11	11	22.6	48.312	420	1.62e-29	4.8	0.000224713	0.141209	116.23	10	13	1	6	6	11.9	48.312	420	6.13e-17	3.1	0.000135951	0.077864	84.132	4	11	1	6
YGR012W	YGR012W	Putative cysteine synthase; localized to the mitochondrial outer membrane	0.323143	1.36821	5.12877e-05	0.00089863	0.146675	26	1	13	13	42	42.8	393	5.85e-146	6.6	0.000250965	0.15481	59.143	12	27	1	11	11	35.6	42.8	393	1.45e-107	6.9	0.000323025	0.243956	99.471	10	45	1	13	13	48.3	42.8	393	2.98e-114	11.5	0.000504333	1.1129	96.998	16	33	1	10
MIC26	YGR235C	Component of the MICOS complex; MICOS (formerly MINOS or MitOS) is a mitochondrial inner membrane complex that extends into the intermembrane space and has a role in the maintenance of crista junctions, inner membrane architecture, and formation of contact sites to the outer membrane; Mic26p is a non-essential component of the complex	0.314963	0.931154	3.56865e-05	0.00119258	0.0769026	73	1	13	13	62.2	26.912	233	2.63e-72	31.3	0.00119018	0.22349	52.378	24	43	1	9	9	53.6	26.912	233	5.45e-68	18.5	0.000866081	0.422672	59.293	10	69	1	11	11	56.7	26.912	233	1.2e-80	29.6	0.00129811	0.75813	111.13	16	49	1	8
MPC2	YHR162W	Highly conserved subunit of the mitochondrial pyruvate carrier; a mitochondrial inner membrane complex comprised of Mpc1p and either Mpc2p or Mpc3p mediates mitochondrial pyruvate uptake; more highly expressed in glucose-containing minimal medium than in lactate-containing medium; MPC2 has a paralog, FMP43, that arose from the whole genome duplication	#N/A	0.11984		5.25018e-05	0	--	--	--	--	--	--	--	--	--		--	--	--	--	--	--	--	--	--	--	--	--		--	--	--	7	1	2	1	9.3	14.555	129	4.98e-06	5.4	0.000236817	0.11984	n. def.	1	--	--	--
YIL077C	YIL077C	Putative protein of unknown function; the authentic, non-tagged protein is detected in highly purified mitochondria in high-throughput studies; deletion confers sensitivity to 4-(N-(S-glutathionylacetyl)amino) phenylarsenoxide (GSAO)	0.211522	0.153839	3.34211e-05	0.000413656	0.207637	24	1	8	8	39.1	36.946	320	5.97e-113	7.5	0.000285187	0.12677	54.571	8	22	1	8	8	25.6	36.946	320	5.71e-33	6.9	0.000323025	0.18808	55.961	4	21	1	6	6	21.2	36.946	320	8.2e-48	6.6	0.000289443	0.063857	81.288	4	13	1	5
INA22	YIR024C	F1F0 ATP synthase peripheral stalk assembly factor; subunit of the matrix-exposed inner mitochondrial membrane localized INA complex (Ina22p-Ina17p) involved in assembly of the F1F0 peripheral stalk; co-purifies with Aim43p, ATP synthase subunits, and cytochrome bc1 complex assembly factors; interacts with Arh1p, a mitochondrial oxidoreductase; deletion mutant has a respiratory growth defect	0.499941	0.12747	8.36684e-05	0.000321027	0.669797	24	1	8	8	33.3	24.597	216	2.21e-56	11.1	0.000422077	0.4588	46.371	7	2	1	2	2	9.7	24.597	216	1.93e-08	0.9	4.21336e-05	0.738171	19.244	2	8	1	5	5	25.5	24.597	216	9.77e-23	3.7	0.000162264	0.12747	215.81	5	5	1	4
YJL171C	YJL171C	GPI-anchored cell wall protein of unknown function; induced in response to cell wall damaging agents and by mutations in genes involved in cell wall biogenesis; sequence similarity to YBR162C/TOS1, a covalently bound cell wall protein; protein abundance increases in response to DNA replication stress	0.286737	0.0779777	8.6233e-05	0.000243111	0.911577	27	1	5	5	19.4	42.957	396	5.35e-125	6.8	0.00025857	0.24068	65.155	7	24	1	5	5	14.9	42.957	396	1.87e-80	6.1	0.000285573	0.351617	85.56	9	22	1	6	6	21.7	42.957	396	9.05e-48	5.6	0.000245588	0.051452	143.14	7	13	1	4
YJR085C	YJR085C	Protein of unknown function; GFP-fusion protein is induced in response to the DNA-damaging agent MMS; the authentic, non-tagged protein is detected in highly purified mitochondria in high-throughput studies; protein abundance increases in response to DNA replication stress	0.465699	0.26547		9.05669e-05	0	28	1	3	3	62.9	11.25	105	1.59e-40	26.7	0.00101527	0.16868	23.982	2	108	1	3	3	62.9	11.25	105	7.91e-77	102.9	0.00481728	0.762718	97.334	2	115	1	3	3	62.9	11.25	105	1.19e-88	109.5	0.00480213	0.15188	11.418	2	25	1	3
FAT3	YKL187C	Protein required for fatty acid uptake; protein abundance increases in cortical patches in response to oleate exposure; the authentic, non-tagged protein is detected in a phosphorylated state in highly purified mitochondria in high-throughput studies; FAT3 has a paralog, YLR413W, that arose from the whole genome duplication	0.21964	0.158616	2.53965e-05	0.000166597	0.391768	42	1	11	11	19.1	81.032	750	4.59e-154	5.6	0.00021294	0.14235	53.679	15	30	1	11	11	18	81.032	750	2.96e-69	4	0.000187261	0.253723	62.214	10	41	1	9	9	15.7	81.032	750	3.88e-43	5.5	0.000241203	0.10569	120.34	5	14	1	6
YKT6	YKL196C	Vesicle membrane protein (v-SNARE) with acyltransferase activity; involved in trafficking to and within the Golgi, endocytic trafficking to the vacuole, and vacuolar fusion; membrane localization due to prenylation at the carboxy-terminus	0.429074	1.178	0.000326278	2.24354e-05	37.3747	--	--	--	--	--	--	--	--	--		--	--	--	2	1	2	2	9	22.707	200	9.13e-05	1	4.68152e-05	0.429074	35.905	2	1	1	1	1	4	22.707	200	0.0019836	0.5	2.19275e-05	1.178	n. def.	1	--	--	--
MCP2	YLR253W	Mitochondrial protein of unknown function involved in lipid homeostasis; integral membrane protein that localizes to the mitochondrial inner membrane; involved in mitochondrial morphology; non-essential gene which interacts genetically with MDM10, and other members of the ERMES complex; transcription is periodic during the metabolic cycle; homologous to human aarF domain containing kinase, ADCK1	0.178753	0.246288		0.00015457	0	16	1	6	6	12.5	65.916	569	8.82e-76	2.8	0.00010647	0.16344	82.874	6	23	1	7	7	15.6	65.916	569	3.22e-70	4	0.000187261	0.154426	108.2	8	18	1	4	4	9.1	65.916	569	7.16e-27	3.2	0.000140336	0.11362	31.158	3	16	1	7
YLR283W	YLR283W	Putative protein of unknown function; green fluorescent protein (GFP)-fusion protein localizes to mitochondria; YLR283W is not an essential gene	0.618678	0.0969971		0.000181075	0	8	1	5	5	14.3	36.574	314	1.88e-16	2.5	9.50625e-05	0.17169	61.145	5	4	1	3	3	11.8	36.574	314	1.04e-12	1.3	6.08597e-05	1.07953	268.3	2	9	1	6	6	24.2	36.574	314	1.74e-44	2.9	0.00012718	0.058625	48.416	5	6	1	4
YMC1	YPR058W	Putative mitochondrial inner membrane transporter; proposed role in oleate metabolism and glutamate biosynthesis; member of the mitochondrial carrier (MCF) family; localizes to vacuole in response to H2O2; YMC1 has a paralog, YMC2, that arose from the whole genome duplication	0.172319	0.216005	9.04367e-05	0.000816613	0.284611	70	1	11	11	55.7	33.375	307	2.83e-221	22.8	0.00086697	0.082119	94.693	8	92	1	14	14	63.2	33.375	307	3.21e-121	30	0.00140445	0.136023	70.458	13	88	1	13	13	59.9	33.375	307	6.94e-142	28.7	0.00125864	0.067077	179.6	8	44	1	11
YMC2	YBR104W	Putative mitochondrial inner membrane transporter; proposed role in oleate metabolism and glutamate biosynthesis; member of the mitochondrial carrier (MCF) family; YMC2 has a paralog, YMC1, that arose from the whole genome duplication	0.230536	0.238203		9.05846e-05	0	23	1	9	9	39.2	36.555	329	1.22e-91	7	0.000266175	0.36575	136.01	5	30	1	7	7	31	36.555	329	1.63e-62	9.1	0.000426018	0.178728	67.345	8	31	1	9	9	38.6	36.555	329	3.76e-71	9.4	0.000412237	0.085354	83.551	6	6	1	4
YME2	YMR302C	Integral inner mitochondrial membrane protein; role in maintaining mitochondrial nucleoid structure and number; mutants exhibit an increased rate of mitochondrial DNA escape; shows some sequence similarity to exonucleases	0.251699	0.243488	0.000129125	0.000711284	0.466542	139	1	38	38	47.2	96.687	850	0	16.4	0.00062361	0.13601	69.269	44	158	1	33	33	45.9	96.687	850	2.6e-303	18.6	0.000870762	0.230065	65.322	34	162	1	36	36	43.8	96.687	850	6.38e-270	19.1	0.000837631	0.22985	110.61	40	134	1	28
YNL122C	YNL122C	Putative protein of unknown function; green fluorescent protein (GFP)-fusion protein localizes to mitochondria; YNL122C is not an essential gene	--	0.213985		0.000250031	0	--	--	--	--	--	--	--	--	--		--	--	--	--	--	--	--	--	--	--	--	--		--	--	--	--	--	--	--	--	--	--	--	--		--	--	--	--	--	--
YNL211C	YNL211C	Putative protein of unknown function; green fluorescent protein (GFP)-fusion protein localizes to mitochondria; YNL211C is not an essential gene	--	0.15573		0.000191368	0	--	--	--	--	--	--	--	--	--		--	--	--	--	--	--	--	--	--	--	--	--		--	--	--	2	1	1	1	10.5	10.648	86	0.00037142	2.3	0.000100867	0.15573	n. def.	1	--	--	--
YNL320W	YNL320W	Putative protein of unknown function; the authentic, non-tagged protein is detected in highly purified mitochondria in high-throughput studies	0.3375	#N/A	2.12329e-05	8.67245e-05	0.629203	--	--	--	--	--	--	--	--	--		--	--	--	--	--	--	--	--	--	--	--	--		--	--	--	--	--	--	--	--	--	--	--	--		--	--	--	--	--	--
YNR040W	YNR040W	Putative protein of unknown function; the authentic, non-tagged protein is detected in highly purified mitochondria in high-throughput studies	0.275458	0.361797	9.58217e-06	0.000507013	0.0485701	30	1	11	11	48.4	28.636	256	1.28e-151	11.7	0.000444892	0.20343	67.555	12	61	1	8	8	37.1	28.636	256	3.07e-87	23.8	0.0011142	0.232574	49.071	15	65	1	8	8	37.5	28.636	256	7.65e-65	25.4	0.00111392	0.12605	78.545	10	14	1	6
YPL109C	YPL109C	Putative protein of unknown function; the authentic, non-tagged protein is detected in highly purified mitochondria in high-throughput studies	0.23209	0.249274	9.00535e-06	0.000264161	0.0876105	--	--	--	--	--	--	--	--	--		--	--	--	--	--	--	--	--	--	--	--	--		--	--	--	36	1	16	16	29.8	76.175	657	3.34e-174	5.5	0.000241203	0.2031	55.856	12	22	1	10
YPL168W	YPL168W	Putative protein of unknown function; green fluorescent protein (GFP)-fusion protein localizes to the mitochondrion; expression may be cell cycle-regulated	0.282379	0.390937		0.000161717	0	5	1	4	4	13.3	48.827	430	1.94e-35	1.2	4.563e-05	0.29918	51.352	2	5	1	3	3	7.2	48.827	430	2.47e-08	1.2	5.61782e-05	0.162888	31.238	2	6	1	3	3	9.8	48.827	430	3.71e-11	1.4	6.1397e-05	0.32801	133.28	2	2	1	2
YPT1	YFL038C	Rab family GTPase; involved in the ER-to-Golgi step of the secretory pathway; complex formation with the Rab escort protein Mrs6p is required for prenylation of Ypt1p by protein geranylgeranyltransferase type II (Bet2p-Bet4p); binds to unspliced HAC1 mRNA; regulates unfolded protein response (UPR) by promoting the decay of HAC1 RNA	0.234641	0.184737	0.000797862	0.000405981	5.05063	25	1	6	6	38.3	23.214	206	3.08e-94	12.1	0.000460102	0.18978	18.333	2	34	1	8	8	45.1	23.214	206	1.1e-63	16.5	0.00077245	0.279501	57.254	6	41	1	6	6	36.9	23.214	206	1.07e-43	19.9	0.000872715	0.12675	6.1243	2	14	1	7
YRO2	YBR054W	Protein with a putative role in response to acid stress; null mutant is sensitive to acetic acid; transcription is regulated by Haa1p and induced in the presence of acetic acid; protein observed in plasma membrane foci in the presence of acetic acid; the authentic, non-tagged protein is detected in a phosphorylated state in highly purified mitochondria in high-throughput studies	0.183843	0.351378	0.000198434	0.000618395	0.824658	7	1	2	2	8.1	38.719	344	4.05e-61	2	7.605e-05	0.086766	2.1603	2	19	1	3	2	7.3	38.719	344	2.56e-34	5.5	0.000257483	0.322977	43.579	4	18	1	2	1	5.5	38.719	344	3.97e-15	5.2	0.000228046	0.019743	18.561	2	11	1	2
YSP2	YDR326C	Protein involved in programmed cell death; mutant shows resistance to cell death induced by amiodarone or intracellular acidification; YSP2 has a paralog, YHR080C, that arose from the whole genome duplication	0.11784	#N/A	2.56315e-06		#DIV/0!	--	--	--	--	--	--	--	--	--		--	--	--	--	--	--	--	--	--	--	--	--		--	--	--	--	--	--	--	--	--	--	--	--		--	--	--	--	--	--
PPX1	YHR201C	Exopolyphosphatase; hydrolyzes inorganic polyphosphate (poly P) into Pi residues; located in the cytosol, plasma membrane, and mitochondrial matrix	#N/A	#N/A	2.13175e-05		#DIV/0!	--	--	--	--	--	--	--	--	--		--	--	--	--	--	--	--	--	--	--	--	--		--	--	--	2	1	1	1	3	45.051	397	0.0019372	0.5	2.19275e-05	n. def.	n. def.	0	--	--	--
ERG9	YHR190W	Farnesyl-diphosphate farnesyl transferase (squalene synthase); joins two farnesyl pyrophosphate moieties to form squalene in the sterol biosynthesis pathway	0.290176	0.358662	6.63186e-05	0.000192075	0.887338	7	1	6	6	12.8	51.719	444	3.86e-21	1.6	6.084e-05	0.22549	173.9	3	9	1	5	5	11.5	51.719	444	6.65e-13	2	9.36303e-05	0.354862	36.768	5	8	1	6	6	12.8	51.719	444	5.9e-18	1.8	7.89391e-05	0.25277	138.18	4	6	1	5
GSF2	YML048W	Endoplasmic reticulum (ER) localized integral membrane protein; may promote secretion of certain hexose transporters, including Gal2p; involved in glucose-dependent repression	0.335132	0.561491	0.000302095	0.000111061	6.99045	--	--	--	--	--	--	--	--	--		--	--	--	7	1	3	3	6.7	45.869	403	6.22e-08	1.7	7.95858e-05	0.326744	8.0938	2	2	1	2	2	4.2	45.869	403	5.19e-05	0.5	2.19275e-05	0.28018	n. def.	1	3	1	3
STE24	YJR117W	Highly conserved zinc metalloprotease; functions in two steps of a-factor maturation, C-terminal CAAX proteolysis and the first step of N-terminal proteolytic processing; contains multiple transmembrane spans	0.278498	0.19631	7.07974e-05	0.000116836	1.55728	2	1	1	1	1.8	52.323	453	0.0010173	0.4	1.521e-05	0.1756	n. def.	1	2	1	2	2	6.4	52.323	453	0.00010627	0.4	1.87261e-05	0.188278	n. def.	1	4	1	3	3	8.2	52.323	453	1.67e-07	0.9	3.94695e-05	0.19631	84.2	3	--	--	--
UBP16	YPL072W	Deubiquitinating enzyme anchored to the outer mitochondrial membrane; probably not important for general mitochondrial functioning, but may perform a more specialized function at mitochondria	0.324715	0.455769	7.23103e-06	0.000237173	0.0783536	18	1	9	9	22.4	56.919	499	2.27e-75	3.6	0.00013689	0.13164	72.205	7	13	1	7	7	17.6	56.919	499	1.74e-33	2.6	0.000121719	0.322435	113.28	8	27	1	11	11	26.5	56.919	499	3.14e-122	5.4	0.000236817	0.35555	83.481	11	9	1	6
UBX2	YML013W	Bridging factor involved in ER-associated protein degradation (ERAD); bridges the cytosolic Cdc48p-Npl1p-Ufd1p ATPase complex and the membrane associated Ssm4p and Hrd1p ubiquitin ligase complexes; contains a UBX (ubiquitin regulatory X) domain and a ubiquitin-associated (UBA) domain; redistributes from the ER to lipid droplets during the diauxic shift and stationary phase; required for the maint…	0.184839	0.321085	2.87707e-05	0.000156429	0.47267	8	1	5	5	9.1	66.76	584	5.95e-23	1.4	5.3235e-05	0.16875	46.32	3	5	1	5	5	9.2	66.76	584	2.33e-21	0.9	4.21336e-05	0.200928	30.271	5	8	1	5	5	9.1	66.76	584	5.44e-16	1.4	6.1397e-05	0.10387	102.73	3	5	1	3
YPT31	YER031C	Rab family GTPase; involved in the exocytic pathway; mediates intra-Golgi traffic or the budding of post-Golgi vesicles from the trans-Golgi; YPT31 has a paralog, YPT32, that arose from the whole genome duplication	0.286058	0.242394	0.000280346	0.000520482	1.38425	40	1	9	3	22	24.469	223	1.07e-180	17.9	0.000680647	0.27011	26.022	2	47	1	11	4	25.6	24.469	223	6.45e-100	21.1	0.0009878	0.302005	59.282	3	45	1	10	4	25.6	24.469	223	1.05e-96	20.2	0.000885872	0.19022	143.96	4	36	1	8
YPT32	YGL210W	Rab family GTPase involved in the exocytic pathway; mediates intra-Golgi traffic or the budding of post-Golgi vesicles from the trans-Golgi; protein abundance increases in response to DNA replication stress; YPT32 has a paralog, YPT31, that arose from the whole genome duplication	0.165988	0.122253	0.000195833	0.00044668	1.12671	30	1	9	3	16.7	24.52	222	5.81e-130	13.5	0.000513337	0.12097	n. def.	1	35	1	9	2	11.3	24.52	222	1.7e-70	15.8	0.00073968	0.211006	n. def.	1	31	1	9	3	16.2	24.52	222	2.07e-67	14	0.00061397	0.076999	151.37	2	--	--	--
YPT7	YML001W	Rab family GTPase; GTP-binding protein of the rab family; required for homotypic fusion event in vacuole inheritance, for endosome-endosome fusion; interacts with the cargo selection/retromer complex for retrograde sorting; similar to mammalian Rab7	0.28216	0.342676	0.000285793	0.000210027	3.49704	9	1	5	5	34.6	23.042	208	2.62e-35	4.3	0.000163507	0.12824	59.246	5	10	1	5	5	34.6	23.042	208	1.81e-36	4.8	0.000224713	0.24678	34.04	6	16	1	5	5	34.6	23.042	208	8.39e-33	7.7	0.000337684	0.16159	141.1	7	8	1	4
COX26	YDR119W-A	Putative protein of unknown function; copurifies with respiratory chain supercomplexes composed of Complex III (ubiquinol-cytochrome c reductase) and Complex IV (cytochrome c oxidase)	0.357115	1.25002	3.68235e-05	0.000512739	0.184566	10	1	2	2	18.2	7.4516	66	3.44e-07	15.2	0.00057798	0.23304	68.609	3	11	1	1	1	16.7	7.4516	66	2.89e-10	16.7	0.000781813	0.646538	66.416	2	12	1	2	2	18.2	7.4516	66	3.36e-06	18.2	0.000798162	1.0656	56.992	3	13	1	2
YDR282C	YDR282C	Mitochondrial inner membrane protein of unknown function; localizes to the inner membrane with the C terminus facing the intermembrane space; ortholog of human RMND1, mutation in which is implicated in infantile encephaloneuromyopathy and defective mitochondrial translation	0.301005	0.802286	1.45421e-05	0.00016739	0.223266	2	1	2	2	6.8	47.172	414	1.48e-21	0.5	1.90125e-05	0.23378	n. def.	1	5	1	4	4	9.4	47.172	414	8.44e-23	1.2	5.61782e-05	0.244858	71.386	4	3	1	2	2	4.8	47.172	414	4.15e-14	0.7	3.06985e-05	1.1875	101.41	2	3	1	2
ARC15	YIL062C	Subunit of the ARP2/3 complex; ARP2/3 is required for the motility and integrity of cortical actin patches; has mRNA binding activity	0.373315	#N/A	0.000232204		#DIV/0!	--	--	--	--	--	--	--	--	--		--	--	--	--	--	--	--	--	--	--	--	--		--	--	--	--	--	--	--	--	--	--	--	--		--	--	--	--	--	--
MGR2	YPL098C	Subunit of the TIM23 translocase complex; acts to couple Tim21p with the core Tim23 translocase; absolutely required for mitochondrial import of presequence-containing proteins at elevated temperature; required for viability of cells lacking the mitochondrial genome (petite-negative phenotype)	0.378902	0.260688		0.000436591	0	13	1	3	3	34.5	12.252	113	3.73e-32	11.5	0.000437287	0.1208	34.393	3	9	1	3	3	34.5	12.252	113	7.05e-46	8	0.000374521	0.51435	12.676	2	11	1	2	2	32.7	12.252	113	1.24e-37	9.7	0.000425394	0.088532	0.43565	2	12	1	3
RAS2	YNL098C	GTP-binding protein; regulates nitrogen starvation response, sporulation, and filamentous growth; farnesylation and palmitoylation required for activity and localization to plasma membrane; homolog of mammalian Ras proto-oncogenes; RAS2 has a paralog, RAS1, that arose from the whole genome duplication	0.358765	0.980083	0.000529723	0.000139447	9.76258	18	1	6	6	27.3	34.705	322	2.96e-104	5.6	0.00021294	0.33622	132.08	6	23	1	7	7	31.1	34.705	322	5.11e-58	7.1	0.000332388	0.261883	25.087	6	23	1	6	6	27.3	34.705	322	1.41e-64	7.1	0.000311371	0.48009	37.119	5	21	1	8
SCEI	Q0160	I-SceI DNA endonuclease; encoded by the mitochondrial group I intron of the 21S_rRNA gene; mediates gene conversion that propagates the intron into intron-less copies of the 21S_rRNA gene	0.141	0.028113			#DIV/0!	1	1	1	1	5.1	27.683	235	5.62e-23	0.4	1.521e-05	0.141	n. def.	1	--	--	--	--	--	--	--	--	--		--	--	--	1	1	1	1	4.3	27.683	235	0.00020544	0.4	1.7542e-05	0.028113	n. def.	1	1	1	1
TSC10	YBR265W	3-ketosphinganine reductase; catalyzes the second step in phytosphingosine synthesis; essential for growth in the absence of exogenous dihydrosphingosine or phytosphingosine; localized to lipid droplets; member of short chain dehydrogenase/reductase protein family	0.291164	1.23655	1.90701e-05	0.000148701	0.329583	12	1	7	7	34.7	35.972	320	4.95e-57	3.8	0.000144495	0.19725	69.169	8	11	1	5	5	23.8	35.972	320	4.36e-46	3.4	0.000159172	0.306542	63.363	5	14	1	6	6	29.1	35.972	320	5.83e-40	4.4	0.000192962	1.0434	86.557	5	10	1	6
YDL183C	YDL183C	Protein that may form an active mitochondrial KHE system; mitochondrial inner-membrane protein; non-essential gene; KHE system stands for K+/H+ exchanger system	0.270682	2.27314	3.70331e-05	0.000226889	0.419469	10	1	5	5	14.7	37.047	320	1.05e-18	3.1	0.000117877	0.17544	134.72	5	9	1	5	5	17.5	37.047	320	2.84e-24	2.8	0.000131082	0.218522	128.79	6	10	1	5	5	13.4	37.047	320	1.01e-33	3.1	0.000135951	1.8607	47.576	6	6	1	4
MIM2	YLR099W-A	Mitochondrial protein required for outer membrane protein import; involved in import of the subset of proteins with multiple alpha-helical transmembrane segments, including Ugo1p, Tom20p, and Fzo1p; component of a large protein complex in the outer membrane that includes Mim1p; not essential in W303 strain background	0.557986	0.25439			#DIV/0!	11	1	3	3	33.3	9.9851	87	1.76e-82	12.6	0.000479115	0.27831	47.729	2	6	1	2	2	20.7	9.9851	87	8.25e-05	6.9	0.000323025	0.837661	n. def.	1	12	1	3	3	33.3	9.9851	87	1.39e-45	13.8	0.000605199	0.25439	55.719	2	--	--	--
USB1	YLR132C	Putative phosphodiesterase specific for U6 snRNA 3' end modification; trims the 3' poly(u) tract to leave a terminal 3' phosphate; human homolog, hUSB1 (aka C16orf57) produces a 2',3' cyclic phosphate; mutations in hUSB1 are associated with a rare skin condition (OMIM 604173); essential protein that localizes to the nucleus and mitochondria; overexpression suppresses the respiratory defects of ox…	0.70399	2.2276	1.22156e-05	8.31564e-05	0.377522	4	1	3	3	13.1	33.694	290	3.04e-36	1.4	5.3235e-05	0.70399	8.14	3	--	--	--	--	--	--	--	--	--		--	--	--	6	1	3	3	11	33.694	290	9.11e-11	2.1	9.20956e-05	4.2054	227.47	2	5	1	3
BAT1	YHR208W	Mitochondrial branched-chain amino acid (BCAA) aminotransferase; preferentially involved in BCAA biosynthesis; homolog of murine ECA39; highly expressed during logarithmic phase and repressed during stationary phase; BAT1 has a paralog, BAT2, that arose from the whole genome duplication	4.63948	25.707	0.000308409	0.00307909	0.257412	441	1	25	22	61.1	43.596	393	0	112.2	0.0042664	3.5315	47.739	43	580	1	23	20	55.5	43.596	393	0	147.6	0.00690992	5.74746	81.248	50	438	1	24	21	55.5	43.596	393	0	111.5	0.00488984	25.707	178.95	41	--	--	--
GLO4	YOR040W	Mitochondrial glyoxalase II; catalyzes the hydrolysis of S-D-lactoylglutathione into glutathione and D-lactate; GLO4 has a paralog, GLO2, that arose from the whole genome duplication	5.83897	4.74644	0.000152733	0.000378077	1.03818	19	1	14	14	52.6	32.338	285	2.54e-35	6.7	0.000254767	5.199	62.758	10	26	1	11	11	46.7	32.338	285	5.43e-79	9.1	0.000426018	8.30979	128.84	7	27	1	11	11	48.4	32.338	285	1.25e-71	9.5	0.000416623	5.0344	39.658	4	36	1	13
ISU1	YPL135W	Conserved protein of the mitochondrial matrix; performs a scaffolding function during assembly of iron-sulfur clusters, interacts physically and functionally with yeast frataxin (Yfh1p); isu1 isu2 double mutant is inviable; ISU1 has a paralog, ISU2, that arose from the whole genome duplication	6.57197	43.2786	0.000291344	0.0010818	0.692123	45	1	6	4	36.4	17.895	165	8.1e-65	27.3	0.00103808	7.8825	n. def.	1	9	1	5	4	36.4	17.895	165	6.42e-18	5.5	0.000257483	3.66529	5.7871	2	46	1	7	5	40.6	17.895	165	9.47e-41	27.9	0.00122356	58.056	n. def.	1	37	1	6
ISD11	YER048W-A	Cysteine desulfurase (Nfs1p) activator; essential for the formation of the persulfide intermediate at the desulfurase active site during pyridoxal phosphate-dependent desulfuration of cysteine; required for mitochondrial iron-sulfur cluster biosynthesis; exclusive to eukaryotes, implicated as eukaryotic supplement to the bacterium-derived Fe-S cluster (ISC) assembly apparatus; involved in regulat…	5.51819	21.0119	0.000889001	0.00253226	0.902232	69	1	13	13	74.5	11.266	94	1.86e-64	73.4	0.00279103	4.3854	26.813	14	25	1	9	9	66	11.266	94	5.08e-37	26.6	0.00124528	4.60766	104.11	7	67	1	10	10	67	11.266	94	5.41e-42	71.3	0.00312686	32.399	110.01	9	73	1	11
TUF1	YOR187W	Mitochondrial translation elongation factor Tu; comprises both GTPase and guanine nucleotide exchange factor activities, while these activities are found in separate proteins in S. pombe and humans	4.99023	28.1181	0.000729291	0.00564423	0.332063	785	1	24	24	67	47.972	437	0	179.6	0.00682929	1.9205	39.524	30	840	1	24	24	65.4	47.972	437	0	192.2	0.00899787	3.25669	82.392	27	582	1	25	25	67	47.972	437	2.93e-221	133.2	0.00584149	45.024	135.97	23	548	1	24
YHB1	YGR234W	Nitric oxide oxidoreductase; flavohemoglobin involved in nitric oxide detoxification; plays a role in the oxidative and nitrosative stress responses; protein increases in abundance and relocalizes from nucleus to cytoplasmic foci upon DNA replication stress	4.18627	25.5078	0.000639186	0.00551126	0.298057	403	1	18	18	64.4	44.646	399	0	101	0.00384052	1.0317	57.146	36	386	1	18	18	69.9	44.646	399	0	96.7	0.00452703	2.56753	84.984	33	209	1	18	18	65.7	44.646	399	5.72e-167	52.4	0.002298	21.998	126.67	22	221	1	17
SSC1	YJR045C	Hsp70 family ATPase; constituent of the import motor component of the Translocase of the Inner Mitochondrial membrane (TIM23 complex); involved in protein translocation and folding; subunit of SceI endonuclease; SSC1 has a paralog, ECM10, that arose from the whole genome duplication	3.84051	25.4641	0.00174243	0.00795931	0.562605	1323	1	43	36	50.3	70.627	654	0	202.3	0.00769245	1.7738	42.703	92	1212	1	39	33	53.1	70.627	654	0	185.3	0.00867485	2.83776	70.91	86	855	1	42	35	50	70.627	654	0	130.7	0.00573185	26.794	177.79	61	888	1	42
HSP60	YLR259C	Tetradecameric mitochondrial chaperonin; required for ATP-dependent folding of precursor polypeptides and complex assembly; prevents aggregation and mediates protein refolding after heat shock; role in mtDNA transmission; phosphorylated	4.85151	24.8143	0.00161922	0.00854897	0.486761	1069	1	40	40	63.8	60.751	572	0	186.9	0.00710687	3.4699	53.919	104	1295	1	40	40	70.1	60.751	572	0	226.4	0.010599	5.55185	82.053	94	825	1	38	38	62.9	60.751	572	0	144.2	0.0063239	26.062	203.95	79	869	1	37
KGD1	YIL125W	Subunit of the mitochondrial alpha-ketoglutarate dehydrogenase complex; catalyzes a key step in the tricarboxylic acid (TCA) cycle, the oxidative decarboxylation of alpha-ketoglutarate to form succinyl-CoA	5.72521	22.8103	0.000762629	0.00411849	0.475882	1116	1	50	50	61.9	114.41	1014	0	110.1	0.00418655	3.3905	83.198	134	1129	1	46	46	57.9	114.41	1014	0	111.3	0.00521053	6.47878	87.395	124	932	1	47	47	58.1	114.41	1014	0	91.9	0.00403028	25.991	159.91	108	681	1	48
PDB1	YBR221C	E1 beta subunit of the pyruvate dehydrogenase (PDH) complex; PDH is an evolutionarily conserved multi-protein complex found in mitochondria	4.90498	24.7145	0.000722747	0.00258191	0.719399	253	1	15	15	41.3	40.053	366	1.05e-176	69.1	0.00262753	3.7156	42.787	38	357	1	17	17	49.7	40.053	366	0	97.5	0.00456448	7.24113	63.029	37	266	1	17	17	43.7	40.053	366	5.3e-163	72.7	0.00318826	36.161	159.78	33	286	1	17
MAS1	YLR163C	Beta subunit of the mitochondrial processing protease (MPP); essential processing enzyme that cleaves the N-terminal targeting sequences from mitochondrially imported proteins	4.14881	11.7327	9.66854e-05	0.000907487	0.273807	87	1	14	14	37.4	51.083	462	2.67e-86	18.8	0.00071487	1.5857	40.544	16	88	1	14	14	40.9	51.083	462	2.29e-144	19	0.000889488	2.79306	48.778	14	65	1	13	13	35.5	51.083	462	1.02e-56	14.1	0.000618356	5.9164	184.31	9	70	1	13
MAS2	YHR024C	Alpha subunit of the mitochondrial processing protease (MPP); essential processing enzyme that cleaves the N-terminal targeting sequences from mitochondrially imported proteins	3.3015	15.4101	0.000120896	0.000959892	0.32368	99	1	18	18	43.8	53.337	482	9.18e-198	20.5	0.000779512	0.995	29.918	19	129	1	19	19	46.7	53.337	482	0	26.8	0.00125465	2.06676	44.744	20	87	1	17	17	42.3	53.337	482	3.69e-150	18	0.000789391	34.98	102.51	16	91	1	17
CYM1	YDR430C	Lysine-specific metalloprotease of the pitrilysin family; metalloprotease of the intermembrane space; degrades proteins and presequence peptides cleaved from imported proteins; required for normal mitochondrial morphology	6.43504	16.4491	9.53947e-05	0.000874179	0.280445	165	1	44	44	51.6	112.18	989	0	16.7	0.000635017	3.8561	36.545	47	239	1	45	45	55.7	112.18	989	0	24.2	0.00113293	6.74855	45.988	47	150	1	44	44	51.9	112.18	989	1.36e-266	15.2	0.000666596	15.339	146.52	34	143	1	39
PET123	YOR158W	Mitochondrial ribosomal protein of the small subunit; PET123 exhibits genetic interactions with PET122, which encodes a COX3 mRNA-specific translational activator	4.24619	12.1947	0.00012958	0.000884463	0.376515	60	1	16	16	49.1	35.998	318	8e-123	18.9	0.000718672	3.1835	39.921	19	50	1	11	11	35.2	35.998	318	3.23e-95	15.7	0.000734998	4.60087	41.216	11	100	1	15	15	44.3	35.998	318	4.37e-98	31.4	0.00137705	19.141	143.04	10	85	1	15
KGD2	YDR148C	Dihydrolipoyl transsuccinylase; component of the mitochondrial alpha-ketoglutarate dehydrogenase complex, which catalyzes the oxidative decarboxylation of alpha-ketoglutarate to succinyl-CoA in the TCA cycle; phosphorylated	3.03473	9.96831	0.000881444	0.00582357	0.388982	380	1	16	16	43.6	50.43	463	3.85e-187	82.1	0.00312185	1.5574	35.012	27	416	1	15	15	43.6	50.43	463	7.97e-220	89.8	0.004204	2.84228	76.044	29	405	1	16	16	44.7	50.43	463	2.88e-149	87.5	0.00383732	10.968	128.19	28	299	1	16
MEF1	YLR069C	Mitochondrial elongation factor involved in translational elongation	4.27026	16.9922	0.000116801	0.00106919	0.280749	177	1	33	33	50.2	84.573	761	7.47e-277	23.3	0.000885982	1.3594	30.182	40	190	1	26	26	42.6	84.573	761	4.33e-304	25	0.00117038	2.49258	68.264	38	138	1	31	31	48	84.573	761	1.69e-161	18.1	0.000793776	35.333	151.05	26	117	1	26
MGM101	YJR144W	Protein with a role in mitochondrial DNA recombinational repair; also involved in interstrand cross-link repair; binds to and catalyzes the annealing of single-stranded mtDNA; oligomerizes to form rings and filaments; related to Rad52-type recombination proteins, with limited overall similarity but sharing conserved functionally important residues; component of the mitochondrial nucleoid, require…	7.24738	18.4485	0.000323727	0.00128669	0.646589	101	1	14	14	56.1	30.09	269	3.96e-136	37.5	0.00142594	2.7304	36.891	22	108	1	13	13	58.4	30.09	269	1.48e-166	40.1	0.00187729	5.57476	57.892	20	91	1	13	13	55.8	30.09	269	7.85e-94	33.8	0.0014823	24.364	140.72	21	67	1	13
MRP21	YBL090W	Mitochondrial ribosomal protein of the small subunit; MRP21 exhibits genetic interactions with mutations in the COX2 and COX3 mRNA 5'-untranslated leader sequences	6.74879	3.82334	0.000114362	0.000986666	0.297876	35	1	7	7	32.8	20.394	177	1.2e-64	19.8	0.000752895	9.9075	34.062	2	--	--	--	--	--	--	--	--	--		--	--	--	20	1	6	6	32.8	20.394	177	2.48e-36	11.3	0.000495562	3.0127	106.95	4	27	1	7
MRP51	YPL118W	Mitochondrial ribosomal protein of the small subunit; MRP51 exhibits genetic interactions with mutations in the COX2 and COX3 mRNA 5'-untranslated leader sequences	0.865386	4.00536	0.000146082	0.0011365	0.330332	63	1	18	18	49.7	39.445	344	2.07e-114	18.3	0.000695857	0.26627	42.32	25	58	1	14	14	39.2	39.445	344	4.35e-98	16.9	0.000791176	0.517786	79.267	16	50	1	10	10	31.4	39.445	344	1.3e-68	14.5	0.000635898	4.4282	94.494	10	45	1	10
MRPL36	YBR122C	Mitochondrial ribosomal protein of the large subunit; overproduction suppresses mutations in the COX2 leader peptide-encoding region	5.67805	19.0666	5.46303e-05	0.000786042	0.178612	36	1	9	9	53.7	20.09	177	2.6e-154	20.3	0.000771907	7.6412	57.496	6	8	1	3	3	24.9	20.09	177	2.54e-24	4.5	0.000210668	0.974849	n. def.	1	36	1	7	7	46.3	20.09	177	2.13e-65	20.3	0.000890257	24.332	26.649	2	24	1	7
MRPL40	YPL173W	Mitochondrial ribosomal protein of the large subunit	5.04242	16.8184	0.00021138	0.001366	0.397684	57	1	14	14	48.8	33.751	297	3.89e-90	19.2	0.00073008	4.471	36.587	11	34	1	10	10	39.1	33.751	297	7.28e-87	11.4	0.000533693	4.79616	67.045	6	36	1	12	12	42.8	33.751	297	4.15e-49	12.1	0.000530646	16.511	67.807	7	58	1	13
RSM19	YNR037C	Mitochondrial ribosomal protein of the small subunit; has similarity to E. coli S19 ribosomal protein	7.41218	26.7494	0.000267052	0.00143782	0.477326	27	1	6	6	59.3	10.275	91	3.82e-40	29.7	0.00112934	8.9193	42.29	4	--	--	--	--	--	--	--	--	--		--	--	--	13	1	4	4	49.5	10.275	91	4.53e-22	14.3	0.000627127	55.718	158.38	3	22	1	4
RSM24	YDR175C	Mitochondrial ribosomal protein of the small subunit	3.54505	14.17	0.000132084	0.00107626	0.315398	66	1	14	14	56.4	37.393	319	3.07e-101	20.7	0.000787117	3.168	26.829	17	27	1	9	9	29.5	37.393	319	1.73e-88	8.5	0.000397929	3.78229	74.46	7	57	1	13	13	47	37.393	319	7.72e-99	17.9	0.000785005	20.55	62.602	6	34	1	11
YMR31	YFR049W	Subunit of the mitochondrial alpha-ketoglutarate dehydrogenase; recruits E3 subunit (Lpd1p) to the E1-E2 (Kgd1p, Kgd2p) core; has similarity to human mitochondrial ribosomal protein MRP-S36	7.2768	24.3735	0.000581315	0.00578701	0.258155	206	1	7	7	69.1	13.689	123	1.63e-49	167.5	0.00636918	8.0728	19.116	9	29	1	6	6	52.8	13.689	123	1.69e-28	23.6	0.00110484	6.7331	62.041	5	190	1	6	6	63.4	13.689	123	1.94e-27	154.5	0.0067756	37.289	128.39	6	93	1	7
IBA57	YJR122W	Protein involved in incorporating iron-sulfur clusters into proteins; mitochondrial matrix protein; involved in the incorporation of iron-sulfur clusters into mitochondrial aconitase-type proteins; activates the radical-SAM family members Bio2p and Lip5p; interacts with Ccr4p in the two-hybrid system	1.92688	4.5527	3.84743e-05	0.000209826	0.471233	46	1	20	20	54.1	57.054	497	1.45e-161	9.3	0.000353632	0.41079	63.668	19	44	1	14	14	40.2	57.054	497	1.63e-161	8.9	0.000416655	0.959049	82.503	16	47	1	17	17	42.9	57.054	497	4.95e-103	9.5	0.000416623	7.7969	152.12	13	41	1	17
ISA1	YLL027W	Protein required for maturation of mitochondrial [4Fe-4S] proteins; functions in a complex with Isa2p and possibly Iba57p; isa1 deletion causes loss of mitochondrial DNA and respiratory deficiency; depletion reduces growth on nonfermentable carbon sources; functional ortholog of bacterial A-type ISC proteins	2.36738	4.2336		0.000138058	0	3	1	3	3	12	27.675	250	3.33e-09	1.2	4.563e-05	1.5745	48.805	3	1	1	1	1	3.6	27.675	250	0.0010788	0.4	1.87261e-05	2.43481	n. def.	1	3	1	1	1	4.8	27.675	250	0.0030111	1.2	5.2626e-05	4.2336	197.53	2	--	--	--
ISU2	YOR226C	Protein required for synthesis of iron-sulfur proteins; localized to the mitochondrial matrix; performs a scaffolding function in mitochondria during Fe/S cluster assembly; involved in Fe-S cluster assembly for both mitochondrial and cytosolic proteins; isu1 isu2 double mutant is inviable; protein abundance increases in response to DNA replication stress; evolutionarily conserved; ISU2 has a para…	5.45455	11.8988		0.000646965	0	16	1	6	4	28.8	16.93	156	1.47e-50	10.3	0.000391657	2.0886	118.59	3	3	1	3	2	17.9	16.93	156	2.08e-14	1.9	8.89488e-05	3.82702	41.429	2	13	1	5	3	23.7	16.93	156	1.46e-13	8.3	0.000363997	6.5734	n. def.	1	13	1	3
MZM1	YDR493W	Protein required for assembly of the cytochrome bc(1) complex; acts as a chaperone for Rip1p and facilitates its insertion into the complex at a late stage of assembly; localized to the mitochondrial matrix; null mutant exhibits a respiratory growth defect and reduced mitochondrial zinc levels, which is characteristic of mutations affecting bc(1) complex assembly; member of the LYR protein family…	7.71307	10.9654	4.92558e-05	0.000987624	0.128171	27	1	4	4	43.9	13.927	123	6.1e-80	22	0.00083655	10.424	37.924	5	8	1	3	3	35.8	13.927	123	1.18e-40	6.5	0.000304299	3.63332	76.84	4	14	1	3	3	30.9	13.927	123	3.32e-11	11.4	0.000499947	13.949	22.847	3	16	1	4
POS5	YPL188W	Mitochondrial NADH kinase; phosphorylates NADH; also phosphorylates NAD(+) with lower specificity; required for the response to oxidative stress	7.38787	9.96815	9.49319e-05	0.000545265	0.447433	43	1	12	12	27.8	46.246	414	3.97e-67	10.4	0.00039546	2.7567	43.329	18	49	1	12	12	40.3	46.246	414	1.81e-99	11.8	0.000552419	5.96694	127.56	14	31	1	10	10	40.8	46.246	414	1.83e-41	7.5	0.000328913	14.88	105.75	10	31	1	9
SSQ1	YLR369W	Mitochondrial hsp70-type molecular chaperone; required for assembly of iron/sulfur clusters into proteins at a step after cluster synthesis, and for maturation of Yfh1p, which is a homolog of human frataxin implicated in Friedreich's ataxia	3.27745	8.65458	0.000271114	0.000545579	1.27708	89	1	22	22	39.4	72.364	657	2.79e-236	13.5	0.000513337	1.259	28.483	30	92	1	20	20	38.4	72.364	657	6e-262	14	0.000655412	2.17751	56.554	22	91	1	23	23	40.8	72.364	657	1.4e-115	13.9	0.000609585	8.975	173.64	14	--	--	--
YAH1	YPL252C	Ferredoxin of the mitochondrial matrix; required for formation of cellular iron-sulfur proteins; involved in heme A biosynthesis; homologous to human adrenodoxin	23.746	20.00*		0.00016145	0	9	1	2	2	8.1	18.932	172	0.00026481	5.2	0.00019773	59.887	n. def.	1	7	1	1	1	4.7	18.932	172	0.003093	4.1	0.000191942	n. def.	n. def.	0	4	1	1	1	4.7	18.932	172	0.0012031	2.3	0.000100867	n. def.	n. def.	0	10	1	1
ARG2	YJL071W	Acetylglutamate synthase (glutamate N-acetyltransferase); mitochondrial enzyme that catalyzes the first step in the biosynthesis of the arginine precursor ornithine; forms a complex with Arg5,6p	1.84177	4.47524	6.27331e-06	0.000166938	0.0965753	18	1	9	9	19.7	65.609	574	3.24e-56	3.1	0.000117877	0.56679	18.241	10	21	1	8	8	18.1	65.609	574	7.08e-65	3.7	0.000173216	1.15742	69.126	7	22	1	10	10	24.4	65.609	574	9.69e-59	3.8	0.000166649	6.3713	54.901	5	22	1	10
FMC1	YIL098C	Mitochondrial matrix protein; required for assembly or stability at high temperature of the F1 sector of mitochondrial F1F0 ATP synthase; null mutant temperature sensitive growth on glycerol is suppressed by multicopy expression of Odc1p	4.47382	12.4893	0.000104592	0.000596418	0.450685	34	1	8	8	47.1	18.364	155	5.55e-67	21.9	0.000832747	4.2166	38.628	10	10	1	4	4	31	18.364	155	3.85e-24	6.5	0.000304299	1.48339	36.999	2	22	1	8	8	51	18.364	155	3.12e-33	14.2	0.000622741	24.507	134.58	3	22	1	6
GUF1	YLR289W	Mitochondrial matrix GTPase; associates with mitochondrial ribosomes; important for translation under temperature and nutrient stress; may have a role in translational fidelity; similar to bacterial LepA elongation factor	0.259302	4.86553		0.000208816	0	10	1	7	7	17.2	73.188	645	1.23e-91	1.6	6.084e-05	0.28534	n. def.	1	11	1	7	7	17.1	73.188	645	1.9e-52	1.7	7.95858e-05	0.233263	66.667	5	19	1	10	10	24.3	73.188	645	2.82e-60	2.9	0.00012718	4.6882	132.79	4	18	1	10
MNE1	YOR350C	Protein involved in splicing Group I aI5-beta intron from COX1 mRNA; mitochondrial matrix protein	0.550116	4.62742		0.000105542	0	8	1	4	4	8.4	77.229	663	2.4e-30	1.2	4.563e-05	n. def.	n. def.	0	10	1	6	6	10.9	77.229	663	1.26e-86	1.5	7.02227e-05	0.222202	74.777	5	16	1	9	9	17.3	77.229	663	4.36e-51	2.4	0.000105252	6.2993	134.97	5	12	1	8
RPM2	YML091C	Protein subunit of mitochondrial RNase P; has roles in nuclear transcription, cytoplasmic and mitochondrial RNA processing, and mitochondrial translation; distributed to mitochondria, cytoplasmic processing bodies, and the nucleus	0.200319	3.405		0.000197416	0	14	1	11	11	10.1	139.35	1202	1.35e-90	1.2	4.563e-05	0.19903	95.928	4	19	1	10	10	8.9	139.35	1202	1.48e-43	1.6	7.49043e-05	0.201609	88.568	5	34	1	18	18	15.7	139.35	1202	9.77e-68	2.8	0.000122794	6.3607	126.47	10	24	1	13
RPO41	YFL036W	Mitochondrial RNA polymerase; single subunit enzyme similar to those of T3 and T7 bacteriophages; requires a specificity subunit encoded by MTF1 for promoter recognition; Mtf1p interacts with and stabilizes the Rpo41p-promoter complex, enhancing DNA bending and melting to facilitate pre-initiation open complex formation	0.461331	3.88786	3.58575e-06	0.000291252	0.0316399	3	1	1	1	0.9	153.05	1351	1.69e-07	0.2	7.605e-06	0.16073	n. def.	1	3	1	2	2	1.8	153.05	1351	1.34e-08	0.2	9.36303e-06	0.610352	109.96	2	7	1	5	5	4.2	153.05	1351	8.9e-19	0.5	2.19275e-05	2.1473	33.732	2	4	1	3
ALD4	YOR374W	Mitochondrial aldehyde dehydrogenase; required for growth on ethanol and conversion of acetaldehyde to acetate; phosphorylated; activity is K+ dependent; utilizes NADP+ or NAD+ equally as coenzymes; expression is glucose repressed; can substitute for cytosolic NADP-dependent aldehyde dehydrogenase when directed to the cytosol	7.53859	18.6339	0.0105576	0.021442	1.26539	3224	1	43	41	79.8	56.723	519	0	621.2	0.0236211	3.3205	48.92	266	3143	1	43	41	85.9	56.723	519	0	605.6	0.0283513	7.15359	82.572	276	2781	1	46	44	85.4	56.723	519	0	535.8	0.0234975	17.146	172.62	219	2462	1	45
ARH1	YDR376W	Oxidoreductase of the mitochondrial inner membrane; involved in cytoplasmic and mitochondrial iron homeostasis and required for activity of Fe-S cluster-containing enzymes; one of the few mitochondrial proteins essential for viability	6.27303	4.1214	2.92754e-05	0.000362345	0.207637	46	1	15	15	45	56.237	493	9.94e-75	9.3	0.000353632	6.0057	89.08	16	61	1	16	16	47.5	56.237	493	3.3e-137	12.4	0.000580508	8.12876	131.72	11	66	1	23	23	69.4	56.237	493	1.96e-83	13.4	0.000587657	3.8468	157.29	11	35	1	16
AIM45	YPR004C	Putative ortholog of mammalian ETF-alpha; interacts with frataxin, Yfh1p; null mutant displays elevated frequency of mitochondrial genome loss; may have a role in oxidative stress response; ETF-alpha is an electron transfer flavoprotein complex subunit	4.57389	21.5278	0.000152845	0.00181334	0.216619	141	1	16	16	68.9	36.802	344	5.63e-266	41	0.00155902	1.5324	33.804	27	128	1	17	17	70.9	36.802	344	0	37.2	0.00174152	2.97247	62.53	30	87	1	16	16	67.4	36.802	344	1.02e-124	25.3	0.00110953	48.747	123.24	17	92	1	16
ALT1	YLR089C	Alanine transaminase (glutamic pyruvic transaminase); involved in alanine biosynthesis and catabolism; TOR1-independent role in determining chronological lifespan; expression is induced in the presence of alanine; repression is mediated by Nrg1p; ALT1 has a paralog, ALT2, that arose from the whole genome duplication; Alt2p is catalytically inactive	3.63119	20.443	8.46877e-05	0.000939535	0.231649	133	1	22	22	55.7	66.421	592	2.85e-269	22.5	0.000855562	0.57078	29.954	26	130	1	21	21	49.8	66.421	592	6.58e-288	22	0.00102993	1.73373	60.377	28	92	1	17	17	45.4	66.421	592	9.03e-119	15.5	0.000679753	31.136	150.9	14	100	1	18
DSS1	YMR287C	3'-5' exoribonuclease; component of the mitochondrial degradosome along with the ATP-dependent RNA helicase Suv3p; the degradosome associates with the ribosome and mediates turnover of aberrant or unprocessed RNAs	0.910002	3.75652	7.42804e-06	0.000101131	0.188761	11	1	9	9	10.8	110.82	969	1.59e-95	1.1	4.18275e-05	0.29206	38.202	4	13	1	8	8	9.6	110.82	969	8.33e-50	1.3	6.08597e-05	0.290385	46.271	6	16	1	10	10	14	110.82	969	2.58e-49	1.7	7.45536e-05	5.4023	146.92	5	19	1	10
ISM1	YPL040C	Mitochondrial isoleucyl-tRNA synthetase; null mutant is deficient in respiratory growth	3.69309	4.05224	8.29394e-06	0.000215576	0.0988748	29	1	18	18	20.8	115.79	1002	7.79e-82	2.9	0.000110272	1.9665	115.52	17	39	1	18	18	20.4	115.79	1002	2.53e-133	3.9	0.000182579	4.20822	63.671	19	37	1	19	19	20.9	115.79	1002	2.38e-70	3.7	0.000162264	2.8137	167.97	17	39	1	19
MET7	YOR241W	Folylpolyglutamate synthetase; catalyzes extension of the glutamate chains of the folate coenzymes, required for methionine synthesis and for maintenance of mitochondrial DNA; protein abundance increases in response to DNA replication stress	0.890991	3.18605	4.19422e-05	0.000114753	0.93931	5	1	5	5	10.6	62.151	548	2.19e-29	0.9	3.42225e-05	0.34587	32.072	3	6	1	4	4	6.8	62.151	548	2.01e-10	1.1	5.14967e-05	0.511404	64.699	4	5	1	3	3	7.3	62.151	548	2.29e-16	0.9	3.94695e-05	2.1983	153.54	2	5	1	4
MSE1	YOL033W	Mitochondrial glutamyl-tRNA synthetase; predicted to be palmitoylated	0.998587	3.81318	6.68142e-06	0.000305978	0.0561181	18	1	10	10	20.5	61.603	536	1.08e-72	3.4	0.000129285	0.20136	107.52	7	13	1	7	7	13.1	61.603	536	4.32e-34	2.4	0.000112356	0.319775	66.575	7	24	1	9	9	22.8	61.603	536	2.66e-61	4.5	0.000197348	4.0673	196.05	5	16	1	8
MSF1	YPR047W	Mitochondrial phenylalanyl-tRNA synthetase; active as a monomer, unlike the cytoplasmic subunit which is active as a dimer complexed to a beta subunit dimer; similar to the alpha subunit of E. coli phenylalanyl-tRNA synthetase	4.83035	6.58624	2.00184e-05	0.000492444	0.104471	52	1	16	16	41.2	54.828	469	2.91e-179	11.1	0.000422077	2.1725	21.308	22	60	1	18	18	39.4	54.828	469	1.87e-252	12.8	0.000599234	4.26967	51.685	16	32	1	15	15	33.9	54.828	469	2.94e-76	6.8	0.000298214	6.6271	90.037	11	36	1	12
MSK1	YNL073W	Mitochondrial lysine-tRNA synthetase; required for import of both aminoacylated and deacylated forms of tRNA(Lys) into mitochondria and for aminoacylation of mitochondrially encoded tRNA(Lys)	1.93035	4.4066	2.48968e-05	0.000423707	0.151009	22	1	11	11	23.8	66.127	576	7.18e-93	3.8	0.000144495	0.48487	49.081	13	39	1	15	15	30.9	66.127	576	5.51e-111	6.8	0.000318343	1.07133	56.075	17	29	1	17	17	38.7	66.127	576	1.32e-57	5	0.000219275	1.5111	161.56	10	43	1	19
MST1	YKL194C	Mitochondrial threonyl-tRNA synthetase; aminoacylates both the canonical threonine tRNA tT(UGU)Q1 and the unusual threonine tRNA tT(UAG)Q2 in vitro; lacks a typical editing domain, but has pre-transfer editing activity stimulated by the unusual tRNA-Thr	4.86198	7.8418	1.2682e-05	0.000334339	0.0974822	32	1	12	12	25.5	54.091	462	9.73e-63	6.9	0.000262372	2.535	40.277	14	50	1	18	18	40.7	54.091	462	3.52e-121	10.8	0.000505604	4.91521	94.146	19	44	1	15	15	36.6	54.091	462	3.46e-62	9.5	0.000416623	7.1286	88.899	8	42	1	12
MSW1	YDR268W	Mitochondrial tryptophanyl-tRNA synthetase	2.16219	5.03085	2.87055e-05	0.000586231	0.125841	42	1	13	13	41.4	43.015	379	4.55e-92	11.1	0.000422077	0.44824	35.781	14	48	1	12	12	43.3	43.015	379	9.23e-76	12.7	0.000594553	0.96581	50.588	13	26	1	9	9	30.3	43.015	379	9.39e-43	6.9	0.0003026	5.3343	163.74	4	24	1	9
MTF2	YDL044C	Mitochondrial protein that interacts with mitochondrial RNA polymerase; interacts with an N-terminal region of mitochondrial RNA polymerase (Rpo41p) and couples RNA processing and translation to transcription	0.789086	4.39421	3.48405e-05	0.000462738	0.193497	33	1	10	10	24.1	51.192	440	1.41e-239	7.5	0.000285187	0.27015	52.76	11	32	1	12	12	29.8	51.192	440	3.43e-104	7.3	0.000341751	0.279275	47.102	12	31	1	11	11	30.9	51.192	440	2.54e-95	7	0.000306985	6.907	75.907	11	52	1	14
PDA1	YER178W	E1 alpha subunit of the pyruvate dehydrogenase (PDH) complex; catalyzes the direct oxidative decarboxylation of pyruvate to acetyl-CoA; phosphorylated; regulated by glucose; PDH complex is concentrated in spots within the mitochondrial matrix, often near the ERMES complex and near peroxisomes	5.4928	21.9313	0.000950331	0.00534802	0.456673	550	2	31	31	77.6	46.343	420	0	131	0.00498127	3.9982	40.28	34	842	2	31	31	81.4	46.343	420	0	200.5	0.00938644	8.58664	69.348	34	592	1	30	29	67.6	46.343	420	8.84e-237	141	0.00618356	21.737	141.23	34	582	2	31
PKP2	YGL059W	Mitochondrial protein kinase; negatively regulates activity of the pyruvate dehydrogenase complex by phosphorylating the ser-133 residue of the Pda1p subunit; acts in concert with kinase Pkp1p and phosphatases Ptc5p and Ptc6p; relocalizes from mitochondrion to cytoplasm upon DNA replication stress	0.478884	3.74119	3.83145e-05	0.000262304	0.375389	20	1	11	11	27.5	57.293	491	9.09e-107	4.1	0.000155902	0.20202	82.384	10	31	1	11	11	29.5	57.293	491	4.06e-76	6.3	0.000294936	0.347162	62.979	10	30	1	12	12	30.8	57.293	491	8.53e-86	6.1	0.000267516	6.9932	85.898	10	41	1	11
PUT1	YLR142W	Proline oxidase; nuclear-encoded mitochondrial protein involved in utilization of proline as sole nitrogen source; PUT1 transcription is induced by Put3p in the presence of proline and the absence of a preferred nitrogen source	1.1657	#N/A			#DIV/0!	--	--	--	--	--	--	--	--	--		--	--	--	--	--	--	--	--	--	--	--	--		--	--	--	--	--	--	--	--	--	--	--	--		--	--	--	--	--	--
SLM5	YCR024C	Mitochondrial asparaginyl-tRNA synthetase	3.14981	13.5703		0.000197369	0	18	1	11	11	26.6	56.784	492	3.09e-53	3.7	0.000140692	1.4715	50.329	8	29	1	12	12	31.9	56.784	492	5.63e-115	5.9	0.000276209	3.38238	57.825	12	15	1	7	7	14.8	56.784	492	1.12e-20	3	0.000131565	14.983	85.585	5	16	1	7
MCR1	YKL150W	Mitochondrial NADH-cytochrome b5 reductase; involved in ergosterol biosynthesis	2.65283	1.44401	0.00117353	0.00464099	0.649839	987	2	28	28	85.8	34.137	302	0	326.8	0.0124266	1.5323	68.724	75	858	1	24	24	84.1	34.137	302	0	284.1	0.0133002	2.31048	109.25	48	837	1	25	25	84.8	34.137	302	0	277.2	0.0121566	0.6852	184.47	58	521	1	22
CMC1	YKL137W	Copper-binding protein of the mitochondrial intermembrane space; evolutionarily conserved; may be involved in delivering copper from the matrix to the cytochrome c oxidase complex; contains a twin CX9C motif	6.67908	30.8472	4.2193e-05	0.000489588	0.221479	33	1	4	4	40.5	13.007	111	9.03e-84	29.7	0.00112934	10.582	10.258	2	2	1	1	1	8.1	13.007	111	0.00037957	1.8	8.42673e-05	5.60978	n. def.	1	31	1	4	4	40.5	13.007	111	2.67e-20	27.9	0.00122356	52.954	139.29	2	20	1	4
COA4	YLR218C	Twin Cx(9)C protein involved in cytochrome c oxidase organization; organization includes assembly or stability; localizes to the mitochondrial intermembrane space via the Mia40p-Erv1p system; interacts genetically with CYC1 and with cytochrome c oxidase assembly factors	17.4798	1.5284	2.38572e-05	8.85849e-05	0.692123	11	1	4	4	42.7	17.252	150	5.7e-29	7.3	0.000277582	9.0512	33.508	3	--	--	--	--	--	--	--	--	--		--	--	--	8	1	4	4	42.7	17.252	150	6.46e-19	5.3	0.000232432	1.5284	74.122	2	2	1	1
CYC3	YAL039C	Cytochrome c heme lyase (holocytochrome c synthase); attaches heme to apo-cytochrome c (Cyc1p or Cyc7p) in the mitochondrial intermembrane space; human ortholog may have a role in microphthalmia with linear skin defects (MLS)	0.425808	5.96607	0.000132271	0.0011347	0.299576	99	1	11	11	48.7	30.081	269	2.53e-73	36.8	0.00139932	0.26809	12.973	7	53	1	8	8	33.5	30.081	269	3.75e-38	19.7	0.000922259	0.48852	9.1328	3	60	1	8	8	33.5	30.081	269	1.05e-39	22.3	0.000977967	2.6105	48.381	3	34	1	7
MIX14	YDR031W	Mitochondrial intermembrane space protein of unknown function; required for normal oxygen consumption; contains twin cysteine-x9-cysteine motifs; protein abundance increases in response to DNA replication stress	7.46286	13.1442		0.000808301	0	78	1	7	7	55.4	13.866	121	1.27e-90	64.5	0.00245261	5.3168	183.95	3	--	--	--	--	--	--	--	--	--		--	--	--	51	1	7	7	62.8	13.866	121	5.52e-41	42.1	0.0018463	27.32	43.999	3	27	1	4
MPM1	YJL066C	Mitochondrial intermembrane space protein of unknown function	7.70428	13.1103	0.000101199	0.00064417	0.403739	86	1	14	14	66.7	28.47	252	1.05e-172	34.1	0.00129665	3.9059	28.753	17	111	1	10	10	58.3	28.47	252	5.07e-192	44	0.00205987	10.2872	43.269	12	81	1	12	12	61.5	28.47	252	3.86e-123	32.1	0.00140775	28.536	127.93	12	63	1	10
PET191	YJR034W	Protein required for assembly of cytochrome c oxidase; exists as an oligomer; described as both an integral mitochondrial inner membrane protein facing the intermembrane space (IMS) and as a soluble IMS protein; contains a twin Cx9C motif; imported into the IMS via the MIA import machinery	4.98754	14.9713	0.000177116	0.00141807	0.320985	57	1	11	11	72.2	12.394	108	2.81e-93	52.8	0.00200772	5.3983	57.23	15	4	1	3	3	26.9	12.394	108	2.16e-23	3.7	0.000173216	3.58551	3.5241	4	34	1	8	8	51.9	12.394	108	1.28e-42	31.5	0.00138143	13.574	136.28	7	36	1	6
CCS1	YMR038C	Copper chaperone for superoxide dismutase Sod1p; involved in oxidative stress protection; Met-X-Cys-X2-Cys motif within the N-terminal portion is involved in insertion of copper into Sod1p under conditions of copper deprivation; required for regulation of yeast copper genes in response to DNA-damaging agents; protein abundance increases in response to DNA replication stress	4.00568	7.45047	8.53412e-05	0.000167762	1.30734	7	1	4	4	23.3	27.33	249	1.69e-36	2.8	0.00010647	1.7688	51.675	5	12	1	5	5	25.7	27.33	249	8.56e-71	4.8	0.000224713	3.04971	51.407	3	6	1	2	2	10	27.33	249	5.76e-10	2.4	0.000105252	15.145	n. def.	1	2	1	1
TIM12	YBR091C	Essential protein of the inner mitochondrial membrane; peripherally localized; component of the TIM22 complex, which is a twin-pore translocase that mediates insertion of numerous multispanning inner membrane proteins	3.28366	11.3748	0.000111692	0.000539144	0.532403	21	1	3	3	23.9	12.284	109	4.03e-19	19.3	0.000733882	4.8433	0.37448	2	8	1	2	2	15.6	12.284	109	3.2e-06	7.3	0.000341751	6.22587	n. def.	1	18	1	3	3	38.5	12.284	109	1.95e-18	16.5	0.000723608	23.51	n. def.	1	6	1	3
TIM9	YEL020W-A	Essential protein of the mitochondrial intermembrane space; forms a complex with Tim10p (TIM10 complex) that delivers hydrophobic proteins to the TIM22 complex for insertion into the inner membrane	6.77059	20.1782	0.000806938	0.00347068	0.597517	277	1	7	7	69	10.202	87	8.62e-154	318.4	0.0121072	5.4331	136.02	12	3	1	2	2	25.3	10.202	87	2.22e-36	3.4	0.000159172	6.00528	87.705	2	81	1	6	6	69	10.202	87	4.33e-104	93.1	0.0040829	7.2695	131.18	7	87	1	5
MIA40	YKL195W	Mitochondrial oxidoreductase; involved in mitochondrial intermembrane space import; component of MIA pathway which mediates import and oxidative folding of substrates including small proteins containing twin cysteine motifs; acts in concert with Erv1p, which oxidizes the cysteine residues of Mia40p to comprise a disulfide relay system that catalyzes import; also mediates folding of Atp23p via a c…	3.77979	2.71195	0.000184831	0.0012239	0.388107	92	1	11	11	37	44.536	403	2.76e-133	22.8	0.00086697	3.3275	35.143	19	39	1	7	7	24.3	44.536	403	5.84e-131	9.7	0.000454107	6.34115	49.728	12	40	1	10	10	28.5	44.536	403	7.48e-94	9.9	0.000434165	1.6724	127.94	14	45	1	7
PRD1	YCL057W	Zinc metalloendopeptidase; found in the cytoplasm and intermembrane space of mitochondria; with Cym1p, involved in degradation of mitochondrial proteins and of presequence peptides cleaved from imported proteins; protein abundance increases in response to DNA replication stress	6.97279	9.51511	0.000115541	0.000270468	1.09785	24	1	15	15	25.3	81.933	712	1.11e-159	3.4	0.000129285	6.2123	72.264	11	47	1	18	18	31	81.933	712	1.46e-147	6.6	0.00030898	12.532	76.746	12	33	1	13	13	22.6	81.933	712	1.56e-60	4.6	0.000201733	16.89	73.392	7	25	1	12
UPS3	YDR185C	Mitochondrial protein of unknown function; similar to Ups1p and Ups2p which are involved in regulation of mitochondrial cardiolipin and phosphatidylethanolamine levels; null is viable but interacts synthetically with ups1 and ups2 mutations; UPS3 has a paralog, UPS2, that arose from the whole genome duplication	0.378548	3.57369		6.08763e-05	0	4	1	3	3	17.3	20.921	179	6.14e-11	2.2	8.3655e-05	0.23474	12.518	2	4	1	2	2	10.6	20.921	179	3.55e-08	2.2	0.000102993	0.522357	6.4624	2	4	1	2	2	10.6	20.921	179	1.02e-08	2.2	9.64811e-05	4.715	71.373	2	3	1	3
GEM1	YAL048C	Outer mitochondrial membrane GTPase, subunit of the ERMES complex; potential regulatory subunit of the ERMES complex that links the ER to mitochondria and may promote inter-organellar calcium and phospholipid exchange as well as coordinating mitochondrial DNA replication and growth; cells lacking Gem1p contain collapsed, globular, or grape-like mitochondria; ortholog of metazoan Miro GTPases	0.280301	3.06766	1.46053e-05	0.000199978	0.187694	22	1	13	13	23.4	75.149	662	2.37e-139	3.3	0.000125482	0.098981	88.513	9	20	1	12	12	21.1	75.149	662	8.8e-60	3	0.000140445	0.185398	92.503	10	41	1	17	17	30.8	75.149	662	1.23e-93	6.2	0.000271901	2.656	54.691	20	15	1	10
HFD1	YMR110C	Hexadecenal dehydrogenase; involved in the conversion of sphingosine 1-phosphate breakdown product hexadecenal to hexadecenoic acid; located in the mitochondrial outer membrane and also in lipid particles; has similarity to ALDH3A2, a human fatty aldehyde dehydrogenase (FALDH) mutated in Sjogren-Larsson syndrome, a neurocutaneous disorder	0.343507	5.114	0.000384291	0.000717708	1.37606	88	1	20	20	44	59.978	532	6.04e-152	16.5	0.000627412	0.14331	44.943	21	88	1	19	19	39.5	59.978	532	6.75e-164	16.5	0.00077245	0.313676	61.826	21	91	1	18	18	42.7	59.978	532	9.73e-113	17.1	0.000749921	3.9017	129.25	22	119	1	19
MDV1	YJL112W	Peripheral protein of cytosolic face of mitochondrial outer membrane; required for mitochondrial fission; interacts with Fis1p and with the dynamin-related GTPase Dnm1p; contains WD repeats; MDV1 has a paralog, CAF4, that arose from the whole genome duplication	2.35553	2.1426	3.77137e-05	0.000127305	0.761336	3	1	3	3	6	80.031	714	9.94e-26	0.4	1.521e-05	2.1572	15.966	2	--	--	--	--	--	--	--	--	--		--	--	--	6	1	4	4	8.5	80.031	714	1.55e-53	0.8	3.5084e-05	2.1426	45.47	2	6	1	5
MMR1	YLR190W	Phosphorylated protein of the mitochondrial outer membrane; localizes only to mitochondria of the bud; interacts with Myo2p to mediate mitochondrial distribution to buds; mRNA is targeted to the bud via the transport system involving She2p	3.35146	2.39377	1.25141e-05	0.000116166	0.276849	12	1	7	7	19.3	54.816	491	1.76e-52	2.4	9.126e-05	1.7983	99.822	5	4	1	3	3	6.9	54.816	491	4.81e-17	0.8	3.74521e-05	2.64767	35.743	3	13	1	6	6	17.3	54.816	491	1.41e-37	2.6	0.000114023	0.79233	210.16	3	3	1	3
OM14	YBR230C	Mitochondrial outer membrane receptor for cytosolic ribosomes; integral protein of the outer membrane that interacts with the nascent chain-associated complex (NAC) bound to ribosomes, contributing to co-translational mitochondrial import; interacts with porin (Por1p) and Om45p; abundance is decreased in cells grown in glucose relative to other carbon sources	0.400458	5.97847	0.000150256	0.00235372	0.164059	79	1	4	4	39.6	14.609	134	5.5e-92	59	0.00224347	0.17854	49.889	15	65	1	5	5	44	14.609	134	5.56e-60	48.5	0.00227054	0.430459	104.54	13	88	1	4	4	39.6	14.609	134	2.09e-57	65.7	0.00288128	3.0861	169.43	17	104	1	4
OM45	YIL136W	Mitochondrial outer membrane protein of unknown function; major constituent of the outer membrane, located on the outer (cytosolic) face; interacts with porin (Por1p) and with Om14p; imported via the presequence pathway involving the TOM and TIM23 complexes, then assembled in the outer membrane by Mim1p; protein abundance increases in response to DNA replication stress	1.12137	2.6938	0.00304361	0.0048622	1.60872	1156	1	38	38	69.7	44.58	393	0	294.1	0.0111831	1.0069	41.353	84	562	1	31	31	56.7	44.58	393	0	143	0.00669457	1.49314	54.429	54	838	1	34	34	60.8	44.58	393	0	213.2	0.00934989	2.2907	130.33	74	519	1	31
UIP4	YPL186C	Protein that interacts with Ulp1p; a Ubl (ubiquitin-like protein)-specific protease for Smt3p protein conjugates; detected in a phosphorylated state in the mitochondrial outer membrane; also detected in ER and nuclear envelope	1.18457	0.191118	0.000236531	7.44298e-05	8.16705	21	1	6	6	25.7	34.221	304	3.64e-81	6.9	0.000262372	0.74114	32.738	8	12	1	4	4	18.8	34.221	304	5.62e-41	3.9	0.000182579	1.30693	22.692	5	8	1	5	5	21.1	34.221	304	3.51e-21	2.6	0.000114023	0.094334	n. def.	1	5	1	2
YGR266W	YGR266W	Protein of unknown function; predicted to contain a single transmembrane domain; mutant has increased aneuploidy tolerance; localized to both the mitochondrial outer membrane and the plasma membrane; protein abundance increases in response to DNA replication stress	2.74548	5.73209	6.08342e-05	9.72562e-05	1.60751	14	1	9	9	17.1	81.19	701	1.62e-43	2	7.605e-05	2.0014	33.771	5	36	1	15	15	24.8	81.19	701	1.14e-62	5.1	0.000238757	3.78415	85.494	13	34	1	14	14	27.5	81.19	701	2.54e-67	4.9	0.00021489	3.6024	72.539	6	33	1	15
ZEO1	YOL109W	Peripheral membrane protein of the plasma membrane; interacts with Mid2p; regulates the cell integrity pathway mediated by Pkc1p and Slt2p; the authentic protein is detected in a phosphorylated state in highly purified mitochondria	4.92556	10.2748	0.00706183	0.00258978	7.00775	91	1	11	11	61.9	12.589	113	2.91e-239	80.5	0.00306101	5.8954	85.25	18	6	1	3	3	16.8	12.589	113	6.48e-27	5.3	0.00024812	4.22172	76.911	2	39	1	8	8	52.2	12.589	113	1.02e-37	34.5	0.001513	10.465	132.19	10	38	1	8
ATP25	YMR098C	Mitochondrial protein required for the stability of Oli1p (Atp9p) mRNA; also required for the Oli1p ring formation; YMR098C is not an essential gene	0.802461	5.27904	1.55875e-05	0.000264071	0.151698	20	1	8	8	19.6	70.413	612	4.19e-117	3.3	0.000125482	0.27159	20.744	7	24	1	9	9	20.1	70.413	612	3.02e-50	3.9	0.000182579	0.480654	38.022	9	25	1	13	13	28.4	70.413	612	5.56e-52	4.1	0.000179806	3.4525	107.6	6	17	1	8
DLD1	YDL174C	D-lactate dehydrogenase; oxidizes D-lactate to pyruvate, transcription is heme-dependent, repressed by glucose, and derepressed in ethanol or lactate; located in the mitochondrial inner membrane	0.342272	4.60571	0.000397144	0.00397531	0.256744	340	1	34	34	66.1	65.292	587	0	57.9	0.00220165	0.21057	53.38	59	278	1	28	28	55.4	65.292	587	0	47.4	0.00221904	0.501178	64.34	52	326	1	29	29	60.1	65.292	587	1.99e-279	55.5	0.00243395	3.8321	128.25	51	286	1	29
HEM14	YER014W	Protoporphyrinogen oxidase; a mitochondrial enzyme that catalyzes the seventh step in the heme biosynthetic pathway, converting protoporphyrinogen IX to protoporphyrin IX; inhibited by diphenyl ether-type herbicides	0.475582	4.89179	0.000103411	0.000575967	0.461416	70	1	27	27	55.7	59.702	539	1.42e-155	13	0.000494325	0.27135	32.813	27	80	1	22	22	46.8	59.702	539	6.26e-179	14.8	0.000692864	0.603136	49.016	20	83	1	30	30	64.9	59.702	539	6.28e-164	15.4	0.000675368	4.1697	93.08	26	76	1	22
MRPL32	YCR003W	Mitochondrial ribosomal protein of the large subunit; protein abundance increases in response to DNA replication stress	7.47774	23.18	2.56003e-05	0.000403994	0.162853	12	1	4	4	19.1	21.437	183	3.7e-21	6.6	0.000250965	8.1781	32.503	5	5	1	2	2	9.3	21.437	183	3.04e-11	2.7	0.000126401	9.18949	35.335	2	4	1	1	1	6	21.437	183	9.53e-18	2.2	9.64811e-05	47.782	n. def.	1	10	1	2
MSS1	YMR023C	Mitochondrial protein; forms a heterodimer complex with Mto1p that performs the 5-carboxymethylaminomethyl modification of the wobble uridine base in mitochondrial tRNAs; similar to human GTPBP3	0.537575	3.66901	7.0536e-06	0.000165876	0.109283	10	1	4	4	11	58.351	526	3.44e-43	1.9	7.22475e-05	0.67385	197.14	4	11	1	5	5	11.4	58.351	526	3.14e-33	2.1	9.83118e-05	0.4013	40.967	6	14	1	8	8	18.4	58.351	526	1.1e-38	2.7	0.000118409	7.0731	91.241	5	6	1	3
MTG1	YMR097C	Putative GTPase peripheral to the mitochondrial inner membrane; essential for respiratory competence, likely functions in assembly of the large ribosomal subunit, has homologs in plants and animals	0.420938	5.01893	9.76626e-06	0.000308239	0.0814263	20	1	9	9	30.2	42.144	367	1.3e-72	5.4	0.000205335	0.30174	82.704	9	15	1	8	8	28.1	42.144	367	4.82e-58	4.1	0.000191942	0.212035	72.255	8	28	1	12	12	41.1	42.144	367	1.35e-44	7.6	0.000333298	6.1415	112.45	9	19	1	8
MTG2	YHR168W	Putative GTPase; member of the Obg family; peripheral protein of the mitochondrial inner membrane that associates with the large ribosomal subunit; required for mitochondrial translation, possibly via a role in ribosome assembly	0.878216	5.04889	4.74345e-06	0.000127695	0.0954653	5	1	4	4	10	57.846	518	4.8e-66	1	3.8025e-05	0.25353	80.239	3	6	1	4	4	13.7	57.846	518	5.66e-32	1.2	5.61782e-05	0.369481	48.825	3	11	1	6	6	17.8	57.846	518	2.49e-38	2.1	9.20956e-05	2.2349	85.111	2	7	1	3
PET122	YER153C	Mitochondrial translational activator specific for the COX3 mRNA; acts together with Pet54p and Pet494p; located in the mitochondrial inner membrane	0.195061	4.3795	9.41169e-06	0.000244628	0.0988748	5	1	3	3	15.4	29.155	254	2.72e-15	2	7.605e-05	0.1466	66.768	3	11	1	4	4	22.8	29.155	254	4.52e-16	4.3	0.000201305	0.243522	n. def.	1	8	1	4	4	21.7	29.155	254	3.53e-13	3.1	0.000135951	4.3795	27.223	3	11	1	4
PET309	YLR067C	Specific translational activator for the COX1 mRNA; binds to the COX1 mRNA; also influences stability of intron-containing COX1 primary transcripts; localizes to the mitochondrial inner membrane; contains 12 pentatricopeptide repeats (PPRs)	0.574187	3.95381		0.000104017	0	7	1	6	6	6.1	112.64	965	2.05e-15	0.7	2.66175e-05	0.33298	29.823	3	4	1	2	2	1.8	112.64	965	1.06e-05	0.4	1.87261e-05	0.815395	11.565	2	12	1	7	7	7	112.64	965	5.36e-26	1.2	5.2626e-05	2.6211	138.74	5	3	1	3
TCM62	YBR044C	Protein involved in assembly of the succinate dehydrogenase complex; mitochondrial; putative chaperone	3.15298	15.9239	1.92178e-05	0.000436079	0.113257	46	1	15	15	39.3	64.251	572	2.26e-99	8	0.0003042	1.9245	20.144	19	49	1	15	15	36.5	64.251	572	7.95e-179	8.6	0.00040261	3.76237	40.201	17	32	1	14	14	37.6	64.251	572	9.46e-76	5.6	0.000245588	15.785	79.219	15	41	1	16
ACP1	YKL192C	Mitochondrial matrix acyl carrier protein; involved in biosynthesis of octanoate, which is a precursor to lipoic acid; activated by phosphopantetheinylation catalyzed by Ppt2p	7.22506	23.312	0.000511683	0.00217398	0.604881	143	1	5	5	41.6	13.943	125	2.98e-95	114.4	0.00435006	8.2784	26.454	11	30	1	3	3	22.4	13.943	125	5.61e-22	24	0.00112356	12.7462	134.13	6	72	1	4	4	35.2	13.943	125	3.75e-36	57.6	0.00252605	31.168	167.73	6	51	1	4
ADH4	YGL256W	Alcohol dehydrogenase isoenzyme type IV; dimeric enzyme demonstrated to be zinc-dependent despite sequence similarity to iron-activated alcohol dehydrogenases; transcription is induced in response to zinc deficiency	6.25465	15.532	0.00019675	5.57207e-05	9.07451	2	1	2	2	6.3	41.142	382	3.25e-13	0.5	1.90125e-05	5.8601	n. def.	1	8	1	6	6	23.8	41.142	382	9.96e-31	2.1	9.83118e-05	2.86928	13.593	3	2	1	1	1	4.5	41.142	382	0.00012242	0.5	2.19275e-05	23.484	n. def.	1	2	1	2
AI1	Q0050	Reverse transcriptase required for splicing of the COX1 pre-mRNA; encoded by a mobile group II intron within the mitochondrial COX1 gene	0.239837	4.58063	1.28521e-05	0.000143165	0.230708	30	1	14	14	17.7	96.078	834	8.6e-201	3.6	0.00013689	0.1515	94.6	7	37	1	15	15	16.8	96.078	834	1.12e-85	4.4	0.000205987	0.130815	64.76	11	47	1	15	15	18	96.078	834	1.27e-81	5.6	0.000245588	5.0658	126.93	15	36	1	15
AI2	Q0055	Reverse transcriptase required for splicing of the COX1 pre-mRNA; encoded by a mobile group II intron within the mitochondrial COX1 gene	0.208477	5.75836	1.39989e-06	7.27717e-05	0.0494374	14	1	11	11	13.6	98.007	854	1.39e-55	1.6	6.084e-05	0.27879	126.09	4	13	1	7	7	7.5	98.007	854	1.09e-17	1.5	7.02227e-05	0.138164	159.8	4	25	1	13	13	16	98.007	854	4.98e-73	2.9	0.00012718	4.1148	111.37	9	25	1	12
AI3	Q0060	Endonuclease I-SceIII; encoded by a mobile group I intron within the mitochondrial COX1 gene	0.395327	4.4733		4.25269e-05	0	7	1	4	4	16.9	47.917	415	2.19e-37	1.7	6.46425e-05	0.078551	n. def.	1	5	1	4	4	13.3	47.917	415	5.24e-22	1.2	5.61782e-05	0.204549	102.65	2	20	1	9	9	29.2	47.917	415	3.36e-38	4.8	0.000210504	4.0326	52.308	5	15	1	7
AI5_ALPHA	Q0070	Endonuclease I-SceIV; involved in intron mobility; encoded by a mobile group I intron within the mitochondrial COX1 gene	0.957207	5.733		1.05894e-05	0	1	1	1	1	1.4	72.164	630	0.00096238	0.2	7.605e-06	0.66955	n. def.	1	4	1	2	2	3	72.164	630	4.97e-09	0.6	2.80891e-05	1.24486	57.538	2	4	1	2	2	3	72.164	630	5.35e-23	0.6	2.6313e-05	5.733	6.8255	2	--	--	--
AIF1	YNR074C	Mitochondrial cell death effector; translocates to the nucleus in response to apoptotic stimuli, homolog of mammalian Apoptosis-Inducing Factor, putative reductase	#N/A	4.8823			#DIV/0!	--	--	--	--	--	--	--	--	--		--	--	--	--	--	--	--	--	--	--	--	--		--	--	--	2	1	2	2	4.8	41.335	378	3.7e-05	0.5	2.19275e-05	4.8823	n. def.	1	--	--	--
AIM10	YER087W	Protein with similarity to tRNA synthetases; non-tagged protein is detected in purified mitochondria; null mutant is viable and displays elevated frequency of mitochondrial genome loss	6.03059	6.66418	1.8743e-05	0.000529698	0.0909359	40	1	15	15	35.1	65.88	576	6.94e-114	6.9	0.000262372	3.5554	51.41	15	67	1	21	21	45.8	65.88	576	1.9e-165	11.6	0.000543056	6.65247	55.807	19	54	1	15	15	32.5	65.88	576	8.27e-75	9.4	0.000412237	7.0443	122.31	10	45	1	15
AIM17	YHL021C	Putative protein of unknown function; the authentic, non-tagged protein is detected in highly purified mitochondria in high-throughput studies; null mutant displays reduced frequency of mitochondrial genome loss	5.31071	10.3457	0.000116192	0.00086767	0.34415	69	1	15	15	47.3	53.134	465	7.37e-212	14.8	0.00056277	1.8973	67.449	24	73	1	13	13	46.7	53.134	465	1.37e-239	15.7	0.000734998	3.9384	74.051	19	53	1	12	12	37.8	53.134	465	2.38e-105	11.4	0.000499947	11.298	126.84	16	58	1	14
AIM22	YJL046W	Putative lipoate-protein ligase; required along with Lip2 and Lip5 for lipoylation of Lat1p and Kgd2p; similar to E. coli LplA; null mutant displays reduced frequency of mitochondrial genome loss	3.21868	4.62811		0.000233024	0	11	1	7	7	17.6	47.003	409	2.76e-38	2.7	0.000102667	2.5699	43.815	5	38	1	15	15	44.7	47.003	409	5.04e-121	9.3	0.000435381	3.83362	47.164	16	29	1	10	10	32.3	47.003	409	4.21e-85	7.1	0.000311371	7.5741	77.074	6	17	1	10
AIM23	YJL131C	Mitochondrial translation initiation factor 3 (IF3, mIF3); evolutionarily conserved; binds to E. coli ribosomes in vitro; null mutant displays severe respiratory growth defect and elevated frequency of mitochondrial genome loss	3.41983	6.95878	2.64724e-05	0.000380895	0.178612	41	1	13	13	35.4	41.461	356	1.39e-76	11.5	0.000437287	1.6401	32.087	18	10	1	6	6	22.2	41.461	356	1.39e-59	2.8	0.000131082	2.39435	37.497	5	16	1	8	8	29.2	41.461	356	1.57e-53	4.5	0.000197348	2.292	616.64	3	15	1	5
AIM34	YMR003W	Protein of unknown function; GFP-fusion protein localizes to the mitochondria; null mutant is viable and displays reduced frequency of mitochondrial genome loss	0.408728	3.68813		6.72031e-05	0	--	--	--	--	--	--	--	--	--		--	--	--	--	--	--	--	--	--	--	--	--		--	--	--	6	1	1	1	4	22.741	198	0.0017959	3	0.000131565	2.3163	91.227	2	--	--	--
INA17	YPL099C	F1F0 ATPase synthase peripheral stalk assembly factor; subunit of the matrix-exposed inner mitochondrial membrane localized INA complex (Ina22p-Ina17p) involved in assembly of the F1F0 peripheral stalk; co-purifies with Ina22p and ATP synthase subunits; null mutant displays elevated frequency of mitochondrial genome loss and has a respiratory growth defect	1.02575	0.104204		0.00041982	0	31	1	7	7	37.4	21.842	182	6.57e-266	17	0.000646425	0.18491	43.412	14	5	1	2	2	15.9	21.842	182	9.54e-24	2.7	0.000126401	1.45728	47.989	3	13	1	5	5	33.5	21.842	182	5.75e-96	7.1	0.000311371	0.091107	144.91	4	7	1	2
ALA1	YOR335C	Cytoplasmic and mitochondrial alanyl-tRNA synthetase; required for protein synthesis; point mutation (cdc64-1 allele) causes cell cycle arrest at G1; lethality of null mutation is functionally complemented by human homolog AARS; mutations in human homolog AARS are associated with autoimmune disease polymyositis/dermatomyositis	3.91074	6.89099	0.000410527	0.000187575	5.6246	16	1	10	10	11.9	107.28	958	2.7e-57	1.7	6.46425e-05	1.9236	43.826	10	33	1	17	17	20.6	107.28	958	8.38e-104	3.4	0.000159172	3.06382	56.6	18	20	1	11	11	14.8	107.28	958	1.47e-59	2.1	9.20956e-05	15.399	87.028	6	22	1	13
ALD6	YPL061W	Cytosolic aldehyde dehydrogenase; activated by Mg2+ and utilizes NADP+ as the preferred coenzyme; required for conversion of acetaldehyde to acetate; constitutively expressed; locates to the mitochondrial outer surface upon oxidative stress	1.42576	2.3529	0.00139936	0.000140433	25.6086	--	--	--	--	--	--	--	--	--		--	--	--	3	1	3	3	7.4	54.414	500	4.86e-12	0.6	2.80891e-05	2.30394	n. def.	1	3	1	2	2	4.4	54.414	500	4.29e-09	0.6	2.6313e-05	2.3529	57.676	2	--	--	--
APE2	YKL157W	Aminopeptidase yscII; may have a role in obtaining leucine from dipeptide substrates; APE2 has a paralog, AAP1, that arose from the whole genome duplication	13.2652	3.94714	0.00042017	0.0006737	1.60281	--	--	--	--	--	--	--	--	--		--	--	--	311	1	45	41	51.6	107.75	952	0	32.7	0.00153086	13.2652	62.174	39	--	--	--	--	--	--	--	--	--		--	--	--	--	--	--
APN1	YKL114C	Major apurinic/apyrimidinic endonuclease; 3'-repair diesterase; involved in repair of DNA damage by oxidation and alkylating agents; also functions as a 3'-5' exonuclease to repair 7,8-dihydro-8-oxodeoxyguanosine; genetically interacts with NTG1 to maintain mitochondrial genome integrity	2.91543	#N/A	6.62169e-05	0.000129083	1.31833	3	1	3	3	8.7	41.439	367	3.29e-21	0.8	3.042e-05	2.1933	23.623	3	2	1	2	2	6.3	41.439	367	1.36e-21	0.5	2.34076e-05	n. def.	n. def.	0	4	1	2	2	6.3	41.439	367	1.04e-15	1.1	4.82405e-05	n. def.	n. def.	0	4	1	2
AYR1	YIL124W	Bifunctional triacylglycerol lipase and 1-acyl DHAP reductase; NADPH-dependent 1-acyl dihydroxyacetone phosphate reductase involved in phosphatidic acid biosynthesis; lipid droplet triacylglycerol lipase involved in the mobilization of non-polar lipids; found in lipid particles, the endoplasmic reticulum and the mitochondrial outer membrane; required for spore germination; role in cell wall biosy…	0.405552	4.26304	0.000284316	0.000846116	0.863567	37	1	12	12	53.5	32.814	297	9.3e-78	12.5	0.000475312	0.16283	50.525	11	29	1	9	9	34.3	32.814	297	1.71e-71	9.8	0.000458789	0.413839	60.627	11	40	1	10	10	44.1	32.814	297	1.19e-55	13.5	0.000592043	3.2808	114.3	14	33	1	10
BIO2	YGR286C	Biotin synthase; catalyzes the conversion of dethiobiotin to biotin, which is the last step of the biotin biosynthesis pathway; complements E. coli bioB mutant	3.49311	9.46102	3.27572e-05	0.000212856	0.395499	69	1	13	13	38.4	41.884	375	2.66e-143	18.4	0.00069966	2.5363	45.744	13	68	1	10	10	31.7	41.884	375	9.33e-87	18.1	0.000847354	3.10106	52.677	11	67	1	13	13	44	41.884	375	1.14e-102	17.9	0.000785005	16.199	125.21	7	55	1	11
CBP1	YJL209W	Mitochondrial protein, regulator of COB mRNA stability and translation; interacts with the 5'-untranslated region of the COB mRNA; found in a complex at the inner membrane along with Pet309p; localizes to mitochondrial foci upon DNA replication stress	0.64148	3.52349	1.08071e-05	8.36003e-05	0.332219	--	--	--	--	--	--	--	--	--		--	--	--	4	1	3	3	5.4	76.171	654	4.85e-10	0.6	2.80891e-05	0.21716	29.006	2	5	1	5	5	8.6	76.171	654	5.9e-14	0.8	3.5084e-05	3.4465	217.8	2	4	1	4
CBP3	YPL215W	Mitochondrial protein required for assembly of cytochrome bc1 complex; forms a complex with Cbp6p that binds to mt ribosomes near the polypeptide tunnel exit and promotes efficient translation of the COB mRNA; Cbp3p-Cbp6p complex also interacts with newly synthesized cytochrome b (Cobp) and Cbp4p to promote assembly of Cobp into the cytochrome bc1 complex; Cbp3p-Cbp6p complex is sequestered if as…	0.310684	5.25662	0.000150945	0.00101668	0.381555	93	1	21	21	56.4	39.083	335	1.28e-173	27.8	0.00105709	0.19594	87.425	31	79	1	16	16	45.7	39.083	335	1.15e-202	23.6	0.00110484	0.341099	59.592	25	113	1	18	18	49.3	39.083	335	5.17e-115	33.7	0.00147791	5.4132	87.938	24	57	1	13
CBP6	YBR120C	Mitochondrial protein required for translation of the COB mRNA; forms a complex with Cbp3p that binds to mt ribosomes near the polypeptide tunnel exit and promotes efficient translation of the COB mRNA; Cbp3p-Cbp6p complex also interacts with newly synthesized cytochrome b (Cobp) and Cbp4p to promote assembly of Cobp into the cytochrome bc1 complex; Cbp3p-Cbp6p complex is sequestered if assembly …	1.17061	2.03222	0.000367257	0.00181369	0.520393	118	1	17	17	67.9	18.678	162	1.18e-112	72.8	0.00276822	1.7797	37.203	24	5	1	3	3	14.2	18.678	162	1.91e-05	3.1	0.000145127	1.7954	1.885	3	97	1	15	15	64.2	18.678	162	3.06e-68	59.9	0.00262692	1.7685	73.469	18	48	1	13
CDC48	YDL126C	AAA ATPase; subunit of polyubiquitin-selective segregase complex involved in ERAD, cell wall integrity during heat stress, mitotic spindle disassembly; subunit of complex involved in mitochondria-associated degradation; role in mobilizing membrane bound transcription factors by regulated ubiquitin/proteasome-dependent processing, in macroautophagy, PMN, RAD, ribophagy, homotypic ER membrane fusio…	0.549236	4.15009	0.00105438	2.76877e-05	97.8662	2	1	1	1	2	91.995	835	5.34e-12	0.2	7.605e-06	0.35264	5.975	2	3	1	2	2	4.1	91.995	835	1.57e-11	0.4	1.87261e-05	0.413924	16.85	2	2	1	1	1	2	91.995	835	3.93e-09	0.2	8.77101e-06	4.2627	n. def.	1	1	1	1
COX4	YGL187C	Subunit IV of cytochrome c oxidase; the terminal member of the mitochondrial inner membrane electron transport chain; precursor N-terminal 25 residues are cleaved during mitochondrial import; phosphorylated; spermidine enhances translation	3.80036	6.3293	0.00106445	0.00742941	0.36821	499	1	10	10	79.4	17.142	155	8.11e-264	321.9	0.0122402	4.1163	105.49	32	113	1	8	8	61.9	17.142	155	1.99e-195	72.9	0.00341283	5.36855	85.196	12	335	1	10	10	79.4	17.142	155	2.2e-193	216.1	0.00947707	5.7493	190.14	25	244	1	10
COX6	YHR051W	Subunit VI of cytochrome c oxidase (Complex IV); Complex IV is the terminal member of the mitochondrial inner membrane electron transport chain; expression is regulated by oxygen levels	3.52536	4.92086	0.00214399	0.00944439	0.583407	340	1	12	12	58.8	17.341	148	2.36e-189	229.7	0.00873434	3.9805	43.991	44	208	1	11	11	54.7	17.341	148	1.74e-181	140.5	0.00657753	6.91563	70.379	32	268	1	12	12	58.8	17.341	148	5.85e-128	181.1	0.00794215	5.0011	203.17	46	193	1	10
CYC2	YOR037W	Mitochondrial peripheral inner membrane protein; contains a FAD cofactor in a domain exposed in the intermembrane space; exhibits redox activity in vitro; likely participates in ligation of heme to acytochromes c and c1 (Cyc1p and Cyt1p)	0.234863	4.86529		0.000276554	0	16	1	9	9	29	42.367	366	2.08e-60	4.4	0.00016731	0.15775	18.073	6	15	1	6	6	20.2	42.367	366	2.3e-18	4.1	0.000191942	0.233438	30.363	5	20	1	7	7	23	42.367	366	3.14e-24	5.5	0.000241203	4.1549	69.557	10	17	1	6
DUG1	YFR044C	Cys-Gly metallo-di-peptidase; forms a complex with Dug2p and Dug3p to degrade glutathione (GSH) and other peptides containing a gamma-glu-X bond in an alternative pathway to GSH degradation by gamma-glutamyl transpeptidase (Ecm38p)	5.85695	6.46766	0.000568294	0.000578124	2.52625	56	1	18	18	47.4	52.871	481	8.12e-265	11.6	0.00044109	4.6483	75.139	15	93	1	20	20	58.4	52.871	481	0	19.3	0.000903533	6.23558	100.66	12	77	1	20	20	64	52.871	481	6.1e-205	16	0.000701681	2.2787	184.2	14	43	1	14
ECM10	YEL030W	Heat shock protein of the Hsp70 family; localized in mitochondrial nucleoids, plays a role in protein translocation, interacts with Mge1p in an ATP-dependent manner; overexpression induces extensive mitochondrial DNA aggregations; ECM10 has a paralog, SSC1, that arose from the whole genome duplication	1.2639	4.64045	0.000597059	0.00179901	0.85292	236	1	10	3	5.3	70.084	644	6.15e-98	36.6	0.00139171	0.47532	46.649	3	250	1	9	3	6.1	70.084	644	2.51e-67	38.8	0.00181643	0.568182	134.19	3	180	1	10	3	5.4	70.084	644	3.19e-52	28	0.00122794	5.5876	162.39	3	224	1	10
EHD3	YDR036C	3-hydroxyisobutyryl-CoA hydrolase; member of a family of enoyl-CoA hydratase/isomerases; non-tagged protein is detected in highly purified mitochondria in high-throughput studies; phosphorylated; mutation affects fluid-phase endocytosis	7.06312	12.56	7.79978e-05	0.00099103	0.202264	83	1	22	22	48.2	56.288	500	4.23e-137	16.6	0.000631215	3.456	37.763	27	97	1	19	19	44.4	56.288	500	7.51e-175	19.4	0.000908214	6.39672	128.82	21	70	1	17	17	44.6	56.288	500	1.58e-70	14	0.00061397	13.799	145.79	11	82	1	17
EIS1	YMR031C	Component of the eisosome required for proper eisosome assembly; similar to Uso1p; authentic, non-tagged protein is detected in a phosphorylated state in highly purified mitochondria in high-throughput studies; protein increases in abundance and relocalizes from plasma membrane to cytoplasm upon DNA replication stress; EIS1 has a paralog, YKL050C, that arose from the whole genome duplication	3.56099	6.11122	0.000486491	7.36752e-05	16.9698	42	1	19	19	31	93.344	843	2.63e-199	5	0.000190125	3.2604	65.769	12	19	1	8	8	13	93.344	843	7.01e-40	2.3	0.000107675	2.96921	34.879	4	21	1	11	11	19.5	93.344	843	1.05e-68	2.5	0.000109638	3.577	153.46	4	26	1	11
ENO1	YGR254W	Enolase I, a phosphopyruvate hydratase; catalyzes conversion of 2-phosphoglycerate to phosphoenolpyruvate during glycolysis and the reverse reaction during gluconeogenesis; expression repressed in response to glucose; protein abundance increases in response to DNA replication stress; N-terminally propionylated in vivo; ENO1 has a paralog, ENO2, that arose from the whole genome duplication	1.55349	4.83021	0.0160974	0.00045158	91.6104	98	1	18	6	18.3	46.816	437	2.62e-157	22.4	0.00085176	0.96458	37.092	9	84	1	14	5	13.3	46.816	437	1.86e-224	19.2	0.000898851	1.83187	60.171	8	56	1	14	3	8.2	46.816	437	3.27e-109	12.8	0.000561344	4.7702	213.45	5	67	1	13
ENO2	YHR174W	Enolase II, a phosphopyruvate hydratase; catalyzes conversion of 2-phosphoglycerate to phosphoenolpyruvate during glycolysis and the reverse reaction during gluconeogenesis; expression induced in response to glucose; ENO2 has a paralog, ENO1, that arose from the whole genome duplication	0.852549	3.85142	0.0131424	0.000423492	79.7539	95	1	16	4	15.3	46.914	437	4.54e-169	21.7	0.000825142	0.36885	34.623	5	77	1	13	4	15.3	46.914	437	2.02e-275	17.6	0.000823947	0.748503	53.653	5	63	1	16	5	17.2	46.914	437	4.49e-122	14.4	0.000631512	3.4537	95.104	4	71	1	13
ERP1	YAR002C-A	Member of the p24 family involved in ER to Golgi transport; role in misfolded protein quality control; forms heterotrimeric complex with Erp2p, Emp24p, and Erv25p; localized to COPII-coated vesicles; ERP1 has a paralog, ERP6, that arose from the whole genome duplication	2.00175	0.26457	0.00016648	0.000103027	4.15274	3	1	2	2	13.7	24.723	219	1.06e-22	1.4	5.3235e-05	3.3593	164	3	3	1	2	2	9.6	24.723	219	4.2e-09	1.4	6.55412e-05	0.644205	113.62	2	1	1	1	1	5.5	24.723	219	1.23e-05	0.5	2.19275e-05	0.26457	n. def.	1	--	--	--
FAU1	YER183C	5,10-methenyltetrahydrofolate synthetase; involved in folic acid biosynthesis	0.893113	4.27444	5.70273e-06	0.000243512	0.0601846	2	1	2	2	10.4	24.058	211	1.3e-06	0.9	3.42225e-05	0.60591	102.41	2	6	1	2	2	14.7	24.058	211	4.82e-09	2.8	0.000131082	0.416528	59.689	3	3	1	2	2	14.7	24.058	211	1.42e-07	1.4	6.1397e-05	6.8357	72.71	2	2	1	2
FBA1	YKL060C	Fructose 1,6-bisphosphate aldolase; required for glycolysis and gluconeogenesis; catalyzes conversion of fructose 1,6 bisphosphate to glyceraldehyde-3-P and dihydroxyacetone-P; locates to mitochondrial outer surface upon oxidative stress; N-terminally propionylated in vivo	1.54208	4.84168	0.00750732	0.000533598	36.1572	45	1	8	8	33.4	39.62	359	4.44e-120	12.5	0.000475312	1.5309	22.777	15	45	1	7	7	28.1	39.62	359	1.42e-272	12.5	0.00058519	2.45519	34.939	13	25	1	7	7	28.1	39.62	359	3.19e-99	7	0.000306985	5.0929	78.932	13	22	1	6
FMP30	YPL103C	Protein with a role in maintaining mitochondrial morphology; also involved in maintaining normal cardiolipin levels; mitochondrial inner membrane protein; proposed to be involved in N-acylethanolamine metabolism; related to mammalian N-acylPE-specific phospholipase D	1.02145	1.03829	2.52356e-06	0.000149925	0.0432577	11	1	6	6	13.5	54.367	468	1.51e-50	2.4	9.126e-05	0.21346	49.075	5	5	1	4	4	8.8	54.367	468	7.5e-08	1.1	5.14967e-05	0.253402	73.167	3	23	1	9	9	20.1	54.367	468	6.49e-27	4.9	0.00021489	1.2534	43.485	8	3	1	3
FMP46	YKR049C	Putative redox protein containing a thioredoxin fold; the authentic, non-tagged protein is detected in highly purified mitochondria in high-throughput studies	6.95862	19.3474	0.000403268	0.00112304	0.922831	131	1	15	15	82	15.65	133	2.08e-175	98.5	0.00374546	7.2527	26.066	15	40	1	11	11	75.9	15.65	133	4.75e-101	30.1	0.00140914	3.9116	39.573	12	119	1	12	12	71.4	15.65	133	1.84e-101	89.5	0.00392503	26.452	122.69	14	72	1	10
FOL1	YNL256W	Multifunctional enzyme of the folic acid biosynthesis pathway; has dihydropteroate synthetase, dihydro-6-hydroxymethylpterin pyrophosphokinase, and dihydroneopterin aldolase activities	0.8106	4.84917	1.76802e-05	9.84735e-05	0.461416	7	1	6	6	8	93.119	824	1.81e-13	0.8	3.042e-05	0.45472	48.025	4	6	1	5	5	6.4	93.119	824	1.59e-10	0.7	3.27706e-05	1.16648	81.569	5	13	1	11	11	14.6	93.119	824	1.56e-37	1.6	7.01681e-05	6.0576	84.385	8	3	1	3
FPR1	YNL135C	Peptidyl-prolyl cis-trans isomerase (PPIase); binds to the drugs FK506 and rapamycin; also binds to the nonhistone chromatin binding protein Hmo1p and may regulate its assembly or function; N-terminally propionylated in vivo	4.22916	9.91533	0.00233592	0.000523766	11.4616	29	1	5	5	57.9	12.158	114	1.47e-48	25.4	0.000965835	2.5232	41.884	4	23	1	5	5	57.9	12.158	114	1.42e-19	20.2	0.000945666	5.22821	18.582	3	18	1	6	6	71.1	12.158	114	3.79e-28	15.8	0.00069291	14.638	174.76	4	10	1	4
GDH2	YDL215C	NAD(+)-dependent glutamate dehydrogenase; degrades glutamate to ammonia and alpha-ketoglutarate; expression sensitive to nitrogen catabolite repression and intracellular ammonia levels; genetically interacts with GDH3 by suppressing stress-induced apoptosis	0.570158	4.84038	0.000738224	2.25354e-05	84.1874	--	--	--	--	--	--	--	--	--		--	--	--	2	1	2	2	2.2	124.33	1092	8.65e-05	0.2	9.36303e-06	0.570158	n. def.	1	1	1	1	1	1.4	124.33	1092	1.49e-12	0.1	4.3855e-06	1.1636	n. def.	1	--	--	--
GND1	YHR183W	6-phosphogluconate dehydrogenase (decarboxylating); catalyzes an NADPH regenerating reaction in the pentose phosphate pathway; required for growth on D-glucono-delta-lactone and adaptation to oxidative stress; GND1 has a paralog, GND2, that arose from the whole genome duplication	2.3494	3.26094	0.000609849	0.000118931	13.178	--	--	--	--	--	--	--	--	--		--	--	--	--	--	--	--	--	--	--	--	--		--	--	--	--	--	--	--	--	--	--	--	--		--	--	--	1	1	1
GOR1	YNL274C	Glyoxylate reductase; null mutation results in increased biomass after diauxic shift; the authentic, non-tagged protein is detected in highly purified mitochondria in high-throughput studies; protein abundance increases in response to DNA replication stress	11.1686	0.494413	0.000646567	6.55953e-06	253.317	--	--	--	--	--	--	--	--	--		--	--	--	--	--	--	--	--	--	--	--	--		--	--	--	--	--	--	--	--	--	--	--	--		--	--	--	--	--	--
GPB2	YAL056W	Multistep regulator of cAMP-PKA signaling; inhibits PKA downstream of Gpa2p and Cyr1p, thereby increasing cAMP dependency; inhibits Ras activity through direct interactions with Ira1p/2p; regulated by G-alpha protein Gpa2p; GPB2 has a paralog, GPB1, that arose from the whole genome duplication	4.90557	#N/A	9.73476e-06	2.58189e-06	9.68973	--	--	--	--	--	--	--	--	--		--	--	--	4	1	2	2	1.5	98.655	880	0.00036097	0.5	2.34076e-05	4.90557	22.469	3	--	--	--	--	--	--	--	--	--		--	--	--	--	--	--
GTF1	YGR102C	Subunit of the trimeric GatFAB AmidoTransferase(AdT) complex; involved in the formation of Q-tRNAQ; transposon insertion mutant is salt sensitive and null mutant has growth defects; non-tagged protein is detected in purified mitochondria	3.58196	2.46485		0.000318595	0	14	1	7	7	29.5	20.787	183	1.52e-19	7.7	0.000292792	2.3043	176.31	8	--	--	--	--	--	--	--	--	--		--	--	--	9	1	7	7	36.1	20.787	183	9.37e-19	4.9	0.00021489	2.8319	145.59	6	6	1	3
GUT1	YHL032C	Glycerol kinase; converts glycerol to glycerol-3-phosphate; glucose repression of expression is mediated by Adr1p and Ino2p-Ino4p; derepression of expression on non-fermentable carbon sources is mediated by Opi1p and Rsf1p	1.73585	3.22566	0.000268127	0.000181887	3.78846	11	1	8	8	14.8	79.823	709	1.12e-28	1.6	6.084e-05	0.71856	33.383	7	16	1	10	10	15.4	79.823	709	2.14e-34	2.3	0.000107675	1.12629	40.772	9	20	1	10	10	17.5	79.823	709	1.71e-42	2.8	0.000122794	4.4356	137.77	6	25	1	14
HAL9	YOL089C	Putative transcription factor containing a zinc finger; overexpression increases salt tolerance through increased expression of the ENA1 (Na+/Li+ extrusion pump) gene while gene disruption decreases both salt tolerance and ENA1 expression; HAL9 has a paralog, TBS1, that arose from the whole genome duplication	15.0695	#N/A	4.65371e-06		#DIV/0!	--	--	--	--	--	--	--	--	--		--	--	--	--	--	--	--	--	--	--	--	--		--	--	--	--	--	--	--	--	--	--	--	--		--	--	--	--	--	--
HER1	YOR227W	Protein of unknown function; required for proliferation or remodeling of the ER that is caused by overexpression of Hmg2p; may interact with ribosomes, based on co-purification experiments; HER1 has a paralog, GIP3, that arose from the whole genome duplication	3.30678	12.7228	5.11567e-05	7.30583e-06	17.9952	--	--	--	--	--	--	--	--	--		--	--	--	1	1	1	1	0.7	139.46	1246	0.0021194	0.1	4.68152e-06	n. def.	n. def.	0	--	--	--	--	--	--	--	--	--		--	--	--	--	--	--
HER2	YMR293C	Subunit of the trimeric GatFAB AmidoTransferase(AdT) complex; involved in the formation of Q-tRNAQ; required for remodeling of ER caused by Hmg2p overexpression; similar to bacterial GatA glutamyl-tRNA amidotransferase	4.20391	9.23085		0.000400195	0	31	1	13	13	34.3	50.918	464	3.8e-109	6.7	0.000254767	1.9663	51.975	14	43	1	14	14	42.7	50.918	464	4.98e-222	9.3	0.000435381	4.50613	44.306	13	32	1	14	14	43.1	50.918	464	2.71e-85	6.9	0.0003026	4.0348	176.77	8	36	1	15
HFA1	YMR207C	Mitochondrial acetyl-coenzyme A carboxylase; catalyzes production of malonyl-CoA in mitochondrial fatty acid biosynthesis; relocalizes from mitochondrion to cytoplasm upon DNA replication stress; genetic and comparative analysis suggests that translation begins at a non-canonical (Ile) start codon at -372 relative to the annotated start codon	1.33905	3.85409	3.85855e-05	6.53157e-05	1.51821	5	1	5	5	3.2	241.78	2123	1.75e-12	0.2	7.605e-06	0.9248	136.06	4	11	1	6	5	3	241.78	2123	1.93e-22	0.5	2.34076e-05	1.75331	40.85	5	27	1	20	19	11.8	241.78	2123	3.96e-89	1.3	5.70115e-05	6.7518	137.81	4	7	1	6
HTD2	YHR067W	Mitochondrial 3-hydroxyacyl-thioester dehydratase; involved in fatty acid biosynthesis, required for respiratory growth and for normal mitochondrial morphology	7.74532	4.60495	2.07533e-05	0.000192649	0.276849	10	1	5	5	28.6	33.055	280	4.87e-28	3.6	0.00013689	15.339	n. def.	1	26	1	7	7	32.9	33.055	280	1.54e-73	9.3	0.000435381	6.89703	116.25	3	13	1	5	5	23.6	33.055	280	2.05e-25	4.6	0.000201733	6.3375	35.951	2	14	1	5
HXK1	YFR053C	Hexokinase isoenzyme 1; a cytosolic protein that catalyzes phosphorylation of glucose during glucose metabolism; expression is highest during growth on non-glucose carbon sources; glucose-induced repression involves hexokinase Hxk2p; HXK1 has a paralog, HXK2, that arose from the whole genome duplication	1.09091	3.7194	0.001948	0.000151678	33.0056	35	1	13	12	41	53.738	485	9.1e-134	7.2	0.00027378	0.7215	46.105	13	32	1	11	10	34.6	53.738	485	9.17e-111	6.6	0.00030898	1.09839	81.805	11	29	1	10	9	27	53.738	485	1.36e-62	6	0.00026313	3.373	64.145	13	20	1	9
HXK2	YGL253W	Hexokinase isoenzyme 2; catalyzes phosphorylation of glucose in the cytosol; predominant hexokinase during growth on glucose; functions in the nucleus to repress expression of HXK1 and GLK1 and to induce expression of its own gene; antiapoptotic; phosphorylation/dephosphorylation at serine-14 by protein kinase Snf1p and protein phosphatase Glc7p-Reg1p regulates nucleocytoplasmic shuttling of Hxk2…	1.81207	3.73245	0.00105043	0.000118051	22.8678	31	1	12	11	35	53.942	486	3.38e-59	6.4	0.00024336	0.51338	113.17	8	27	1	8	7	23.7	53.942	486	7.78e-111	5.6	0.000262165	1.05097	46.495	7	28	1	11	10	37.9	53.942	486	4.53e-75	5.8	0.000254359	3.2203	67.543	14	13	1	4
HYP2	YEL034W	Translation elongation factor eIF-5A; required for translation of proteins containing polyproline stretches, including Bni1p, and this leads to a requirement for mating projection formation; structural homolog of bacterial EF-P; undergoes an essential hypusination modification; HYP2 has a paralog, ANB1, that arose from the whole genome duplication	2.7858	#N/A	0.00468173	0.000178602	67.3667	2	1	1	1	7.6	17.114	157	9.09e-07	1.3	4.94325e-05	2.7858	14.264	2	--	--	--	--	--	--	--	--	--		--	--	--	--	--	--	--	--	--	--	--	--		--	--	--	--	--	--
IMG2	YCR071C	Mitochondrial ribosomal protein of the large subunit; conserved in metazoa, with similarity to human mitochondrial ribosomal protein MRPL49	5.73149	12.9509		0.00105743	0	38	1	8	8	47.9	16.38	146	9.02e-33	26	0.00098865	6.6705	31.197	8	9	1	3	3	21.9	16.38	146	6.54e-12	6.2	0.000290254	3.43477	34.812	4	28	1	9	9	47.9	16.38	146	2.54e-30	19.2	0.000842017	11.012	190.92	7	26	1	5
IMO32	YGR031W	Conserved mitochondrial protein of unknown function; processed by both mitochondrial processing peptidase and mitochondrial octapeptidyl aminopeptidase; gene contains the nested antisense gene NAG1	3.88261	19.2149	2.8501e-05	0.000456383	0.160492	52	1	14	14	42.1	38.51	342	1.5e-59	15.2	0.00057798	1.2038	47.128	13	26	1	9	9	23.1	38.51	342	5.57e-49	7.6	0.000355795	1.60483	49.952	7	41	1	14	14	42.1	38.51	342	7.94e-47	12	0.00052626	27.986	126.3	7	27	1	10
INH1	YDL181W	Protein that inhibits ATP hydrolysis by the F1F0-ATP synthase; inhibitory function is enhanced by stabilizing proteins Stf1p and Stf2p; has a calmodulin-binding motif and binds calmodulin in vitro; INH1 has a paralog, STF1, that arose from the whole genome duplication	6.36498	20.4804	0.00316919	0.00327739	2.4851	139	1	4	4	40	9.87	85	4.47e-55	163.5	0.00621708	9.02	59.517	11	5	1	2	2	22.4	9.87	85	1.68e-07	5.9	0.000276209	2.08577	87.748	2	91	1	4	4	40	9.87	85	4.8e-28	107.1	0.00469687	12.5	134.77	5	59	1	4
JID1	YPR061C	Probable Hsp40p co-chaperone; has a DnaJ-like domain and appears to be involved in ER-associated degradation of misfolded proteins containing a tightly folded cytoplasmic domain; inhibits replication of Brome mosaic virus in S. cerevisiae	1.48958	2.82896	7.83366e-06	4.36311e-05	0.461416	1	1	1	1	6.6	35.027	301	0.0014436	0.3	1.14075e-05	n. def.	n. def.	0	4	1	3	3	10	35.027	301	5.34e-06	1.3	6.08597e-05	1.48958	19.278	2	3	1	2	2	10	35.027	301	5.98e-14	1	4.3855e-05	n. def.	n. def.	0	1	1	1
LEU4	YNL104C	Alpha-isopropylmalate synthase (2-isopropylmalate synthase); the main isozyme responsible for the first step in the leucine biosynthesis pathway; LEU4 has a paralog, LEU9, that arose from the whole genome duplication	4.25659	23.2955	0.00125346	0.00321704	1.00134	1182	1	41	26	52.7	68.408	619	0	191	0.00726277	1.7181	53.568	57	1295	1	40	26	49.8	68.408	619	0	209.2	0.00979373	3.31345	78.588	54	775	1	43	28	58.2	68.408	619	0	125.2	0.00549065	31.916	161.34	40	815	1	39
LEU9	YOR108W	Alpha-isopropylmalate synthase II (2-isopropylmalate synthase); catalyzes the first step in the leucine biosynthesis pathway; the minor isozyme, responsible for the residual alpha-IPMS activity detected in a leu4 null mutant; LEU9 has a paralog, LEU4, that arose from the whole genome duplication	4.49651	14.7333	0.00057778	0.00156165	0.95083	506	1	28	13	32.3	67.199	604	1.45e-285	83.8	0.00318649	2.8964	34.351	12	590	1	24	10	26.2	67.199	604	0	97.7	0.00457384	4.54856	43.604	9	392	1	23	8	17.1	67.199	604	9.06e-201	64.9	0.00284619	26.241	64.197	4	466	1	26
MBF1	YOR298C-A	Transcriptional coactivator; bridges the DNA-binding region of Gcn4p and TATA-binding protein Spt15p; suppressor of frameshift mutations; protein abundance increases in response to DNA replication stress	6.98586	8.67943	0.000710908	4.65828e-05	39.2203	14	1	4	4	31.1	16.403	151	1.62e-52	9.3	0.000353632	5.2042	41.643	6	--	--	--	--	--	--	--	--	--		--	--	--	6	1	2	2	17.9	16.403	151	1.82e-13	4	0.00017542	12.477	n. def.	1	2	1	1
MDM36	YPR083W	Mitochondrial protein; required for normal mitochondrial morphology and inheritance; component of the mitochondria-ER-cortex-ancor (MECA); interacts with Num1p to link the ER and mitochondria at the cell cortex; proposed involvement in the formation of Dnm1p and Num1p-containing cortical anchor complexes that promote mitochondrial fission	3.7649	#N/A	8.44828e-06	3.9212e-06	5.53699	--	--	--	--	--	--	--	--	--		--	--	--	--	--	--	--	--	--	--	--	--		--	--	--	--	--	--	--	--	--	--	--	--		--	--	--	--	--	--
MRF1	YGL143C	Mitochondrial translation release factor; involved in stop codon recognition and hydrolysis of the peptidyl-tRNA bond during mitochondrial translation; lack of MRF1 causes mitochondrial genome instability	7.36799	7.19334	3.5201e-05	0.000343103	0.263666	25	1	10	10	33.7	46.77	413	3.45e-46	6.1	0.000231952	6.0027	45.649	7	28	1	11	11	36.6	46.77	413	1.05e-145	6.8	0.000318343	8.23113	120.09	7	30	1	10	10	33.7	46.77	413	3.82e-44	7.3	0.000320142	14.847	93.917	5	26	1	10
MRP10	YDL045W-A	Mitochondrial ribosomal protein of the small subunit; contains twin cysteine-x9-cysteine motifs; oxidized by Mia40p during import into mitochondria	4.8628	9.81229	0.000308012	0.000428884	1.84566	7	1	2	1	9.5	10.69	95	0.00014544	7.4	0.000281385	1.5478	n. def.	1	--	--	--	--	--	--	--	--	--		--	--	--	7	1	3	2	17.9	10.69	95	1.19e-05	7.4	0.000324527	0.85802	n. def.	1	8	1	3
MRPL10	YNL284C	Mitochondrial ribosomal protein of the large subunit; appears as two protein spots (YmL10 and YmL18) on two-dimensional SDS gels	1.46517	3.70203		0.000805898	0	75	1	17	17	46.3	36.347	322	9.44e-56	23.3	0.000885982	0.83199	31.145	21	19	1	8	8	23	36.347	322	2.25e-30	5.9	0.000276209	1.07491	46.681	10	47	1	14	14	41	36.347	322	7.73e-45	14.6	0.000640283	3.1185	80.24	18	23	1	8
MRPL13	YKR006C	Mitochondrial ribosomal protein of the large subunit; not essential for mitochondrial translation	4.49035	10.1169	8.61125e-05	0.000959241	0.230708	56	1	13	13	61	30.271	264	7.97e-249	21.2	0.00080613	3.5017	117.66	19	26	1	7	7	41.7	30.271	264	5.78e-89	9.8	0.000458789	4.99476	72.626	10	36	1	7	7	31.8	30.271	264	7.08e-35	13.6	0.000596428	23.931	146.62	7	32	1	7
MRPL20	YKR085C	Mitochondrial ribosomal protein of the large subunit	3.52652	8.79484	0.000104162	0.0010693	0.250342	48	1	10	10	55.4	22.392	195	1.76e-35	24.6	0.000935415	2.9804	36.145	10	25	1	4	4	27.2	22.392	195	3.58e-28	12.8	0.000599234	4.67115	n. def.	1	25	1	7	7	42.1	22.392	195	1.69e-29	12.8	0.000561344	5.0886	127.95	3	31	1	8
MRPL22	YNL177C	Mitochondrial ribosomal protein of the large subunit	0.464782	5.63704	2.752e-05	0.000868577	0.0814263	29	1	11	11	39.2	34.897	309	6.42e-82	9.4	0.000357435	0.18269	56.757	13	34	1	9	9	28.2	34.897	309	2.65e-60	11	0.000514967	0.177942	55.787	11	28	1	8	8	23.6	34.897	309	8.81e-56	9.1	0.000399081	7.749	57.892	8	34	1	10
MRPL23	YOR150W	Mitochondrial ribosomal protein of the large subunit; localizes to vacuole in response to H2O2	1.77288	0.798811		0.00115884	0	34	1	6	6	29.4	18.463	163	2.79e-36	20.9	0.000794722	0.93285	26.145	8	13	1	5	5	28.8	18.463	163	2.74e-29	8	0.000374521	1.29823	27.518	6	39	1	9	9	45.4	18.463	163	9.57e-33	23.9	0.00104814	0.69166	26.688	10	16	1	3
MRPL33	YMR286W	Mitochondrial ribosomal protein of the large subunit	5.88603	8.14386	0.00033107	0.00117586	0.723583	28	1	6	6	53.5	9.5311	86	1.16e-48	32.6	0.00123961	5.4337	33.963	10	3	1	1	1	12.8	9.5311	86	0.00032328	3.5	0.000163853	2.81025	n. def.	1	15	1	5	5	52.3	9.5311	86	2.52e-26	17.4	0.000763078	9.6081	107.86	6	15	1	7
MRPL39	YML009C	Mitochondrial ribosomal protein of the large subunit	4.23633	15.2815		0.000990413	0	3	1	2	2	28.6	7.9725	70	2.67e-05	4.3	0.000163507	5.1171	32.446	3	--	--	--	--	--	--	--	--	--		--	--	--	3	1	1	1	15.7	7.9725	70	0.00072535	4.3	0.000188577	n. def.	n. def.	0	10	1	2
MRPL44	YMR225C	Mitochondrial ribosomal protein of the large subunit; protein abundance increases in response to DNA replication stress	5.03736	12.3793	0.000179325	0.00162025	0.284434	--	--	--	--	--	--	--	--	--		--	--	--	4	1	1	1	11.2	11.476	98	0.00062082	4.1	0.000191942	2.10944	n. def.	1	--	--	--	--	--	--	--	--	--		--	--	--	40	1	3
MRPL8	YJL063C	Mitochondrial ribosomal protein of the large subunit	1.07592	5.42348	8.14674e-05	0.00124781	0.167787	42	1	11	11	58.4	26.945	238	4.6e-126	17.6	0.00066924	0.36882	34.233	10	36	1	7	7	39.9	26.945	238	1.97e-89	15.1	0.000706909	0.622859	48.241	6	36	1	11	11	52.5	26.945	238	1.87e-78	15.1	0.000662211	5.9714	76.912	10	45	1	11
MRPS16	YPL013C	Mitochondrial ribosomal protein of the small subunit	1.7407	2.50065	4.02367e-05	0.00141934	0.0728551	37	1	9	9	65.3	13.639	121	2.14e-96	30.6	0.00116356	0.69901	36.838	14	7	1	3	3	33.1	13.639	121	7.51e-32	5.8	0.000271528	0.6595	28.931	4	22	1	6	6	62	13.639	121	3.98e-40	18.2	0.000798162	1.5433	103.34	8	23	1	5
MRPS28	YDR337W	Mitochondrial ribosomal protein of the small subunit	3.69261	11.0905	0.000112058	0.0011635	0.247514	62	1	16	15	48.6	33.057	286	3.26e-116	21.7	0.000825142	2.188	26.142	16	80	1	12	11	40.2	33.057	286	1.14e-190	28	0.00131082	3.7011	66.498	10	82	1	15	14	47.2	33.057	286	7.03e-100	28.7	0.00125864	12.35	102.78	12	57	1	14
MRPS9	YBR146W	Mitochondrial ribosomal protein of the small subunit	1.66893	3.80845	7.30572e-05	0.000821792	0.228468	56	1	12	12	56.1	31.925	278	2.08e-94	20.1	0.000764302	0.67234	33.101	12	57	1	11	11	54.7	31.925	278	2.6e-121	20.5	0.000959711	1.33642	56.512	9	43	1	10	10	47.5	31.925	278	3.46e-61	15.5	0.000679753	3.6555	108.92	10	42	1	10
MSH1	YHR120W	DNA-binding protein of the mitochondria; involved in repair of mitochondrial DNA; has ATPase activity and binds to DNA mismatches; has homology to E. coli MutS; transcription is induced during meiosis	0.497401	5.94488		0.000188578	0	6	1	6	6	7.7	109.41	959	1.62e-34	0.6	2.2815e-05	0.18913	108.89	5	9	1	7	7	7.7	109.41	959	1.46e-20	0.9	4.21336e-05	0.805672	71.145	3	21	1	12	12	14.6	109.41	959	5.7e-46	2.2	9.64811e-05	2.9548	185.16	11	9	1	8
MTO1	YGL236C	Mitochondrial protein; forms a heterodimer complex with Mss1p that performs the 5-carboxymethylaminomethyl modification of the wobble uridine base in mitochondrial tRNAs; required for respiration in paromomycin-resistant 15S rRNA mutants	1.15287	5.77573	1.66378e-05	0.000315756	0.135415	22	1	12	12	29.6	74.215	669	6.04e-69	3.3	0.000125482	0.24339	61.273	10	32	1	13	13	32.9	74.215	669	4.27e-90	4.8	0.000224713	0.56699	30.799	14	30	1	12	12	30	74.215	669	8.68e-45	4.5	0.000197348	10.282	126.18	7	30	1	16
MXR2	YCL033C	Methionine-R-sulfoxide reductase; involved in the response to oxidative stress; protects iron-sulfur clusters from oxidative inactivation along with MXR1; involved in the regulation of lifespan	7.08294	9.5153		0.000145336	0	6	1	4	4	23.2	19.279	168	2.13e-23	3.6	0.00013689	6.4331	35.746	3	1	1	1	1	8.3	19.279	168	6.74e-05	0.6	2.80891e-05	n. def.	n. def.	0	7	1	4	4	23.2	19.279	168	1.98e-22	4.2	0.000184191	9.5153	n. def.	1	--	--	--
NIF3	YGL221C	Protein of unknown function; similar to Listeria monocytogenes major sigma factor (rpoD gene product); the authentic, non-tagged protein is detected in highly purified mitochondria in high-throughput studies	7.80795	4.21091	0.000137678	0.000423352	0.835772	15	1	6	6	28.8	31.888	288	7.02e-97	5.2	0.00019773	5.8079	101.03	7	25	1	10	10	44.4	31.888	288	1.39e-111	8.7	0.000407292	16.0498	68.812	5	14	1	7	7	31.6	31.888	288	4.21e-24	4.9	0.00021489	3.9174	39.787	2	20	1	9
NTA1	YJR062C	Amidase; removes the amide group from N-terminal asparagine and glutamine residues to generate proteins with N-terminal aspartate and glutamate residues that are targets of ubiquitin-mediated degradation	1.68696	1.1601	1.32184e-05	0.000137428	0.247187	10	1	8	8	20.8	51.896	457	1.7e-28	2.2	8.3655e-05	0.69147	57.637	7	14	1	8	8	20.8	51.896	457	2.76e-36	3.1	0.000145127	1.302	62.561	11	15	1	7	7	18.6	51.896	457	2.26e-26	3.3	0.000144722	1.1601	238.02	4	4	1	3
NUM1	YDR150W	Protein required for nuclear migration; component of the mitochondria-ER-cortex-ancor (MECA); required for the association of mitochondria with the cell cortex and for accurate distribution of mitochondrial network; interacts with Mdm36p to link the ER and motochondria at the cortex; localizes to the mother cell cortex and the bud tip; may mediate interactions of dynein and cytoplasmic microtubul…	1.67205	3.13335	0.000110009	1.95288e-05	14.4769	3	1	2	2	1.2	313.03	2748	1.75e-07	0.1	3.8025e-06	0.67096	244.89	2	4	1	3	3	1.5	313.03	2748	3.13e-07	0.1	4.68152e-06	0.392989	n. def.	1	4	1	3	3	1	313.03	2748	1.94e-08	0.1	4.3855e-06	5.1267	198.68	2	4	1	4
PBP1	YGR178C	Component of glucose deprivation induced stress granules; involved in P-body-dependent granule assembly; similar to human ataxin-2; interacts with Pab1p to regulate mRNA polyadenylation; interacts with Mkt1p to regulate HO translation; protein increases in abundance and relative distribution to the nucleus increases upon DNA replication stress	4.82499	5.5089	5.57279e-05	0.000168127	0.851844	15	1	9	9	15	78.78	722	8.05e-49	2.1	7.98525e-05	3.8474	45.928	8	7	1	4	4	6.1	78.78	722	2.66e-26	1	4.68152e-05	4.65116	32.122	3	14	1	6	6	10.9	78.78	722	5.64e-31	1.9	8.33246e-05	8.119	28.539	2	6	1	4
PEP4	YPL154C	Vacuolar aspartyl protease (proteinase A); required for posttranslational precursor maturation of vacuolar proteinases; important for protein turnover after oxidative damage; plays a protective role in acetic acid induced apoptosis; synthesized as a zymogen, self-activates	4.62107	1.5286	0.00048714	2.86205e-05	43.7422	--	--	--	--	--	--	--	--	--		--	--	--	1	1	1	1	4	44.498	405	0.00023497	0.2	9.36303e-06	4.62107	n. def.	1	5	1	4	4	12.6	44.498	405	1.5e-15	1.2	5.2626e-05	1.5286	206.47	3	1	1	1
PET112	YBL080C	Subunit of the trimeric GatFAB AmidoTransferase(AdT) complex; involved in the formation of Q-tRNAQ; mutation is functionally complemented by the bacterial GatB ortholog	3.87198	3.22318	8.87022e-06	0.000271724	0.0838937	37	1	13	13	27.9	61.868	541	1.63e-72	6.8	0.00025857	1.6381	32.108	10	40	1	14	14	32	61.868	541	5.73e-137	7.4	0.000346432	3.08918	83.871	11	38	1	13	13	29	61.868	541	1.78e-43	7	0.000306985	5.6323	110.65	9	38	1	13
PFK1	YGR240C	Alpha subunit of heterooctameric phosphofructokinase; involved in glycolysis, indispensable for anaerobic growth, activated by fructose-2,6-bisphosphate and AMP, mutation inhibits glucose induction of cell cycle-related genes	1.95128	2.483	0.000592142		#DIV/0!	3	1	2	2	2.7	107.97	987	1.24e-07	0.3	1.14075e-05	0.41366	n. def.	1	--	--	--	--	--	--	--	--	--		--	--	--	4	1	2	2	4	107.97	987	2.58e-08	0.4	1.7542e-05	2.483	n. def.	1	--	--	--
PGI1	YBR196C	Glycolytic enzyme phosphoglucose isomerase; catalyzes the interconversion of glucose-6-phosphate and fructose-6-phosphate; required for cell cycle progression and completion of the gluconeogenic events of sporulation	1.64333	3.52998	0.00169428	6.23292e-05	69.8583	10	1	3	3	7	61.298	554	2.13e-19	1.8	6.8445e-05	1.1314	26.313	2	20	1	7	7	13.2	61.298	554	2.83e-36	3.6	0.000168535	2.26788	62.031	5	8	1	3	3	6.9	61.298	554	2.66e-19	1.4	6.1397e-05	3.9536	80.734	2	2	1	1
PGK1	YCR012W	3-phosphoglycerate kinase; catalyzes transfer of high-energy phosphoryl groups from the acyl phosphate of 1,3-bisphosphoglycerate to ADP to produce ATP; key enzyme in glycolysis and gluconeogenesis	2.05331	4.55633	0.00998189	0.000483939	53.0085	123	1	23	23	64.2	44.738	416	2.08e-266	29.6	0.00112554	1.7574	104.39	37	123	1	21	21	62.3	44.738	416	0	29.6	0.00138573	3.10308	67.332	34	92	1	18	18	53.6	44.738	416	8.58e-141	22.1	0.000969196	4.5261	97.453	32	81	1	20
POM152	YMR129W	Glycoprotein subunit of transmembrane ring of nuclear pore complex; contributes to nucleocytoplasmic transport, nuclear pore complex (NPC) biogenesis and spindle pole body duplication; homologous to human NUP210	2.02893	1.1686		8.39802e-06	0	4	1	4	4	4.5	151.65	1337	3.22e-17	0.3	1.14075e-05	2.8665	226.03	2	--	--	--	--	--	--	--	--	--		--	--	--	5	1	5	5	5.2	151.65	1337	1.1e-13	0.4	1.7542e-05	1.1686	34.415	3	--	--	--
PPA2	YMR267W	Mitochondrial inorganic pyrophosphatase; required for mitochondrial function and possibly involved in energy generation from inorganic pyrophosphate	7.24429	19.423	5.01388e-05	0.000737528	0.174711	17	1	8	8	29	35.572	310	1.05e-37	5.5	0.000209137	3.5512	27.794	7	24	1	8	8	26.5	35.572	310	9.73e-51	7.7	0.000360477	11.6355	53.229	10	9	1	5	5	19.7	35.572	310	6.7e-15	2.9	0.00012718	6.0724	149.65	4	29	1	9
PRX1	YBL064C	Mitochondrial peroxiredoxin with thioredoxin peroxidase activity; has a role in reduction of hydroperoxides; reactivation requires Trr2p and glutathione; induced during respiratory growth and oxidative stress; phosphorylated; protein abundance increases in response to DNA replication stress	3.58217	25.8033	0.00129309	0.00363561	0.914063	429	1	14	14	54.8	29.495	261	8.37e-195	164.4	0.00625131	1.784	44.723	36	388	1	11	11	51	29.495	261	2.37e-214	148.7	0.00696141	3.50594	75.648	31	376	1	14	14	67	29.495	261	3.42e-160	144.1	0.00631951	34.877	181.66	28	246	1	10
PTC7	YHR076W	Type 2C serine/threonine protein phosphatase (PP2C); alternatively spliced to create two mRNA isoforms; protein from spliced form localizes to the mitochondria while the one from the unspliced form is localized to the nuclear envelope; activates coenzyme Q6 biosynthesis by dephosphorylation of demethoxy-Q6 hydroxylase Coq7p	3.78488	15.1042	0.000145249	0.000633711	0.589041	63	1	17	17	45.8	37.782	343	7.95e-165	18.4	0.00069966	1.1418	35.875	18	75	1	17	17	42.9	37.782	343	4.06e-145	21.9	0.00102525	1.99597	47.762	19	37	1	11	11	43.1	37.782	343	8.51e-72	10.8	0.000473634	27.965	118.04	7	34	1	10
PTH1	YHR189W	One of two mitochondrially-localized peptidyl-tRNA hydrolases; dispensable for respiratory growth on rich medium, but required for respiratory growth on minimal medium; see also PTH2	1.08016	1.92862	6.52198e-06	0.000205844	0.0814263	2	1	2	2	12.6	21.036	190	2.79e-13	1.1	4.18275e-05	0.25649	n. def.	1	--	--	--	--	--	--	--	--	--		--	--	--	2	1	1	1	8.9	21.036	190	4.77e-14	1.1	4.82405e-05	1.082	n. def.	1	1	1	1
PUS2	YGL063W	Mitochondrial tRNA:pseudouridine synthase; acts at positions 27 and 28, but not at position 72; efficiently and rapidly targeted to mitochondria, specifically dedicated to mitochondrial tRNA modification; mutation also affects pseudouridylation of some nuclear-encoded mRNAs; PUS2 has a paralog, PUS1, that arose from the whole genome duplication	1.21585	1.8159		6.68857e-05	0	2	1	2	2	5.9	41.891	370	0.00013243	0.5	1.90125e-05	0.5046	n. def.	1	--	--	--	--	--	--	--	--	--		--	--	--	4	1	3	3	8.9	41.891	370	1.12e-06	1.1	4.82405e-05	1.8159	97.525	3	3	1	2
PUS4	YNL292W	Pseudouridine synthase; catalyzes only the formation of pseudouridine-55 (Psi55), a highly conserved tRNA modification, in mitochondrial and cytoplasmic tRNAs; also responsible for pseudouracil modification of some mRNAs; PUS4 overexpression leads to translational derepression of GCN4 (Gcd- phenotype)	3.55389	2.1116	5.45472e-05	0.000168784	0.830548	--	--	--	--	--	--	--	--	--		--	--	--	2	1	1	1	3	45.273	403	3.61e-14	0.5	2.34076e-05	1.23979	n. def.	1	8	1	6	6	21.1	45.273	403	3.29e-19	2	8.77101e-05	2.1116	235.76	4	--	--	--
PUS6	YGR169C	tRNA:pseudouridine synthase; catalyzes the conversion of uridine to pseudouridine at position 31 in cytoplasmic and mitochondrial tRNAs; mutation of Asp168 to Ala abolishes enzyme activity; not essential for viability	1.6717	5.032		0.000108817	0	2	1	1	1	2.7	46.815	404	1.15e-06	0.5	1.90125e-05	n. def.	n. def.	0	--	--	--	--	--	--	--	--	--		--	--	--	4	1	4	4	9.9	46.815	404	2.77e-11	1	4.3855e-05	5.032	n. def.	1	--	--	--
RML2	YEL050C	Mitochondrial ribosomal protein of the large subunit (L2); has similarity to E. coli L2 ribosomal protein; mutant allele (fat21) causes inability to utilize oleate, and induce oleic acid oxidation; may interfere with activity of the Adr1p transcription factor	1.14031	0.807196	4.70005e-05	0.000477019	0.253216	36	1	11	11	31.3	43.785	393	7.19e-32	9.2	0.00034983	0.40626	33.223	10	27	1	9	9	27	43.785	393	1.16e-24	6.9	0.000323025	1.07402	63.693	12	54	1	11	11	31.8	43.785	393	2.44e-39	13.7	0.000600814	0.75164	119.07	10	35	1	8
RRG1	YDR065W	Protein of unknown function; required for vacuolar acidification and mitochondrial genome maintenance; the authentic, non-tagged protein is detected in highly purified mitochondria in high-throughput studies	0.307721	3.8779		0.000101104	0	--	--	--	--	--	--	--	--	--		--	--	--	2	1	2	2	6.8	42.829	365	3.78e-10	0.5	2.34076e-05	0.307721	n. def.	1	6	1	4	4	10.7	42.829	365	3.43e-12	1.6	7.01681e-05	3.8779	153.33	2	1	1	1
RRG7	YOR305W	Protein of unknown function; green fluorescent protein (GFP)-fusion protein localizes to the mitochondrion; deletion confers sensitivity to 4-(N-(S-glutathionylacetyl)amino) phenylarsenoxide (GSAO); YOR305W is not an essential gene	0.300358	4.2233	9.81173e-06	0.000218594	0.115354	5	1	2	2	11.2	27.966	242	2.01e-10	2.1	7.98525e-05	0.24848	n. def.	1	6	1	1	1	7	27.966	242	0.00013276	2.5	0.000117038	0.352237	n. def.	1	6	1	2	2	11.6	27.966	242	7.25e-13	2.5	0.000109638	4.2233	n. def.	1	--	--	--
RRG9	YNL213C	Protein of unknown function; null mutant lacks mitochondrial DNA and cannot grow on glycerol; the authentic, non-tagged protein is detected in highly purified mitochondria in high-throughput studies	12.858	4.08328	2.71417e-05	0.000131015	0.532403	7	1	3	3	18.7	25.274	214	9.97e-57	3.3	0.000125482	23.657	n. def.	1	4	1	2	2	13.6	25.274	214	1.38e-08	1.9	8.89488e-05	13.3412	95.886	2	3	1	2	2	11.7	25.274	214	9.55e-08	1.4	6.1397e-05	4.9843	n. def.	1	3	1	2
RSM22	YKL155C	Mitochondrial ribosomal protein of the small subunit; also predicted to be an S-adenosylmethionine-dependent RNA methyltransferase	1.3062	5.13444	7.60196e-06	0.000285799	0.0683579	38	1	17	17	31.5	72.189	628	7.03e-90	6.1	0.000231952	0.50289	38.315	16	29	1	13	13	27.1	72.189	628	1.14e-104	4.6	0.00021535	1.11894	35.002	11	32	1	14	14	23.2	72.189	628	1.84e-61	5.1	0.000223661	10.094	115	9	16	1	8
RSM25	YIL093C	Mitochondrial ribosomal protein of the small subunit	3.4547	14.0582	6.74443e-05	0.00106015	0.163494	26	1	11	11	45.8	30.513	264	1.31e-52	9.8	0.000372645	2.7564	30.793	8	47	1	11	11	54.9	30.513	264	2.75e-140	17.8	0.00083331	4.32096	75.738	10	44	1	13	13	59.8	30.513	264	1.33e-68	16.7	0.000732379	9.6318	117.54	9	44	1	12
RSM27	YGR215W	Mitochondrial ribosomal protein of the small subunit	4.23506	14.7045	3.32128e-05	0.000781048	0.109283	46	1	5	5	47.3	12.392	110	5.2e-91	41.8	0.00158944	6.5409	37.005	11	5	1	2	2	25.5	12.392	110	1.88e-26	4.5	0.000210668	3.59054	23.969	3	32	1	5	5	47.3	12.392	110	2.2e-35	29.1	0.00127618	30.112	172.91	7	31	1	4
RSM7	YJR113C	Mitochondrial ribosomal protein of the small subunit; has similarity to E. coli S7 ribosomal protein	2.60582	4.5707	0.000143037	0.000943188	0.389739	54	1	13	13	55.1	27.816	247	2e-55	21.9	0.000832747	1.7077	40.985	17	38	1	12	12	49.8	27.816	247	4.84e-51	15.4	0.000720954	2.31863	71.569	12	49	1	12	12	51.4	27.816	247	8.41e-59	19.8	0.00086833	4.2163	90.49	15	49	1	11
SEN54	YPL083C	Subunit of the tRNA splicing endonuclease; tRNA splicing endonuclease is composed of Sen2p, Sen15p, Sen34p, and Sen54p	0.215983	3.40624		9.788e-05	0	--	--	--	--	--	--	--	--	--		--	--	--	3	1	3	3	8.4	54.648	467	9.29e-09	0.6	2.80891e-05	0.215983	31.118	2	7	1	5	5	11.1	54.648	467	7.5e-10	1.5	6.57825e-05	2.642	41.997	2	6	1	5
SLM3	YDL033C	tRNA-specific 2-thiouridylase; responsible for 2-thiolation of the wobble base of mitochondrial tRNAs; human ortholog is implicated in myoclonus epilepsy associated with ragged red fibers (MERRF)	1.78322	3.71425	2.91605e-06	0.00021114	0.0354935	9	1	5	5	15.3	47.049	417	3.35e-27	2.2	8.3655e-05	0.4153	23.491	4	13	1	5	5	18.7	47.049	417	1.93e-21	3.1	0.000145127	1.07144	56.181	5	9	1	5	5	18.7	47.049	417	1.97e-31	2.2	9.64811e-05	6.2815	53.797	2	6	1	4
SOV1	YMR066W	Mitochondrial protein of unknown function	1.48076	5.69914	3.92939e-06	0.000160494	0.0629203	12	1	6	6	10.7	104.75	898	2.23e-74	1.3	4.94325e-05	0.35792	123.03	2	16	1	8	8	11	104.75	898	8.05e-52	1.8	8.42673e-05	0.33475	59.284	7	28	1	13	13	20.6	104.75	898	5.37e-56	3.1	0.000135951	7.8147	145.73	5	7	1	6
SWS2	YNL081C	Putative mitochondrial ribosomal protein of the small subunit; has similarity to E. coli S13 ribosomal protein; participates in controlling sporulation efficiency; localizes to vacuole in response to H2O2	1.91796	3.42721		0.000506625	0	11	1	4	4	21.7	16.089	143	3.88e-09	7.7	0.000292792	1.4509	15.057	4	--	--	--	--	--	--	--	--	--		--	--	--	8	1	4	4	35.7	16.089	143	9.84e-11	5.6	0.000245588	4.1157	60.223	3	6	1	2
TDH1	YJL052W	Glyceraldehyde-3-phosphate dehydrogenase (GAPDH), isozyme 1; involved in glycolysis and gluconeogenesis; tetramer that catalyzes the reaction of glyceraldehyde-3-phosphate to 1,3 bis-phosphoglycerate; detected in the cytoplasm and cell wall; protein abundance increases in response to DNA replication stress; GAPDH-derived antimicrobial peptides secreted by S. cerevisiae are active against a wide v…	2.05324	0.467479	0.0182444	0.000569995	82.2589	39	1	10	5	22.6	35.75	332	1.15e-65	11.7	0.000444892	1.2854	73.455	3	53	1	8	2	5.4	35.75	332	2.94e-67	16	0.000749043	2.96112	47.376	3	37	1	10	4	13.3	35.75	332	7.33e-70	11.1	0.000486791	0.40239	14.572	4	--	--	--
TDH2	YJR009C	Glyceraldehyde-3-phosphate dehydrogenase (GAPDH), isozyme 2; involved in glycolysis and gluconeogenesis; tetramer that catalyzes reaction of glyceraldehyde-3-phosphate to 1,3 bis-phosphoglycerate; detected in cytoplasm and cell wall; protein abundance increases in response to DNA replication stress; GAPDH-derived antimicrobial peptides are active against a wide variety of wine-related yeasts and …	1.49502	0.54721	0.0283949	0.0010019	72.8349	--	--	--	--	--	--	--	--	--		--	--	--	100	1	15	2	8.7	35.846	332	5.5e-147	30.1	0.00140914	2.01463	41.752	2	78	1	14	1	6.6	35.846	332	1.22e-100	23.5	0.00103059	0.54721	n. def.	1	--	--	--
TDH3	YGR192C	Glyceraldehyde-3-phosphate dehydrogenase (GAPDH), isozyme 3; involved in glycolysis and gluconeogenesis; tetramer that catalyzes the reaction of glyceraldehyde-3-phosphate to 1,3 bis-phosphoglycerate; detected in the cytoplasm and cell wall; GAPDH-derived antimicrobial peptides secreted by S. cerevisiae are active against a wide variety of wine-related yeasts and bateria; binds AU-rich RNA; TDH3 …	2.90809	0.6505	0.034669	0.00118997	74.8736	--	--	--	--	--	--	--	--	--		--	--	--	128	1	15	3	22.6	35.746	332	1.81e-231	38.6	0.00180707	4.53145	17.906	2	97	1	16	4	24.7	35.746	332	1.02e-153	29.2	0.00128057	0.6505	130.63	3	56	1	11
TES1	YJR019C	Peroxisomal acyl-CoA thioesterase; likely to be involved in fatty acid oxidation rather than fatty acid synthesis; conserved protein also found in human peroxisomes; TES1 mRNA levels increase during growth on fatty acids	6.85392	14.4416	0.000129498	0.000714936	0.465499	55	1	10	10	30.9	40.259	349	3.84e-75	15.8	0.000600795	3.6366	99.154	13	69	1	10	10	31.8	40.259	349	6.78e-72	19.8	0.00092694	4.83395	55.288	10	57	1	10	10	30.9	40.259	349	2.67e-75	16.3	0.000714837	9.8565	105.94	8	29	1	7
TGL2	YDR058C	Triacylglycerol lipase that is localized to the mitochondria; has lipolytic activity towards triacylglycerols and diacylglycerols when expressed in E. coli	1.19753	5.76412		0.000190191	0	14	1	6	6	20.9	37.5	326	1.2e-19	4.3	0.000163507	0.44359	45.654	6	21	1	9	9	34.4	37.5	326	3.31e-29	6.4	0.000299617	0.933097	53.925	8	18	1	8	8	27.6	37.5	326	3.5e-24	5.5	0.000241203	7.7461	88.102	5	28	1	10
THS1	YIL078W	Threonyl-tRNA synthetase; essential cytoplasmic protein	#N/A	3.2789	0.000423673		#DIV/0!	--	--	--	--	--	--	--	--	--		--	--	--	--	--	--	--	--	--	--	--	--		--	--	--	1	1	1	1	1.6	84.519	734	3.79e-05	0.1	4.3855e-06	3.2789	n. def.	1	--	--	--
TPI1	YDR050C	Triose phosphate isomerase, abundant glycolytic enzyme; mRNA half-life is regulated by iron availability; transcription is controlled by activators Reb1p, Gcr1p, and Rap1p through binding sites in the 5' non-coding region; inhibition of Tpi1p activity by PEP (phosphoenolpyruvate) stimulates redox metabolism in respiring cells; E104D mutation in human TPI causes a rare autosomal disease	2.18512	3.47131	0.00540685	0.00022814	60.9068	33	1	11	11	64.9	26.795	248	1.02e-128	13.3	0.000505732	2.1509	27.992	10	30	1	6	6	34.3	26.795	248	1.97e-94	12.1	0.000566463	2.51307	43.326	8	16	1	6	6	34.3	26.795	248	5.38e-58	6.5	0.000285058	3.633	41.175	6	9	1	5
TRM1	YDR120C	tRNA methyltransferase; two forms of protein are made by alternative translation starts; localizes to both nucleus and mitochondrion to produce modified base N2,N2-dimethylguanosine in tRNAs in both compartments; nuclear Trm1p is evenly distributed around inner membrane in WT, but mislocalizes as puncta near ER-nucleus junctions in spindle pole body (SPB) mutants; both Trm1p inner nuclear membran…	1.1984	2.9546	3.21297e-05	6.36276e-05	1.29773	--	--	--	--	--	--	--	--	--		--	--	--	1	1	1	1	3	64.052	570	1.86e-05	0.2	9.36303e-06	n. def.	n. def.	0	3	1	3	3	6	64.052	570	2.9e-07	0.5	2.19275e-05	2.9546	176.7	2	--	--	--
TRR2	YHR106W	Mitochondrial thioredoxin reductase; involved in protection against oxidative stress, required with Glr1p to maintain the redox state of Trx3p; contains active-site motif (CAVC) present in prokaryotic orthologs; binds NADPH and FAD; TRR2 has a paralog, TRR1, that arose from the whole genome duplication	8.64238	4.65139	0.000155372	0.000267854	1.49073	18	1	7	5	14.3	37.087	342	2.09e-70	5.3	0.000201532	8.2099	98.057	2	29	1	11	9	37.4	37.087	342	1.99e-163	8.5	0.000397929	5.37317	81.905	7	13	1	7	6	23.7	37.087	342	1.15e-30	3.8	0.000166649	4.7674	110.82	2	19	1	9
TRZ1	YKR079C	tRNA 3'-end processing endonuclease tRNase Z; also localized to mitochondria and interacts genetically with Rex2 exonuclease; homolog of the human candidate prostate cancer susceptibility gene ELAC2	2.61874	2.92315	1.70052e-05	0.000105238	0.415274	5	1	3	3	3.8	96.815	838	7.74e-07	0.6	2.2815e-05	1.9809	60.465	3	8	1	4	4	4.5	96.815	838	4.04e-08	1	4.68152e-05	3.25659	39.536	4	10	1	6	6	8.4	96.815	838	2.12e-14	1.2	5.2626e-05	3.6649	144.88	6	6	1	4
UTH1	YKR042W	Mitochondrial inner membrane protein; role in mitophagy is disputed; implicated in cell wall biogenesis, the oxidative stress response, life span during starvation, and cell death; SUN family member; UTH1 has a paralog, NCA3, that arose from the whole genome duplication	3.56616	6.68807	0.000115088		#DIV/0!	3	1	3	3	11.8	36.955	365	3.05e-19	0.8	3.042e-05	3.5765	4.917	2	--	--	--	--	--	--	--	--	--		--	--	--	--	--	--	--	--	--	--	--	--		--	--	--	--	--	--
VAS1	YGR094W	Mitochondrial and cytoplasmic valyl-tRNA synthetase	1.73394	5.45819	0.000314169	0.000447583	1.80391	75	1	27	27	30.9	125.77	1104	5.2e-176	6.8	0.00025857	0.46833	28.452	35	77	1	24	24	25.2	125.77	1104	1.68e-132	7	0.000327706	0.96432	47.766	29	65	1	25	25	28.6	125.77	1104	2.78e-109	5.9	0.000258745	7.6981	182.72	21	64	1	26
YBL095W	YBL095W		0.178102	3.69712		0.000366916	0	27	1	8	8	40.7	30.545	270	4.02e-102	10	0.00038025	0.082656	38.397	8	23	1	7	7	41.1	30.545	270	2.43e-63	8.5	0.000397929	0.164609	84.634	7	37	1	7	7	41.1	30.545	270	2.13e-69	13.7	0.000600814	3.7368	114.26	12	22	1	5
YDL157C	YDL157C	Putative protein of unknown function; the authentic, non-tagged protein is detected in highly purified mitochondria in high-throughput studies	16.5724	0.251146		0.000431967	0	31	1	3	3	19.5	13.562	118	1.6e-10	26.3	0.00100006	0.18451	35.457	2	30	1	2	2	18.6	13.562	118	6e-12	25.4	0.00118911	0.551572	n. def.	1	34	1	3	3	19.5	13.562	118	9.51e-15	28.8	0.00126302	0.19882	318.4	2	3	1	1
YDR115W	YDR115W	Putative mitochondrial ribosomal protein of the large subunit; similar to E. coli L34 ribosomal protein; required for respiratory growth, as are most mitochondrial ribosomal proteins; protein increases in abundance and relocalizes to the plasma membrane upon DNA replication stress	1.86038	0.176852	7.98313e-05	0.000677541	0.302804	8	1	2	2	17.1	12.03	105	0.0001405	7.6	0.00028899	2.1314	5.2262	2	--	--	--	--	--	--	--	--	--		--	--	--	9	1	2	2	16.2	12.03	105	1.93e-05	8.6	0.000377153	0.099885	36.461	2	5	1	2
YGR015C	YGR015C	Putative protein of unknown function; green fluorescent protein (GFP)-fusion protein localizes to the mitochondrion	1.4373	#N/A		3.35715e-05	0	--	--	--	--	--	--	--	--	--		--	--	--	1	1	1	1	5.5	37.936	328	0.00087535	0.3	1.40445e-05	n. def.	n. def.	0	4	1	3	3	10.1	37.936	328	2.66e-07	1.2	5.2626e-05	n. def.	n. def.	0	--	--	--
YGR021W	YGR021W	Putative protein of unknown function; the authentic, non-tagged protein is detected in highly purified mitochondria in high-throughput studies	5.55633	12.5186	6.49202e-05	0.000682996	0.244279	48	1	12	12	44.1	31.699	290	6.42e-87	16.6	0.000631215	3.6222	34.295	7	36	1	8	8	34.8	31.699	290	8e-66	12.4	0.000580508	4.61042	97.372	4	26	1	8	8	35.2	31.699	290	1.12e-33	9	0.000394695	25.846	75.376	3	21	1	7
YHL018W	YHL018W	Putative 4a-hydroxytetrahydrobiopterin dehydratase; green fluorescent protein (GFP)-fusion protein localizes to mitochondria and is induced in response to the DNA-damaging agent MMS	8.39503	3.17002	3.91267e-05	0.000272405	0.369132	16	1	7	7	50	14.026	120	7.96e-60	13.3	0.000505732	9.4625	72.076	5	13	1	6	6	40.8	14.026	120	2.13e-26	10.8	0.000505604	7.41675	144.4	4	12	1	6	6	45	14.026	120	2.62e-33	10	0.00043855	5.2979	172.72	4	6	1	3
YJR003C	YJR003C	Putative protein of unknown function; detected in highly purified mitochondria in high-throughput studies; predicted to be involved in ribosome biogenesis	0.929024	4.89114	2.06604e-05	0.00028555	0.185944	9	1	5	5	11.6	59.765	519	1.28e-15	1.7	6.46425e-05	0.22632	91.166	6	20	1	11	11	26.2	59.765	519	8.4e-44	3.9	0.000182579	0.466984	104.42	10	17	1	11	11	22.9	59.765	519	1.44e-39	3.3	0.000144722	4.2932	173.92	7	33	1	14
YJR039W	YJR039W	Putative protein of unknown function; the authentic, non-tagged protein is detected in highly purified mitochondria in high-throughput studies	16.994	--			#DIV/0!	10	1	2	2	1.5	127.44	1121	0.00014175	0.9	3.42225e-05	n. def.	n. def.	0	--	--	--	--	--	--	--	--	--		--	--	--	20	1	2	2	1.5	127.44	1121	0.00034804	1.8	7.89391e-05	n. def.	n. def.	0	34	1	2
YJR111C	YJR111C	Putative protein of unknown function; green fluorescent protein (GFP)-fusion protein localizes to the mitochondria	4.00543	5.37882	1.7039e-05	0.000126536	0.346062	34	1	6	6	21.9	32.208	283	8.55e-95	12	0.0004563	0.93686	35.7	7	53	1	7	7	27.2	32.208	283	1.19e-99	18.7	0.000875444	1.61838	47.625	7	51	1	9	9	42	32.208	283	1.29e-101	18	0.000789391	4.5507	154.8	8	15	1	5
YLR281C	YLR281C	Putative protein of unknown function; green fluorescent protein (GFP)-fusion protein localizes to mitochondria; YLR281C is not an essential gene	3.61517	9.13777	7.53958e-06	0.000111982	0.173031	6	1	3	3	22.6	18.197	155	6.05e-20	3.9	0.000148297	4.1959	n. def.	1	--	--	--	--	--	--	--	--	--		--	--	--	4	1	2	2	12.9	18.197	155	6.72e-06	2.6	0.000114023	n. def.	n. def.	0	3	1	1
YNL195C	YNL195C	Protein of unknown function; shares a promoter with YNL194C; the authentic, non-tagged protein is detected in highly purified mitochondria in high-throughput studies; YNL195C has a paralog, HBT1, that arose from the whole genome duplication	1.55688	#N/A	0.000193775		#DIV/0!	--	--	--	--	--	--	--	--	--		--	--	--	--	--	--	--	--	--	--	--	--		--	--	--	--	--	--	--	--	--	--	--	--		--	--	--	--	--	--
YNL200C	YNL200C	NADHX epimerase; catalyzes isomerization of (R)- and (S)-NADHX; homologous to AIBP in mammals and the N- terminal domain of YjeF in E.coli; enzyme is widespread in eukaryotes, prokaryotes and archaea; the authentic, non-tagged protein is detected in highly purified mitochondria in high-throughput studies	9.81929	5.89288	0.000199411	0.00018511	2.76849	16	1	7	7	35	27.521	246	2.6e-60	6.5	0.000247162	5.8854	46.728	6	30	1	6	6	30.9	27.521	246	1.44e-91	12.2	0.000571145	9.05469	192.86	8	16	1	4	4	27.6	27.521	246	1.61e-32	6.5	0.000285058	9.8793	103.27	5	24	1	6
YNL208W	YNL208W	Protein of unknown function; may interact with ribosomes, based on co-purification experiments; authentic, non-tagged protein is detected in purified mitochondria in high-throughput studies; potential orthologs found in other fungi	4.41482	8.7923	0.000401684	0.000353917	2.91681	29	1	4	4	39.7	20.151	199	2.26e-60	14.6	0.000555165	4.3463	29.242	5	9	1	4	4	39.7	20.151	199	4.03e-79	4.5	0.000210668	6.49646	46.137	4	9	1	3	3	28.1	20.151	199	5.07e-26	4.5	0.000197348	11.436	62.219	2	19	1	2
YOR022C	YOR022C	Putative carboxylic ester hydrolase; similar to bovine phospholipase A1; the authentic, non-tagged protein is detected in highly purified mitochondria in high-throughput studies	1.39267	5.7943	2.85235e-05	0.000196248	0.373527	11	1	11	11	19.9	81.768	715	2.53e-38	1.5	5.70375e-05	0.40279	40.986	9	13	1	7	7	11.9	81.768	715	4.21e-36	1.8	8.42673e-05	0.647878	47.932	7	27	1	16	16	29.8	81.768	715	3.3e-65	3.8	0.000166649	2.7914	125.66	7	11	1	8
YPL107W	YPL107W	Putative protein of unknown function; green fluorescent protein (GFP)-fusion protein localizes to mitochondria; YPL107W is not an essential gene	7.80073	7.24688	2.4011e-05	0.000187228	0.329583	9	1	4	4	23.8	28.569	248	3.95e-10	3.6	0.00013689	9.0759	4.9225	3	5	1	2	2	10.9	28.569	248	0.00019559	2	9.36303e-05	n. def.	n. def.	0	5	1	4	4	23.8	28.569	248	8.79e-19	2	8.77101e-05	n. def.	n. def.	0	4	1	3
CTA1	YDR256C	Catalase A; breaks down hydrogen peroxide in the peroxisomal matrix formed by acyl-CoA oxidase (Pox1p) during fatty acid beta-oxidation	#N/A	3.4414	0.000578729		#DIV/0!	--	--	--	--	--	--	--	--	--		--	--	--	--	--	--	--	--	--	--	--	--		--	--	--	--	--	--	--	--	--	--	--	--		--	--	--	3	1	1
HMF1	YER057C	Member of the p14.5 protein family; functionally complements Mmf1p function when targeted to mitochondria; heat shock inducible; high-dosage growth inhibitor; forms a homotrimer in vitro; HMF1 has a paralog, MMF1, that arose from the whole genome duplication	3.59573	0.805418	0.000384782	0.000164855	5.9984	5	1	4	4	37.2	13.906	129	2.27e-18	3.9	0.000148297	3.2742	117.67	4	3	1	2	2	23.3	13.906	129	1.38e-50	2.3	0.000107675	n. def.	n. def.	0	3	1	3	3	37.2	13.906	129	9.46e-13	2.3	0.000100867	1.0021	257.27	2	5	1	2
NCE103	YNL036W	Carbonic anhydrase; metalloenzyme that catalyzes CO2 hydration to bicarbonate, which is an important metabolic substrate, and protons; not expressed under conditions of high CO2, such as inside a growing colony, but transcription is induced in response to low CO2 levels, such as on the colony surface in ambient air; poorly transcribed under aerobic conditions and at an undetectable level under an…	4.05593	4.8573	0.000160052		#DIV/0!	3	1	2	2	18.6	24.859	221	8.93e-25	1.4	5.3235e-05	2.6113	n. def.	1	3	1	1	1	11.8	24.859	221	1.95e-38	1.4	6.55412e-05	n. def.	n. def.	0	3	1	2	2	19.5	24.859	221	4.96e-17	1.4	6.1397e-05	4.8573	n. def.	1	2	1	1
PDX3	YBR035C	Pyridoxine (pyridoxamine) phosphate oxidase; has homologs in E. coli and Myxococcus xanthus; transcription is under the general control of nitrogen metabolism	4.09149	4.27786	0.000509865	1.8932e-05	69.2123	9	1	6	6	30.7	26.908	228	2.87e-54	3.9	0.000148297	2.802	18.142	5	5	1	4	4	21.5	26.908	228	3.16e-32	2.2	0.000102993	5.38097	116.32	3	4	1	2	2	10.5	26.908	228	9.8e-11	1.8	7.89391e-05	5.9146	n. def.	1	1	1	1
POT1	YIL160C	3-ketoacyl-CoA thiolase with broad chain length specificity; cleaves 3-ketoacyl-CoA into acyl-CoA and acetyl-CoA during beta-oxidation of fatty acids	2.2671	3.8471	0.000917099	5.6945e-06	413.89	1	1	1	1	3.1	44.73	417	2.42e-06	0.2	7.605e-06	1.1593	n. def.	1	5	1	3	3	14.1	44.73	417	6.19e-16	1.2	5.61782e-05	2.05314	39.739	3	11	1	6	6	26.4	44.73	417	3.55e-38	2.6	0.000114023	3.795	195.23	8	8	1	5
RIB4	YOL143C	Lumazine synthase (DMRL synthase); catalyzes synthesis of immediate precursor to riboflavin; DMRL synthase stands for 6,7-dimethyl-8-ribityllumazine synthase	2.2442	#N/A	0.000406671	1.37275e-05	76.1336	--	--	--	--	--	--	--	--	--		--	--	--	--	--	--	--	--	--	--	--	--		--	--	--	3	1	2	2	17.2	18.555	169	1.46e-07	1.8	7.89391e-05	n. def.	n. def.	0	--	--	--
TRR1	YDR353W	Cytoplasmic thioredoxin reductase; key regulatory enzyme that determines the redox state of the thioredoxin system, which acts as a disulfide reductase system and protects cells against both oxidative and reductive stress; protein abundance increases in response to DNA replication stress; TRR1 has a paralog, TRR2, that arose from the whole genome duplication	3.23759	4.95635	0.000408733	0.000163671	6.41787	8	1	4	2	6.6	34.238	319	4.5e-39	2.5	9.50625e-05	1.0222	n. def.	1	11	1	6	4	20.7	34.238	319	4.69e-76	3.4	0.000159172	0.12128	65.976	2	5	1	4	3	15.4	34.238	319	7.56e-19	1.6	7.01681e-05	7.2748	108.86	2	7	1	4
[truncated: 237 more rows]
[truncated: 70 more columns]
