# Supplementary material for: Landscape of submitochondrial protein distribution
Source: Nat Commun. 2017 Aug 18;8:290. doi: 10.1038/s41467-017-00359-0 (PMC5561175; doi:10.1038/s41467-017-00359-0)
Supplement: Supplementary file 6 — Supplementary Data 4 [file 41467_2017_359_MOESM6_ESM.xlsx]

## Sheet: Supplementary Data 4 
Supplementary Data 4: Integral Membrane Proteins are sorted according to their relative intensities in the OM fraction compared to total membrane.
Accession	Gene	Description	rel. intensity OM fraction (average)
YDR196C	CAB5	Subunit of the CoA-Synthesizing Protein Complex (CoA-SPC); subunits of this complex are: Cab2p, Cab3p, Cab4p, Cab5p, Sis2p and Vhs3p; probable dephospho-CoA kinase (DPCK) that catalyzes the last step in coenzyme A biosynthesis; null mutant lethality is complemented by E. coli coaE (encoding DPCK); detected in purified mitochondria in high-throughput studies; also localized to lipid droplets	100
YJR117W	STE24	Highly conserved zinc metalloprotease; functions in two steps of a-factor maturation, C-terminal CAAX proteolysis and the first step of N-terminal proteolytic processing; contains multiple transmembrane spans	95.2086
YGL219C	MDM34	Mitochondrial component of the ERMES complex; links the ER to mitochondria and may promote inter-organellar calcium and phospholipid exchange as well as coordinating mitochondrial DNA replication and growth; required for mitophagy; ERMES complex is often co-localized with peroxisomes and with concentrated areas of pyruvate dehydrogenase	92.7118
YML013W	UBX2	Bridging factor involved in ER-associated protein degradation (ERAD); bridges the cytosolic Cdc48p-Npl1p-Ufd1p ATPase complex and the membrane associated Ssm4p and Hrd1p ubiquitin ligase complexes; contains a UBX (ubiquitin regulatory X) domain and a ubiquitin-associated (UBA) domain; redistributes from the ER to lipid droplets during the diauxic shift and stationary phase; required for the maint…	89.2136
YNL070W	TOM7	Component of the TOM (translocase of outer membrane) complex; responsible for recognition and initial import steps for all mitochondrially directed proteins; promotes assembly and stability of the TOM complex	88.1419
YPR155C	NCA2	Protein that regulates expression of Fo-F1 ATP synthase subunits; involved in the regulation of mitochondrial expression of subunits 6 (Atp6p) and 8 (Atp8p) of the Fo-F1 ATP synthase; functions with Nca3p	87.7995
YPL072W	UBP16	Deubiquitinating enzyme anchored to the outer mitochondrial membrane; probably not important for general mitochondrial functioning, but may perform a more specialized function at mitochondria	86.5394
YIL114C	POR2	Putative mitochondrial porin (voltage-dependent anion channel); not required for mitochondrial membrane permeability or mitochondrial osmotic stability; POR2 has a paralog, POR1, that arose from the whole genome duplication	86.3349
YBR265W	TSC10	3-ketosphinganine reductase; catalyzes the second step in phytosphingosine synthesis; essential for growth in the absence of exogenous dihydrosphingosine or phytosphingosine; localized to lipid droplets; member of short chain dehydrogenase/reductase protein family	85.9333
YGR049W	SCM4	Mitochondrial outer membrane protein of unknown function; predicted to have 4 transmembrane segments; import is mediated by Tom70p and Mim1p; interacts genetically with a cdc4 mutation; SCM4 has a paralog, ATG33, that arose from the whole genome duplication	85.758
YNL055C	POR1	Mitochondrial porin (voltage-dependent anion channel); outer membrane protein required for maintenance of mitochondrial osmotic stability and mitochondrial membrane permeability; couples the glutathione pools of the intermembrane space (IMS) and the cytosol; interacts with Om45 and Om14 in the outer membrane; phosphorylated; protein abundance increases in response to DNA replication stress	85.0536
YHR017W	YSC83	Non-essential mitochondrial protein of unknown function; mRNA induced during meiosis, peaking between mid to late prophase of meiosis I; similar to S. douglasii YSD83	84.1538
YGR012W	YGR012W	Putative cysteine synthase; localized to the mitochondrial outer membrane	82.7703
YNL026W	SAM50	Component of the Sorting and Assembly Machinery (SAM) complex; the SAM (or TOB) complex is located in the mitochondrial outer membrane; the complex binds precursors of beta-barrel proteins and facilitates their outer membrane insertion; homologous to bacterial Omp85	81.8421
YBR179C	FZO1	Mitofusin; integral membrane protein involved in mitochondrial outer membrane tethering and fusion; role in mitochondrial genome maintenance; efficient tethering and degradation of Fzo1p requires an intact N-terminal GTPase domain; targeted for destruction by the ubiquitin ligase SCF-Mdm30p and the cytosolic ubiquitin-proteasome system	81.7992
YML086C	ALO1	D-Arabinono-1,4-lactone oxidase; catalyzes the final step in biosynthesis of dehydro-D-arabinono-1,4-lactone, which is protective against oxidative stress	81.7852
YNL121C	TOM70	Component of the TOM (translocase of outer membrane) complex; involved in the recognition and initial import steps for all mitochondrially directed proteins; acts as a receptor for incoming precursor proteins; TOM70 has a paralog, TOM71, that arose from the whole genome duplication	80.9471
YKL027W	TCD2	tRNA threonylcarbamoyladenosine dehydratase; required for the ct6A tRNA base modification, where an adenosine at position 37 is modified to form a cyclized active ester with an oxazolone ring; localized to the mitochondrial outer membrane; TCD2 has a paralog, TCD1, that arose from the whole genome duplication	80.7517
YAL048C	GEM1	Outer mitochondrial membrane GTPase, subunit of the ERMES complex; potential regulatory subunit of the ERMES complex that links the ER to mitochondria and may promote inter-organellar calcium and phospholipid exchange as well as coordinating mitochondrial DNA replication and growth; cells lacking Gem1p contain collapsed, globular, or grape-like mitochondria; ortholog of metazoan Miro GTPases	80.6086
YPR133W-A	TOM5	Component of the TOM (translocase of outer membrane) complex; responsible for recognition and initial import of all mitochondrially directed proteins; involved in transfer of precursors from the Tom70p and Tom20p receptors to the Tom40p pore	80.4018
YKR014C	YPT52	Endosomal Rab family GTPase; required for vacuolar protein sorting, endocytosis and multivesicular body (MVB) biogenesis and sorting; required for localization of the CORVET complex to endosomes; involved in autophagy and ionic stress tolerance; similar to Vps21p and Ypt53p; mammalian Rab5 homolog; protein abundance increases in response to DNA replication stress	79.88
YHR003C	TCD1	tRNA threonylcarbamoyladenosine dehydratase; required for the ct6A tRNA base modification, where an adenosine at position 37 is modified to form a cyclized active ester with an oxazolone ring; localized to the mitochondrial outer membrane; TCD1 has a paralog, TCD2, that arose from the whole genome duplication	79.0452
YBL057C	PTH2	One of two mitochondrially-localized peptidyl-tRNA hydrolases; negatively regulates the ubiquitin-proteasome pathway via interactions with ubiquitin-like ubiquitin-associated proteins; dispensable for cell growth; see also PTH1	78.6129
YDR470C	UGO1	Outer membrane component of the mitochondrial fusion machinery; binds directly to Fzo1p and Mgm1p and thus links these two GTPases during mitochondrial fusion; involved in fusion of both the outer and inner membranes; facilitates dimerization of Fzo1p during fusion; import into the outer membrane is mediated by Tom70p and Mim1p; has similarity to carrier proteins but is not likely to function as …	77.7228
YHR117W	TOM71	Mitochondrial outer membrane protein; probable minor component of the TOM (translocase of outer membrane) complex responsible for recognition and import of mitochondrially directed proteins; TOM71 has a paralog, TOM70, that arose from the whole genome duplication	76.5022
YAL010C	MDM10	Subunit of both the ERMES and the SAM complex; component of ERMES complex which acts as a molecular tether between the mitochondria and the ER, necessary for efficient phospholipid exchange between organelles and for mitophagy; SAM/TOB complex component that functions in the assembly of outer membrane beta-barrel proteins; involved in mitochondrial inheritance and morphology; ERMES complex is oft…	76.1375
YGL210W	YPT32	Rab family GTPase involved in the exocytic pathway; mediates intra-Golgi traffic or the budding of post-Golgi vesicles from the trans-Golgi; protein abundance increases in response to DNA replication stress; YPT32 has a paralog, YPT31, that arose from the whole genome duplication	75.6383
YMR203W	TOM40	Component of the TOM (translocase of outer membrane) complex; responsible for recognition and initial import steps for all mitochondrially directed proteins; constitutes the core element of the protein conducting pore; pre-Tom40p is phosphorylated by PKA, which impairs its import into mitochondria under non-respiratory conditions	73.6832
YNR021W	YNR021W	Putative protein of unknown function; green fluorescent protein (GFP)-fusion protein localizes to the endoplasmic reticulum; YNR021W is not an essential gene	73.4788
YHR190W	ERG9	Farnesyl-diphosphate farnesyl transferase (squalene synthase); joins two farnesyl pyrophosphate moieties to form squalene in the sterol biosynthesis pathway	73.3041
YGR082W	TOM20	Component of the TOM (translocase of outer membrane) complex; responsible for recognition and initial import steps for all mitochondrially directed proteins; acts as a receptor for incoming precursor proteins	72.0529
YIL065C	FIS1	Protein involved in mitochondrial fission and peroxisome abundance; may have a distinct role in tethering protein aggregates to mitochondria in order to retain them in the mother cell; required for localization of Dnm1p and Mdv1p during mitochondrial division; mediates ethanol-induced apoptosis and ethanol-induced mitochondrial fragmentation	71.4897
YNL131W	TOM22	Component of the TOM (Translocase of Outer Membrane) complex; responsible for initial import of mitochondrially directed proteins; mediates interaction between TOM and TIM complexes and acts as a receptor for precursor proteins	71.26
YBL098W	BNA4	Kynurenine 3-mono oxygenase; required for the de novo biosynthesis of NAD from tryptophan via kynurenine; expression regulated by Hst1p; putative therapeutic target for Huntington disease	70.5208
YER031C	YPT31	Rab family GTPase; involved in the exocytic pathway; mediates intra-Golgi traffic or the budding of post-Golgi vesicles from the trans-Golgi; YPT31 has a paralog, YPT32, that arose from the whole genome duplication	69.9003
YPL186C	UIP4	Protein that interacts with Ulp1p; a Ubl (ubiquitin-like protein)-specific protease for Smt3p protein conjugates; detected in a phosphorylated state in the mitochondrial outer membrane; also detected in ER and nuclear envelope	69.7547
YAL008W	FUN14	Mitochondrial protein of unknown function	69.6824
YIL043C	CBR1	Microsomal cytochrome b reductase; not essential for viability; also detected in mitochondria; mutation in conserved NADH binding domain of the human ortholog results in type I methemoglobinemia	69.5459
YFL038C	YPT1	Rab family GTPase; involved in the ER-to-Golgi step of the secretory pathway; complex formation with the Rab escort protein Mrs6p is required for prenylation of Ypt1p by protein geranylgeranyltransferase type II (Bet2p-Bet4p); binds to unspliced HAC1 mRNA; regulates unfolded protein response (UPR) by promoting the decay of HAC1 RNA	68.9647
YLR105C	SEN2	Subunit of the tRNA splicing endonuclease; tRNA splicing endonuclease is composed of Sen2p, Sen15p, Sen34p, and Sen54p; Sen2p contains the active site for tRNA 5' splice site cleavage and has similarity to Sen34p and to Archaeal tRNA splicing endonuclease	66.3798
YDR381C-A	YDR381C-A	Protein of unknown function; localized to the mitochondrial outer membrane	66.0297
YKL212W	SAC1	Phosphatidylinositol phosphate (PtdInsP) phosphatase; involved in hydrolysis of PtdIns[4]P in the early and medial Golgi; regulated by interaction with Vps74p; ER localized transmembrane protein which cycles through the Golgi; involved in protein trafficking and processing, secretion, and cell wall maintenance; regulates sphingolipid biosynthesis through the modulation of PtdIns(4)P metabolism	60.7921
YOL026C	MIM1	Mitochondrial protein required for outer membrane protein import; cooperates with Tom70p to import the subset of proteins with multiple alpha-helical transmembrane segments, including Ugo1p, Tom20p, and others; present in a complex with Mim2p in the outer membrane that may create a local environment to facilitate membrane insertion of substrate proteins; also has a role in assembly of Tom20p into…	59.9986
YML001W	YPT7	Rab family GTPase; GTP-binding protein of the rab family; required for homotypic fusion event in vacuole inheritance, for endosome-endosome fusion; interacts with the cargo selection/retromer complex for retrograde sorting; similar to mammalian Rab7	59.7675
YPR098C	YPR098C	Protein of unknown function; localized to the mitochondrial outer membrane	58.4476
YPR183W	DPM1	Dolichol phosphate mannose (Dol-P-Man) synthase of the ER membrane; catalyzes the formation of Dol-P-Man from Dol-P and GDP-Man; required for glycosyl phosphatidylinositol membrane anchoring, O mannosylation, and protein glycosylation	50.9717
YJR085C	YJR085C	Protein of unknown function; GFP-fusion protein is induced in response to the DNA-damaging agent MMS; the authentic, non-tagged protein is detected in highly purified mitochondria in high-throughput studies; protein abundance increases in response to DNA replication stress	48.4789
YHR039C	MSC7	Protein of unknown function; green fluorescent protein (GFP)-fusion protein localizes to the endoplasmic reticulum; msc7 mutants are defective in directing meiotic recombination events to homologous chromatids	48.2496
YOR254C	SEC63	Essential subunit of Sec63 complex; with Sec61 complex, Kar2p/BiP and Lhs1p forms a channel competent for SRP-dependent and post-translational SRP-independent protein targeting and import into the ER; other members are Sec62p, Sec66p, and Sec72p	48.0562
YBR106W	PHO88	Probable membrane protein; involved in phosphate transport; role in the maturation of secretory proteins; pho88 pho86 double null mutant exhibits enhanced synthesis of repressible acid phosphatase at high inorganic phosphate concentrations	46.6008
YJL208C	NUC1	Major mitochondrial nuclease; has RNAse and DNA endo- and exonucleolytic activities; roles in mitochondrial recombination, apoptosis and maintenance of polyploidy; involved in fragmentation of genomic DNA during PND (programmed nuclear destruction); encodes ortholog of mammalian endoG	45.7913
YDL095W	PMT1	Protein O-mannosyltransferase of the ER membrane; transfers mannose from dolichyl phosphate-D-mannose to protein serine and threonine residues; 1 of 7 related proteins involved in O-glycosylation which is essential for cell wall rigidity; involved in ER quality control; amino terminus faces cytoplasm, carboxyl terminus faces ER lumen	45.6564
YFL005W	SEC4	Rab family GTPase; essential for vesicle-mediated exocytic secretion and autophagy; associates with the exocyst component Sec15p and may regulate polarized delivery of transport vesicles to the exocyst at the plasma membrane	45.2409
YEL002C	WBP1	Beta subunit of the oligosaccharyl transferase glycoprotein complex; required for N-linked glycosylation of proteins in the endoplasmic reticulum	44.6608
YEL031W	SPF1	P-type ATPase, ion transporter of the ER membrane; required to maintain normal lipid composition of intracellular compartments and proper targeting of mitochondrial outer membrane tail-anchored proteins; involved in ER function and Ca2+ homeostasis; required for regulating Hmg2p degradation; confers sensitivity to a killer toxin (SMKT) produced by Pichia farinosa KK1	42.5752
YER120W	SCS2	Integral ER membrane protein, regulates phospholipid metabolism; one of 6 proteins (Ist2p, Scs2p, Scs22p, Tcb1p, Tcb2p, Tcb3p) that connect ER to the plasma membrane (PM) and regulate PI4P levels by controlling access of Sac1p phosphatase to its substrate PI4P in the PM; interacts with FFAT motif of Opi1p; involved in telomeric silencing; null shows inositol auxotrophy above 34 deg C; VAP homolog…	40.4122
YLR229C	CDC42	Small rho-like GTPase; essential for establishment and maintenance of cell polarity; plays a role late in cell fusion via activation of key cell fusion regulator Fus2p; mutants have defects in the organization of actin and septins	38.0992
YKR067W	GPT2	Glycerol-3-phosphate/dihydroxyacetone phosphate sn-1 acyltransferase; located in lipid particles and the ER; involved in the stepwise acylation of glycerol-3-phosphate and dihydroxyacetone in lipid biosynthesis; the most conserved motifs and functionally relevant residues are oriented towards the ER lumen	37.4639
YER044C	ERG28	Endoplasmic reticulum membrane protein; may facilitate protein-protein interactions between the Erg26p dehydrogenase and the Erg27p 3-ketoreductase and/or tether these enzymes to the ER, also interacts with Erg6p	33.4485
YML012W	ERV25	Member of the p24 family involved in ER to Golgi transport; role in misfolded protein quality control;	32.7141
YKR046C	PET10	Protein of unknown function that localizes to lipid particles; localization suggests a role in lipid metabolism; expression pattern suggests a role in respiratory growth; computational analysis of large-scale protein-protein interaction data suggests a role in ATP/ADP exchange	32.1341
YBR086C	IST2	Cortical ER protein involved in ER-plasma membrane tethering; one of 6 proteins (Ist2p, Scs2p, Scs22p, Tcb1p, Tcb2p, Tcb3p) that connect ER to the plasma membrane (PM) and regulate PM phosphatidylinositol-4-phosphate (PI4P) levels by controlling access of Sac1p phosphatase to its substrate PI4P in the PM; localizes to the mother cell in small-budded cells and to the bud in medium- and large-budde…	32.0883
YAL023C	PMT2	Protein O-mannosyltransferase of the ER membrane; transfers mannose residues from dolichyl phosphate-D-mannose to protein serine/threonine residues; involved in ER quality control; acts in a complex with Pmt1p, can instead interact with Pmt5p; antifungal drug target; PMT2 has a paralog, PMT3, that arose from the whole genome duplication	31.9215
YML048W	GSF2	Endoplasmic reticulum (ER) localized integral membrane protein; may promote secretion of certain hexose transporters, including Gal2p; involved in glucose-dependent repression	29.6462
YPR165W	RHO1	GTP-binding protein of the rho subfamily of Ras-like proteins; involved in establishment of cell polarity; regulates protein kinase C (Pkc1p) and the cell wall synthesizing enzyme 1,3-beta-glucan synthase (Fks1p and Gsc2p)	28.2959
YPR028W	YOP1	Membrane protein that interacts with Yip1p to mediate membrane traffic; interacts with Sey1p to maintain ER morphology; overexpression leads to cell death and accumulation of internal cell membranes; mutants have reduced phosphatidylserine transfer between the ER and mitochondria; forms ER foci upon DNA replication stress	27.414
YDL072C	YET3	Protein of unknown function; YET3 null mutant decreases the level of secreted invertase; homolog of human BAP31 protein; protein abundance increases in response to DNA replication stress	26.7465
YDR119W-A	COX26	Putative protein of unknown function; copurifies with respiratory chain supercomplexes composed of Complex III (ubiquinol-cytochrome c reductase) and Complex IV (cytochrome c oxidase)	24.8941
YDR233C	RTN1	Reticulon protein; stabilizes membrane curvature; involved in nuclear pore assembly and maintenance of tubular ER morphology; mutant overexpressing RTN1 shows increase in tubular ER; interacts with exocyst subunit Sec6p, Yip3p, and Sbh1p; more abundant than Rtn2p; member of the RTNLA subfamily; mutants have reduced phosphatidylserine transfer between the ER and mitochondria; RTN1 has a paralog, R…	19.8603
YKL016C	ATP7	Subunit d of the stator stalk of mitochondrial F1F0 ATP synthase; F1F0 ATP synthase is a large, evolutionarily conserved enzyme complex required for ATP synthesis	16.9057
YPL109C	YPL109C	Putative protein of unknown function; the authentic, non-tagged protein is detected in highly purified mitochondria in high-throughput studies	13.7084
YCL057C-A	MIC10	Conserved component of the MICOS complex; MICOS (formerly MINOS or MitOS) is a mitochondrial inner membrane complex that extends into the intermembrane space and has a role in the maintenance of crista junctions, inner membrane architecture, and formation of contact sites to the outer membrane; ortholog of human MINOS1	13.3697
YMR256C	COX7	Subunit VII of cytochrome c oxidase (Complex IV); Complex IV is the terminal member of the mitochondrial inner membrane electron transport chain	12.9077
YJL161W	FMP33	Putative protein of unknown function; the authentic, non-tagged protein is detected in highly purified mitochondria in high-throughput studies	12.1532
YDR178W	SDH4	Membrane anchor subunit of succinate dehydrogenase (SDH); involved in coupling the oxidation of succinate to the transfer of electrons to ubiquinone as part of the TCA cycle and the mitochondrial respiratory chain; has similarity to human SDH subunit D (SDHD), which is implicated in paraganglioma	10.1691
YDR529C	QCR7	Subunit 7 of ubiquinol cytochrome-c reductase (Complex III); Complex III is a component of the mitochondrial inner membrane electron transport chain; oriented facing the mitochondrial matrix; N-terminus appears to play a role in complex assembly	10.0101
YIL157C	COA1	Mitochondrial inner membrane protein; required for assembly of the cytochrome c oxidase complex (complex IV); interacts with complex IV assembly factor Shy1p during the early stages of assembly	9.93369
YML081C-A	ATP18	Subunit of the mitochondrial F1F0 ATP synthase; F1F0 ATP synthase is a large, evolutionarily conserved enzyme complex required for ATP synthesis; termed subunit I or subunit j; does not correspond to known ATP synthase subunits in other organisms	9.26032
YKR065C	PAM17	Constituent of the TIM23 complex; proposed alternatively to be a component of the import motor (PAM complex) or to interact with and modulate the core TIM23 (Translocase of the Inner mitochondrial Membrane) complex; protein abundance increases in response to DNA replication stress	9.13399
YCR004C	YCP4	Protein of unknown function; has sequence and structural similarity to flavodoxins; predicted to be palmitoylated; the authentic, non-tagged protein is detected in highly purified mitochondria in high-throughput studies	8.17501
YMR145C	NDE1	Mitochondrial external NADH dehydrogenase; type II NAD(P)H:quinone oxidoreductase that catalyzes the oxidation of cytosolic NADH; Nde1p and Nde2p provide cytosolic NADH to the mitochondrial respiratory chain; NDE1 has a paralog, NDE2, that arose from the whole genome duplication	7.03983
YNL052W	COX5A	Subunit Va of cytochrome c oxidase; cytochrome c oxidase is the terminal member of the mitochondrial inner membrane electron transport chain; Cox5Ap is predominantly expressed during aerobic growth while its isoform Vb (Cox5Bp) is expressed during anaerobic growth; COX5A has a paralog, COX5B, that arose from the whole genome duplication	6.99078
YDL217C	TIM22	Essential core component of the mitochondrial TIM22 complex; involved in insertion of polytopic proteins into the inner membrane; forms the channel through which proteins are imported	5.73917
YDR322C-A	TIM11	Subunit e of mitochondrial F1F0-ATPase; ATPase is a large, evolutionarily conserved enzyme complex required for ATP synthesis; essential for the dimeric and oligomeric state of ATP synthase, which in turn determines the shape of inner membrane cristae	5.70039
YLR395C	COX8	Subunit VIII of cytochrome c oxidase (Complex IV); Complex IV is the terminal member of the mitochondrial inner membrane electron transport chain	5.53428
YPL078C	ATP4	Subunit b of the stator stalk of mitochondrial F1F0 ATP synthase; ATP synthase is a large, evolutionarily conserved enzyme complex required for ATP synthesis; contributes to the oligomerization of the complex, which in turn determines the shape of inner membrane cristae; phosphorylated	4.92129
YDL067C	COX9	Subunit VIIa of cytochrome c oxidase (Complex IV); Complex IV is the terminal member of the mitochondrial inner membrane electron transport chain	4.79677
Q0250	COX2	Subunit II of cytochrome c oxidase (Complex IV); Complex IV is the terminal member of the mitochondrial inner membrane electron transport chain; one of three mitochondrially-encoded subunits	4.51601
YDR377W	ATP17	Subunit f of the F0 sector of mitochondrial F1F0 ATP synthase; F1F0 ATP synthase is a large, evolutionarily conserved enzyme complex required for ATP synthesis	4.4711
YMR157C	AIM36	Protein of unknown function; null mutant displays reduced respiratory growth and elevated frequency of mitochondrial genome loss; the authentic, non-tagged protein is detected in purified mitochondria in high-throughput studies	4.2035
YNR017W	TIM23	Essential component of the TIM23 complex; involved in protein import into mitochondrial matrix and inner membrane; with Tim17p, contributes to architecture and function of the import channel; TIM23 complex is short for the translocase of the inner mitochondrial membrane	3.94395
YPL063W	TIM50	Essential component of the TIM23 complex; acts as receptor for the translocase of the inner mitochondrial membrane (TIM23) complex guiding incoming precursors from the TOM complex; may control the gating of the Tim23p-Tim17p channel	3.91936
YGR132C	PHB1	Subunit of the prohibitin complex (Phb1p-Phb2p); prohibitin is a 1.2 MDa ring-shaped inner mitochondrial membrane chaperone that stabilizes newly synthesized proteins; determinant of replicative life span; involved in mitochondrial segregation; prohibitin deficiency induces a mitochondrial unfolded protein response (mtUPR)	3.86206
YNR041C	COQ2	Para hydroxybenzoate polyprenyl transferase; catalyzes the second step in ubiquinone (coenzyme Q) biosynthesis; human COQ2, mutations in which are implicated in an increased risk of mutiple-system atrophy, is able to complement a yeast coq2 null mutant	3.79129
YDR231C	COX20	Mitochondrial inner membrane protein; required for proteolytic processing of Cox2p and its assembly into cytochrome c oxidase	3.64649
YJL054W	TIM54	Component of the mitochondrial TIM22 complex; involved in insertion of polytopic proteins into the inner membrane	3.58134
YHR001W-A	QCR10	Subunit of the ubiqunol-cytochrome c oxidoreductase complex; this complex comprises part of the mitochondrial respiratory chain; members include Cobp, Rip1p, Cyt1p, Cor1p, Qcr2p, Qcr6p, Qcr7p, Qcr8p, Qcr9p, and Qcr10p and comprises part of the mitochondrial respiratory chain	3.32956
YPL134C	ODC1	Mitochondrial inner membrane transporter; 2-oxodicarboxylate transporter, exports 2-oxoadipate and 2-oxoglutarate from the mitochondrial matrix to the cytosol for lysine and glutamate biosynthesis and lysine catabolism; suppresses, in multicopy, an fmc1 null mutation; ODC1 has a paralog, ODC2, that arose from the whole genome duplication	3.26171
YJR077C	MIR1	Mitochondrial phosphate carrier; imports inorganic phosphate into mitochondria; functionally redundant with Pic2p but more abundant than Pic2p under normal conditions; phosphorylated	3.20244
YBR262C	MIC12	Component of the MICOS complex; MICOS (formerly MINOS or MitOS) is a mitochondrial inner membrane complex that extends into the intermembrane space and has a role in the maintenance of crista junctions, inner membrane architecture, and formation of contact sites to the outer membrane	3.1838
YOR065W	CYT1	Cytochrome c1; component of the mitochondrial respiratory chain; expression is regulated by the heme-activated, glucose-repressed Hap2p/3p/4p/5p CCAAT-binding complex	3.11884
YGR243W	MPC3	Highly conserved subunit of mitochondrial pyruvate carrier; more highly expressed in glucose-containing minimal medium than in lactate-containing medium; expression regulated by osmotic and alkaline stresses; protein abundance increases in response to DNA replication stress; MPC3 has a paralog, MPC2, that arose from the whole genome duplication	2.91375
YML030W	RCF1	Cytochrome c oxidase subunit; required for assembly of the Complex III-Complex IV supercomplex, and for assembly of Cox13p and Rcf2p into cytochrome c oxidase; similar to Rcf2p, and either Rcf1p or Rcf2p is required for late-stage assembly of the Cox12p and Cox13p subunits and for cytochrome c oxidase activity; required for growth under hypoxic conditions; member of the hypoxia induced gene famil…	2.80597
YMR241W	YHM2	Citrate and oxoglutarate carrier protein; exports citrate from and imports oxoglutarate into the mitochondrion, causing net export of NADPH reducing equivalents; also associates with mt nucleoids and has a role in replication and segregation of the mt genome	2.80396
YML120C	NDI1	NADH:ubiquinone oxidoreductase; transfers electrons from NADH to ubiquinone in the respiratory chain but does not pump protons, in contrast to the higher eukaryotic multisubunit respiratory complex I; phosphorylated; involved in Mn and H2O2 induced apoptosis; upon apoptotic stress, Ndip is activated in the mitochondria by N-terminal cleavage, and the truncated protein translocates to the cytoplas…	2.75865
YDL198C	GGC1	Mitochondrial GTP/GDP transporter; essential for mitochondrial genome maintenance; has a role in mitochondrial iron transport; member of the mitochondrial carrier family	2.73396
YPR020W	ATP20	Subunit g of the mitochondrial F1F0 ATP synthase; reversibly phosphorylated on two residues; unphosphorylated form is required for dimerization of the ATP synthase complex, which in turn determines oligomerization of the complex and the shape of inner membrane cristae	2.45884
YGR174C	CBP4	Mitochondrial protein required for assembly of cytochrome bc1 complex; interacts with the Cbp3p-Cbp6p complex and newly synthesized cytochrome b (Cobp) to promote assembly of Cobp into the cytochrome bc1 complex	2.33187
YKL141W	SDH3	Subunit of succinate dehydrogenase and of TIM22 translocase; functions as cytochrome b subunit of succinate dehydrogenase, which couples oxidation of succinate to transfer of electrons to ubiquinone as part of the TCA cycle and the mitochondrial respiratory chain; also required for mitochondrial inner membrane protein import as part of the TIM22 complex; SDH3 has a paralog, SHH3, that arose from …	2.2076
YOL027C	MDM38	Mitochondrial protein; forms a complex with Mba1p to facilitate recruitment of mRNA-specific translational activators to ribosomes; roles in protein export and K+/H+ exchange; human ortholog Letm1 implicated in Wolf-Hirschhorn syndrome	1.94016
YJL062W-A	COA3	Mitochondrial protein required for cytochrome c oxidase assembly; also involved in translational regulation of Cox1p and prevention of Cox1p aggregation before assembly; located in the mitochondrial inner membrane	1.89307
YMR177W	MMT1	Putative metal transporter involved in mitochondrial iron accumulation; MMT1 has a paralog, MMT2, that arose from the whole genome duplication	1.87722
YLR077W	FMP25	Protein required for assembly of respiratory complex III; mitochondrial inner membrane protein; required for an early step in assembly of respiratory complex III (cytochrome bc1 complex); mRNA is targeted to mitochondria	1.81942
YOR271C	FSF1	Putative protein; predicted to be an alpha-isopropylmalate carrier; belongs to the sideroblastic-associated protein family; non-tagged protein is detected in purified mitochondria; likely to play a role in iron homeostasis	1.60649
YDL085W	NDE2	Mitochondrial external NADH dehydrogenase; catalyzes the oxidation of cytosolic NADH; Nde1p and Nde2p are involved in providing the cytosolic NADH to the mitochondrial respiratory chain; NDE2 has a paralog, NDE1, that arose from the whole genome duplication	1.58645
YLR348C	DIC1	Mitochondrial dicarboxylate carrier; integral membrane protein, catalyzes a dicarboxylate-phosphate exchange across the inner mitochondrial membrane, transports cytoplasmic dicarboxylates into the mitochondrial matrix	1.56243
YGR033C	TIM21	Nonessential component of the TIM23 complex; interacts with the Translocase of the Outer Mitochondrial membrane (TOM complex) and with respiratory enzymes; may regulate the Translocase of the Inner Mitochondrial membrane (TIM23 complex) activity	1.48215
YOR086C	TCB1	Lipid-binding ER protein involved in ER-plasma membrane tethering; one of 6 proteins (Ist2p, Scs2p, Scs22p, Tcb1p, Tcb2p, Tcb3p) that connect ER to plasma membrane and regulate PI4P levels by controlling access of Sac1p phosphatase to its substrate PI4P in PM; contains 3 calcium and lipid binding domains; non-tagged protein also localizes to mitochondria; C-termini of Tcb1p, Tcb2p and Tcb3p inter…	1.43533
YBR255C-A	YBR255C-A	Putative protein of unknown function; may interact with respiratory chain complexes III (ubiquinol-cytochrome c reductase) or IV (cytochrome c oxidase); identified by sequence comparison with hemiascomycetous yeast species	1.39091
YGR235C	MIC26	Component of the MICOS complex; MICOS (formerly MINOS or MitOS) is a mitochondrial inner membrane complex that extends into the intermembrane space and has a role in the maintenance of crista junctions, inner membrane architecture, and formation of contact sites to the outer membrane; Mic26p is a non-essential component of the complex	1.29457
YKR016W	MIC60	Component of the MICOS complex; MICOS (formerly MINOS or MitOS) is a mitochondrial inner membrane complex that extends into the intermembrane space and has a role in the maintenance of crista junctions, inner membrane architecture, and formation of contact sites to the outer membrane; Mic60p is also involved in import of intermembrane space (IMS) proteins, probably by positioning Mia40p relative …	1.25086
YBR078W	ECM33	GPI-anchored protein of unknown function; possible role in apical bud growth; GPI-anchoring on the plasma membrane crucial to function; phosphorylated in mitochondria; similar to Sps2p; ECM33 has a paralog, PST1, that arose from the whole genome duplication	1.21865
YKL138C	MRPL31	Mitochondrial ribosomal protein of the large subunit	1.18471
YMR302C	YME2	Integral inner mitochondrial membrane protein; role in maintaining mitochondrial nucleoid structure and number; mutants exhibit an increased rate of mitochondrial DNA escape; shows some sequence similarity to exonucleases	1.12295
Q0045	COX1	Subunit I of cytochrome c oxidase (Complex IV); Complex IV is the terminal member of the mitochondrial inner membrane electron transport chain; one of three mitochondrially-encoded subunits	1.08815
YPR024W	YME1	Catalytic subunit of the i-AAA protease complex; complex is located in the mitochondrial inner membrane; responsible for degradation of unfolded or misfolded mitochondrial gene products; serves as a nonconventional translocation motor to pull PNPase into the intermembrane space; also has a role in intermembrane space protein folding; mutation causes an elevated rate of mitochondrial turnover	1.02988
YGR231C	PHB2	Subunit of the prohibitin complex (Phb1p-Phb2p); prohibitin is a 1.2 MDa ring-shaped inner mitochondrial membrane chaperone that stabilizes newly synthesized proteins; determinant of replicative life span; involved in mitochondrial segregation; prohibitin deficiency induces a mitochondrial unfolded protein response (mtUPR)	1.00633
YKL120W	OAC1	Mitochondrial inner membrane transporter; transports oxaloacetate, sulfate, thiosulfate, and isopropylmalate; member of the mitochondrial carrier family	0.897192
YER141W	COX15	Protein required for the hydroxylation of heme O to form heme A; heme A is an essential prosthetic group for cytochrome c oxidase	0.850629
YJR095W	SFC1	Mitochondrial succinate-fumarate transporter; transports succinate into and fumarate out of the mitochondrion; required for ethanol and acetate utilization	0.828699
YER017C	AFG3	Mitochondrial inner membrane m-AAA protease component; mediates degradation of misfolded or unassembled proteins and is also required for correct assembly of mitochondrial enzyme complexes; involved in cytoplasmic mRNA translation and aging	0.792061
YPR058W	YMC1	Putative mitochondrial inner membrane transporter; proposed role in oleate metabolism and glutamate biosynthesis; member of the mitochondrial carrier (MCF) family; localizes to vacuole in response to H2O2; YMC1 has a paralog, YMC2, that arose from the whole genome duplication	0.4918
YDL204W	RTN2	Reticulon protein; stabilizes membrane curvature; involved in nuclear pore assembly and maintenance of tubular ER morphology; interacts with exocyst subunit Sec6p, Yip3p, and Sbh1p; much less abundant than Rtn1p; rtn1 rtn2 yop1 triple mutant lacks tubular ER; member of RTNLA (reticulon-like A) subfamily; protein increases in abundance and relocalizes to plasma membrane upon DNA replication stress…	0.467855
YHR005C	GPA1	Subunit of the G protein involved in pheromone response; GTP-binding alpha subunit of the heterotrimeric G protein; negatively regulates the mating pathway by sequestering G(beta)gamma and by triggering an adaptive response; activates Vps34p at the endosome; protein abundance increases in response to DNA replication stress	0.411615
YNR018W	RCF2	Cytochrome c oxidase subunit; has a role in assembly of respiratory supercomplexes; similar to Rcf1p, and either Rcf1p or Rcf2p is required for late-stage assembly of the Cox12p and Cox13p subunits and for cytochrome c oxidase activity; associates with the cytochrome c oxidase - cytochrome bc1 supercomplex; null mutant accumulates reactive oxygen species; member of the conserved hypoxia induced g…	0.403889
YPL270W	MDL2	Mitochondrial inner membrane half-type ABC transporter; required for respiratory growth at high temperature; localizes to vacuole membrane in response to H2O2; similar to human TAP1 and TAP2 implicated in bare lymphocyte syndrome and Wegener-like granulomatosis	0.370828
YNL100W	MIC27	Component of the MICOS complex; MICOS (formerly MINOS or MitOS) is a mitochondrial inner membrane complex that extends into the intermembrane space and has a role in the maintenance of crista junctions, inner membrane architecture, and formation of contact sites to the outer membrane	0.36811
YOR222W	ODC2	Mitochondrial inner membrane transporter; 2-oxodicarboxylate transporter, exports 2-oxoadipate and 2-oxoglutarate from the mitochondrial matrix to the cytosol for use in lysine and glutamate biosynthesis and in lysine catabolism; ODC2 has a paralog, ODC1, that arose from the whole genome duplication	0.365576
YOL053W	AIM39	Putative protein of unknown function; null mutant displays elevated frequency of mitochondrial genome loss	0.31015
YMR056C	AAC1	Mitochondrial inner membrane ADP/ATP translocator; exchanges cytosolic ADP for mitochondrially synthesized ATP; phosphorylated; Aac1p is a minor isoform while Pet9p is the major ADP/ATP translocator; relocalizes from mitochondrion to cytoplasm upon DNA replication stress	0.279117
YOR100C	CRC1	Mitochondrial inner membrane carnitine transporter; required for carnitine-dependent transport of acetyl-CoA from peroxisomes to mitochondria during fatty acid beta-oxidation	0.276388
YNL137C	NAM9	Mitochondrial ribosomal component of the small subunit	0.230224
YIL087C	AIM19	Putative protein of unknown function; mitochondrial protein that physically interacts with Tim23p; null mutant displays reduced respiratory growth	0.220989
YER154W	OXA1	Mitochondrial inner membrane insertase; mediates the insertion of both mitochondrial- and nuclear-encoded proteins from the matrix into the inner membrane; also has a role in insertion of carrier proteins into the inner membrane; acts as a voltage-gated ion channel, activated by substrate peptides; interacts with mitochondrial ribosomes; conserved from bacteria to animals	0.196768
YCR010C	ADY2	Acetate transporter required for normal sporulation; phosphorylated in mitochondria; ADY2 has a paralog, ATO2, that arose from the whole genome duplication	0.167
YPL036W	PMA2	Plasma membrane H+-ATPase; isoform of Pma1p, involved in pumping protons out of the cell; regulator of cytoplasmic pH and plasma membrane potential	0.148403
YGL008C	PMA1	Plasma membrane P2-type H+-ATPase; pumps protons out of cell; major regulator of cytoplasmic pH and plasma membrane potential; long-lived protein asymmetrically distributed at plasma membrane between mother cells and buds; accumulates at high levels in mother cells during aging, buds emerge with very low levels of Pma1p, newborn cells have low levels of Pma1p; Hsp30p plays a role in Pma1p regulat…	0.14798
YNR002C	ATO2	Putative transmembrane protein involved in export of ammonia; ammonia is a starvation signal that promotes cell death in aging colonies; phosphorylated in mitochondria; member of the TC 9.B.33 YaaH family; homolog of Y. lipolytica Gpr1p; ATO2 has a paralog, ADY2, that arose from the whole genome duplication	0.120729
YER182W	FMP10	Putative protein of unknown function; the authentic, non-tagged protein is detected in highly purified mitochondria in high-throughput studies	0.0905743
YKL217W	JEN1	Monocarboxylate/proton symporter of the plasma membrane; transport activity is dependent on the pH gradient across the membrane; mediates high-affinity uptake of carbon sources lactate, pyuvate, and acetate, and also of the micronutrient selenite, whose structure mimics that of monocarboxylates; expression and localization are tightly regulated, with transcription repression, mRNA degradation, an…	0.0754251
YJR080C	AIM24	Protein with a role in determining mitochondrial architecture; inner membrane protein that interacts physically and genetically with the MICOS complex and is required for its integrity	0.073407
YNL154C	YCK2	Palmitoylated plasma membrane-bound casein kinase I (CK1) isoform; shares redundant functions with Yck1p in morphogenesis, proper septin assembly, endocytic trafficking, and glucose sensing; stabilized by Sod1p binding in the presence of glucose and oxygen, causing glucose repression of respiratory metabolism; YCK2 has a paralog, YCK1, that arose from the whole genome duplication	0.0001
YDL012C	YDL012C	Tail-anchored plasma membrane protein with a conserved CYSTM module; possibly involved in response to stress; may contribute to non-homologous end-joining (NHEJ) based on ydl012c htz1 double null phenotype; YDL012C has a paralog, YBR016W, that arose from the whole genome duplication	0.0001
YDR411C	DFM1	Endoplasmic reticulum (ER) localized protein; involved in ER-associated protein degradation (ERAD), ER stress, and homeostasis; interacts with components of ERAD-L and ERAD-C and Cdc48p; derlin-like family member similar to Der1p	5e-05
YBR069C	TAT1	Amino acid transporter for valine, leucine, isoleucine, and tyrosine; low-affinity tryptophan and histidine transporter; overexpression confers FK506 and FTY720 resistance; protein abundance increases in response to DNA replication stress	3.33333e-05
YOR101W	RAS1	GTPase involved in G-protein signaling in adenylate cyclase activation; plays a role in cell proliferation; localized to the plasma membrane; homolog of mammalian RAS proto-oncogenes; relative distribution to the nucleus increases upon DNA replication stress; RAS1 has a paralog, RAS2, that arose from the whole genome duplication	3.33333e-05
YGR152C	RSR1	GTP-binding protein of the Ras superfamily; required for bud site selection, morphological changes in response to mating pheromone, and efficient cell fusion; localized to the plasma membrane; significantly similar to mammalian Rap GTPases	3.33333e-05
YMR011W	HXT2	High-affinity glucose transporter of the major facilitator superfamily; expression is induced by low levels of glucose and repressed by high levels of glucose	3.33333e-05
YMR215W	GAS3	Putative 1,3-beta-glucanosyltransferase; has similarity go other GAS family members; low abundance, possibly inactive member of the GAS family of GPI-containing proteins; localizes to the cell wall; mRNA induced during sporulation	3.33333e-05
YNL323W	LEM3	Membrane protein of the plasma membrane and ER; interacts specifically in vivo with the phospholipid translocase (flippase) Dnf1p; involved in translocation of phospholipids and alkylphosphocholine drugs across the plasma membrane; null mutant requires tryptophan due to mislocalization of tryptophan permease Tat2p	3.33333e-05
YNL090W	RHO2	Non-essential small GTPase of the Rho/Rac family of Ras-like proteins; involved in the establishment of cell polarity and in microtubule assembly	3.33333e-05
YIL118W	RHO3	Non-essential small GTPase of the Rho/Rac family of Ras-like proteins; involved in the establishment of cell polarity; GTPase activity positively regulated by the GTPase activating protein (GAP) Rgd1p	3.33333e-05
YNL180C	RHO5	Non-essential small GTPase of the Rho/Rac family of Ras-like proteins; regulated by phosphorylation and ubiquitination; likely involved in protein kinase C (Pkc1p)-dependent signal transduction pathway that controls cell integrity	3.33333e-05
YKR031C	SPO14	Phospholipase D; catalyzes the hydrolysis of phosphatidylcholine, producing choline and phosphatidic acid; involved in Sec14p-independent secretion; required for meiosis and spore formation; differently regulated in secretion and meiosis; participates in transcription initiation and/or early elongation of specific genes; interacts with foot domain of RNA polymerase II; deletion results in abnorma…	3.33333e-05
YPL232W	SSO1	Plasma membrane t-SNARE; involved in fusion of secretory vesicles at the plasma membrane and in vesicle fusion during sporulation; forms a complex with Sec9p that binds v-SNARE Snc2p; syntaxin homolog; functionally redundant with Sso2p; SSO1 has a paralog, SSO2, that arose from the whole genome duplication	3.33333e-05
YMR183C	SSO2	Plasma membrane t-SNARE; involved in fusion of secretory vesicles at the plasma membrane; syntaxin homolog that is functionally redundant with Sso1p; SSO2 has a paralog, SSO1, that arose from the whole genome duplication	3.33333e-05
YPR156C	TPO3	Polyamine transporter of the major facilitator superfamily; member of the 12-spanner drug:H(+) antiporter DHA1 family; specific for spermine; localizes to the plasma membrane; TPO3 has a paralog, TPO2, that arose from the whole genome duplication	3.33333e-05
YLL028W	TPO1	Polyamine transporter of the major facilitator superfamily; member of the 12-spanner drug:H(+) antiporter DHA1 family; recognizes spermine, putrescine, and spermidine; catalyzes uptake of polyamines at alkaline pH and excretion at acidic pH; during oxidative stress exports spermine, spermidine from the cell, which controls timing of expression of stress-responsive genes; phosphorylation enhances …	3.33333e-05
YOR301W	RAX1	Protein involved in bud site selection during bipolar budding; localization requires Rax2p; has similarity to members of the insulin-related peptide superfamily	3.33333e-05
YBR005W	RCR1	Protein of the ER membrane involved in cell wall chitin deposition; may function in the endosomal-vacuolar trafficking pathway, helping determine whether plasma membrane proteins are degraded or routed to the plasma membrane; RCR1 has a paralog, RCR2, that arose from the whole genome duplication	3.33333e-05
YOL084W	PHM7	Protein of unknown function; expression is regulated by phosphate levels; green fluorescent protein (GFP)-fusion protein localizes to the cell periphery and vacuole; protein abundance increases in response to DNA replication stress	3.33333e-05
YBL029C-A	YBL029C-A	Protein of unknown function; green fluorescent protein (GFP)-fusion protein localizes to the cell periphery; protein abundance increases in response to DNA replication stress; has potential orthologs in Saccharomyces species and in Yarrowia lipolytica	3.33333e-05
YOR161C	PNS1	Protein of unknown function; has similarity to Torpedo californica tCTL1p, which is postulated to be a choline transporter, neither null mutation nor overexpression affects choline transport	3.33333e-05
YPL199C	YPL199C	Putative protein of unknown function; predicted to be palmitoylated	3.33333e-05
YKL133C	YKL133C	Putative protein of unknown function; not required for growth of cells lacking the mitochondrial genome (null mutation does not confer a petite-negative phenotype); YKL133C has a paralog, MGR3, that arose from the whole genome duplication	3.33333e-05
YDL218W	YDL218W	Putative protein of unknown function; YDL218W transcription is regulated by Azf1p and induced by starvation and aerobic conditions; expression also induced in cells treated with the mycotoxin patulin	3.33333e-05
YBR016W	YBR016W	Tail-anchored plasma membrane protein with a conserved CYSTM module; predicted to be palmitoylated; has similarity to hydrophilins, which are involved in the adaptive response to hyperosmotic conditions; YBR016W has a paralog, YDL012C, that arose from the whole genome duplication	3.33333e-05
YMR089C	YTA12	Mitochondrial inner membrane m-AAA protease component; mediates degradation of misfolded or unassembled proteins; also required for correct assembly of mitochondrial enzyme complexes	3.33333e-05
YDR316W	OMS1	Protein integral to the mitochondrial membrane; has a conserved methyltransferase motif and is predicted to be an RNA methyltransferase; multicopy suppressor of respiratory defects caused by OXA1 mutations	3.33333e-05
YMR115W	MGR3	Subunit of the mitochondrial (mt) i-AAA protease supercomplex; i-AAA degrades misfolded mitochondrial proteins; forms a subcomplex with Mgr1p that binds to substrates to facilitate proteolysis; required for growth of cells lacking mtDNA	3.33333e-05
YDR494W	RSM28	Mitochondrial ribosomal protein of the small subunit; genetic interactions suggest a possible role in promoting translation initiation	3.33333e-05
YMR301C	ATM1	Mitochondrial inner membrane ATP-binding cassette (ABC) transporter; exports mitochondrially synthesized precursors of iron-sulfur (Fe/S) clusters to the cytosol	3.33333e-05
YPR125W	YLH47	Mitochondrial inner membrane protein; exposed to the mitochondrial matrix; associates with mitochondrial ribosomes; NOT required for respiratory growth; homolog of human Letm1, a protein implicated in Wolf-Hirschhorn syndrome	3.33333e-05
YMR307W	GAS1	Beta-1,3-glucanosyltransferase; required for cell wall assembly and also has a role in transcriptional silencing; localizes to cell surface via a glycosylphosphatidylinositol (GPI) anchor; also found at nuclear periphery; genetic interactions with histone H3 lysine acetyltransferases GCN5 and SAS3 indicate previously unsuspected functions for Gas1 in DNA damage response and cell cycle regulation	3.33333e-05
YDR033W	MRH1	Protein that localizes primarily to the plasma membrane; also found at the nuclear envelope; long-lived protein that is asymmetrically retained in the plasma membrane of mother cells; the authentic, non-tagged protein is detected in mitochondria in a phosphorylated state; null mutation confers sensitivity to acetic acid	3.33333e-05
YPL132W	COX11	Protein required for delivery of copper to Cox1p; mitochondrial inner membrane protein; association with mitochondrial ribosomes suggests that copper delivery may occur during translation of Cox1p	3.33333e-05
YOR266W	PNT1	Mitochondrial integral inner membrane protein; involved in membrane insertion of C-terminus of Cox2p, interacts genetically and physically with Cox18p; deletion mutant sensitive to the anti-Pneumocystis carinii drug pentamidine	3.33333e-05
YGR147C	NAT2	Protein of unknown function; has an apparent role in acetylation of N-terminal methionine residues	3.33333e-05
YCL044C	MGR1	Subunit of the mitochondrial (mt) i-AAA protease supercomplex; i-AAA degrades misfolded mitochondrial proteins; forms a subcomplex with Mgr3p that binds to substrates to facilitate proteolysis; required for growth of cells lacking mtDNA	3.33333e-05
YLR188W	MDL1	Mitochondrial inner membrane half-type ABC transporter; mediates export of peptides generated upon proteolysis of mitochondrial proteins; plays a role in the regulation of cellular resistance to oxidative stress	3.33333e-05
YNL098C	RAS2	GTP-binding protein; regulates nitrogen starvation response, sporulation, and filamentous growth; farnesylation and palmitoylation required for activity and localization to plasma membrane; homolog of mammalian Ras proto-oncogenes; RAS2 has a paralog, RAS1, that arose from the whole genome duplication	3.33333e-05
YGR112W	SHY1	Mitochondrial inner membrane protein required for complex IV assembly; associates with complex IV assembly intermediates and complex III/complex IV supercomplexes; similar to human SURF1 involved in Leigh Syndrome; complex IV is also known as cytochrome c oxidase	3.33333e-05
YDR375C	BCS1	Protein translocase and chaperone required for Complex III assembly; member of the AAA ATPase family; forms a homo-oligomeric complex in the mitochondrial inner membrane that translocates the C-terminal domain of Rip1p from the matrix across the inner membrane, and then delivers it to an assembly intermediate of respiratory Complex III in an ATP-dependent reaction; also required for assembly of t…	3.33333e-05
YKL187C	FAT3	Protein required for fatty acid uptake; protein abundance increases in cortical patches in response to oleate exposure; the authentic, non-tagged protein is detected in a phosphorylated state in highly purified mitochondria in high-throughput studies; FAT3 has a paralog, YLR413W, that arose from the whole genome duplication	3.33333e-05
YIL077C	YIL077C	Putative protein of unknown function; the authentic, non-tagged protein is detected in highly purified mitochondria in high-throughput studies; deletion confers sensitivity to 4-(N-(S-glutathionylacetyl)amino) phenylarsenoxide (GSAO)	3.33333e-05
YDL027C	YDL027C	Putative protein of unknown function; the authentic, non-tagged protein is detected in highly purified mitochondria in high-throughput studies; YDL027C is not an essential gene	3.33333e-05
YDR393W	SHE9	Protein required for normal mitochondrial morphology; mitochondrial inner membrane protein; may be involved in fission of the inner membrane; forms a homo-oligomeric complex	3.33333e-05
YDL183C	YDL183C	Protein that may form an active mitochondrial KHE system; mitochondrial inner-membrane protein; non-essential gene; KHE system stands for K+/H+ exchanger system	3.33333e-05
YOR130C	ORT1	Ornithine transporter of the mitochondrial inner membrane; exports ornithine from mitochondria as part of arginine biosynthesis; human ortholog is associated with hyperammonaemia-hyperornithinaemia-homocitrullinuria (HHH) syndrome	3.33333e-05
YHR135C	YCK1	Palmitoylated plasma membrane-bound casein kinase I (CK1) isoform; shares redundant functions with Yck2p in morphogenesis, proper septin assembly, endocytic trafficking, and glucose sensing; stabilized by Sod1p binding in the presence of glucose and oxygen, causing glucose repression of respiratory metabolism; YCK1 has a paralog, YCK2, that arose from the whole genome duplication	3.33333e-05
YPL099C	INA17	F1F0 ATPase synthase peripheral stalk assembly factor; subunit of the matrix-exposed inner mitochondrial membrane localized INA complex (Ina22p-Ina17p) involved in assembly of the F1F0 peripheral stalk; co-purifies with Ina22p and ATP synthase subunits; null mutant displays elevated frequency of mitochondrial genome loss and has a respiratory growth defect	3.33333e-05
YJR100C	AIM25	Putative protein of unknown function; non-tagged protein is detected in purified mitochondria in high-throughput studies; similar to murine NOR1; null mutant is viable and displays elevated frequency of mitochondrial genome loss	3.33333e-05
YNR040W	YNR040W	Putative protein of unknown function; the authentic, non-tagged protein is detected in highly purified mitochondria in high-throughput studies	3.33333e-05
YJL171C	YJL171C	GPI-anchored cell wall protein of unknown function; induced in response to cell wall damaging agents and by mutations in genes involved in cell wall biogenesis; sequence similarity to YBR162C/TOS1, a covalently bound cell wall protein; protein abundance increases in response to DNA replication stress	3.33333e-05
YML072C	TCB3	Cortical ER protein involved in ER-plasma membrane tethering; one of 6 proteins (Ist2p, Scs2p, Scs22p, Tcb1p, Tcb2p, Tcb3p) that connect ER to the plasma membrane (PM) and regulate PM phosphatidylinositol-4-phosphate (PI4P) levels by controlling access of Sac1p phosphatase to its substrate PI4P in the PM; localized to the bud via specific mRNA transport; non-tagged protein detected in a phosphory…	3.33333e-05
YMR282C	AEP2	Mitochondrial protein; likely involved in translation of the mitochondrial OLI1 mRNA; exhibits genetic interaction with the OLI1 mRNA 5'-untranslated leader	3.33333e-05
YBR104W	YMC2	Putative mitochondrial inner membrane transporter; proposed role in oleate metabolism and glutamate biosynthesis; member of the mitochondrial carrier (MCF) family; YMC2 has a paralog, YMC1, that arose from the whole genome duplication	3.33333e-05
YDR384C	ATO3	Plasma membrane protein, putative ammonium transporter; regulation pattern suggests a possible role in export of ammonia from the cell; phosphorylated in mitochondria; member of the TC 9.B.33 YaaH family of putative transporters	3.33333e-05
YBR024W	SCO2	Protein anchored to mitochondrial inner membrane; may have a redundant function with Sco1p in delivery of copper to cytochrome c oxidase; interacts with Cox2p; SCO2 has a paralog, SCO1, that arose from the whole genome duplication	3.33333e-05
YDR282C	YDR282C	Mitochondrial inner membrane protein of unknown function; localizes to the inner membrane with the C terminus facing the intermembrane space; ortholog of human RMND1, mutation in which is implicated in infantile encephaloneuromyopathy and defective mitochondrial translation	3.33333e-05
YBL059W	YBL059W	Putative protein of unknown function; the authentic, non-tagged protein is detected in highly purified mitochondria in high-throughput studies; YBL059W has a paralog, YER093C-A, that arose from the whole genome duplication	3.33333e-05
YFL046W	FMP32	Putative assembly factor for cytochrome c oxidase; the authentic, non-tagged protein is detected in highly purified mitochondria in high-throughput studies; has similarity to human MCUR1/CCDC90A	3.33333e-05
YPR011C	YPR011C	Mitochondrial transporter; major substrates are adenosine 5'-phosphosulfate (APS) and 3'-phospho-adenosine 5'-phosphosulfate (PAPS); member of the mitochondrial carrier family; the authentic, non-tagged protein is detected in highly purified mitochondria in high-throughput studies	3.33333e-05
YBR037C	SCO1	Copper-binding protein of mitochondrial inner membrane; required for cytochrome c oxidase activity and respiration; may function to deliver copper to cytochrome c oxidase; similar to thioredoxins; SCO1 has a paralog, SCO2, that arose from the whole genome duplication	3.33333e-05
YDL222C	FMP45	Integral membrane protein localized to mitochondria; required for sporulation and maintaining sphingolipid content; similar to SUR7; FMP45 has a paralog, YNL194C, that arose from the whole genome duplication	3.33333e-05
YKR052C	MRS4	Iron transporter of the mitochondrial carrier family; mediates Fe2+ transport across the inner mitochondrial membrane; active under low-iron conditions; may transport other cations; protein abundance increases in response to DNA replication stress; MRS4 has a paralog, MRS3, that arose from the whole genome duplication	3.33333e-05
YPL103C	FMP30	Protein with a role in maintaining mitochondrial morphology; also involved in maintaining normal cardiolipin levels; mitochondrial inner membrane protein; proposed to be involved in N-acylethanolamine metabolism; related to mammalian N-acylPE-specific phospholipase D	3.33333e-05
YBR192W	RIM2	Mitochondrial pyrimidine nucleotide transporter; imports pyrimidine nucleoside triphosphates and exports pyrimidine nucleoside monophosphates; member of the mitochondrial carrier family	3.33333e-05
YPR166C	MRP2	Mitochondrial ribosomal protein of the small subunit	3.33333e-05
YBR054W	YRO2	Protein with a putative role in response to acid stress; null mutant is sensitive to acetic acid; transcription is regulated by Haa1p and induced in the presence of acetic acid; protein observed in plasma membrane foci in the presence of acetic acid; the authentic, non-tagged protein is detected in a phosphorylated state in highly purified mitochondria in high-throughput studies	3.33333e-05
YGL057C	GEP7	Protein of unknown function; null mutant exhibits a respiratory growth defect and synthetic interactions with prohibitin (phb1) and gem1; authentic, non-tagged protein is detected in highly purified mitochondria in high-throughput studies	3.33333e-05
YMR064W	AEP1	Protein required for expression of the mitochondrial OLI1 gene; mitochondrial OLI1 gene encodes subunit 9 of F1-F0 ATP synthase	3.33333e-05
YPL224C	MMT2	Putative metal transporter involved in mitochondrial iron accumulation; MMT2 has a paralog, MMT1, that arose from the whole genome duplication	3.33333e-05
YKL087C	CYT2	Cytochrome c1 heme lyase; involved in maturation of cytochrome c1, which is a subunit of the mitochondrial ubiquinol-cytochrome-c reductase; links heme covalently to apocytochrome c1	3.33333e-05
YBR185C	MBA1	Membrane-associated mitochondrial ribosome receptor; forms a complex with Mdm38p that may facilitate recruitment of mRNA-specific translational activators to ribosomes; possible role in protein export from the matrix to inner membrane	3.33333e-05
YKR087C	OMA1	Metalloendopeptidase of the mitochondrial inner membrane; important for adaptive responses to various homeostatic insults and preservation of normal mitochondrial function under damage-eliciting conditions; involved in turnover of membrane-embedded proteins; mediates degradation of Cox1p in coa2 mutant cells; member of a family of predicted membrane-bound metallopeptidases in prokaryotes and high…	3.33333e-05
YPR021C	AGC1	Mitochondrial amino acid transporter; acts both as a glutamate uniporter and as an aspartate-glutamate exchanger; involved in nitrogen metabolism and nitrogen compound biosynthesis	3.33333e-05
YHR002W	LEU5	Mitochondrial carrier protein; involved in the accumulation of CoA in the mitochondrial matrix; homolog of human Graves disease protein; does not encode an isozyme of Leu4p, as first hypothesized	3.33333e-05
YBR291C	CTP1	Mitochondrial inner membrane citrate transporter; member of the mitochondrial carrier family	3.33333e-05
YER020W	GPA2	Nucleotide binding alpha subunit of the heterotrimeric G protein; interacts with the receptor Gpr1p, has signaling role in response to nutrients; required for the recruitment of Ras-GTP at the plasma membrane and in the nucleus	3.33333e-05
YEL006W	YEA6	Putative mitochondrial NAD+ transporter; member of the mitochondrial carrier subfamily (see also YIA6); has putative human ortholog; YEA6 has a paralog, YIA6, that arose from the whole genome duplication	3.33333e-05
YFR045W	YFR045W	Putative mitochondrial transport protein; null mutant is viable, exhibits decreased levels of chitin and normal resistance to calcofluor white	3.33333e-05
YLR253W	MCP2	Mitochondrial protein of unknown function involved in lipid homeostasis; integral membrane protein that localizes to the mitochondrial inner membrane; involved in mitochondrial morphology; non-essential gene which interacts genetically with MDM10, and other members of the ERMES complex; transcription is periodic during the metabolic cycle; homologous to human aarF domain containing kinase, ADCK1	3.33333e-05
YNL003C	PET8	S-adenosylmethionine transporter of the mitochondrial inner membrane; member of the mitochondrial carrier family; required for biotin biosynthesis and respiratory growth	3.33333e-05
YJL166W	QCR8	Subunit 8 of ubiquinol cytochrome-c reductase (Complex III); Complex III is a component of the mitochondrial inner membrane electron transport chain; oriented facing the intermembrane space; expression is regulated by Abf1p and Cpf1p	3.33333e-05
YIL111W	COX5B	Subunit Vb of cytochrome c oxidase; cytochrome c oxidase is the terminal member of the mitochondrial inner membrane electron transport chain; Cox5Bp is predominantly expressed during anaerobic growth while its isoform Va (Cox5Ap) is expressed during aerobic growth; COX5B has a paralog, COX5A, that arose from the whole genome duplication	3.33333e-05
YPL168W	YPL168W	Putative protein of unknown function; green fluorescent protein (GFP)-fusion protein localizes to the mitochondrion; expression may be cell cycle-regulated	3.33333e-05
YGL080W	MPC1	Highly conserved subunit of the mitochondrial pyruvate carrier; a mitochondrial inner membrane complex comprised of Mpc1p and either Mpc2p or Mpc3p mediates mitochondrial pyruvate uptake; null mutant displays slow growth that is complemented by expression of human or mouse ortholog; mutation in human ortholog is associated with lactic acidosis and hyperpyruvatemia	3.33333e-05

## Sheet: individual datasets MQ
Summary of quantitative data from three experiments conducted to differentiate OM from IM proteins.
				OMV (L) : total membrane (H) = 3 : 10									OMV (L) : total membrane (H) = 1 : 10									OMV (L) : total membrane (H) = 2 : 10
Accession	Gene	Description	rel. intensity OM fraction (average)	unique peptides	H/L ratio	H/L counts	H/L variability	total protein intensity = sum light+heavy	protein intensity light (OM)	protein intensity heavy (total membrane)	rel. intensity OM fraction	rel. intensity tot. membrane	unique peptides	H/L ratio	H/L counts	H/L variability	total protein intensity	protein intensity light	protein intensity heavy	rel. intensity OM fraction	rel. intensity tot. membrane	unique peptides	H/L ratio	H/L counts	H/L variability	total protein intensity	protein intensity light	protein intensity heavy	rel. intensity OM fraction	rel. intensity tot. membrane
YDR196C	CAB5	Subunit of the CoA-Synthesizing Protein Complex (CoA-SPC); subunits of this complex are: Cab2p, Cab3p, Cab4p, Cab5p, Sis2p and Vhs3p; probable dephospho-CoA kinase (DPCK) that catalyzes the last step in coenzyme A biosynthesis; null mutant lethality is complemented by E. coli coaE (encoding DPCK); detected in purified mitochondria in high-throughput studies; also localized to lipid droplets	100	3	NaN	0	NaN	53980000	53980000	0	100	0	1	NaN	0	NaN	18580000	18580000	0	100	0	3	NaN	0	NaN	48792000	48792000	0	100	0
YJR117W	STE24	Highly conserved zinc metalloprotease; functions in two steps of a-factor maturation, C-terminal CAAX proteolysis and the first step of N-terminal proteolytic processing; contains multiple transmembrane spans	95.2086	8	0.88325	1	NaN	71768000	68924000	2844100	96.0372	3.96291	4	0.14115	1	NaN	21054000	19937000	1117600	94.6946	5.30825	6	0.36275	2	209.55	42950000	40757000	2192600	94.8941	5.10501
YGL219C	MDM34	Mitochondrial component of the ERMES complex; links the ER to mitochondria and may promote inter-organellar calcium and phospholipid exchange as well as coordinating mitochondrial DNA replication and growth; required for mitophagy; ERMES complex is often co-localized with peroxisomes and with concentrated areas of pyruvate dehydrogenase	92.7118	6	0.35037	1	NaN	38335000	37862000	473020	98.7661	1.23391	3	0.3205	1	NaN	8607200	7137700	1469500	82.9271	17.0729	6	0.50857	1	NaN	22288000	21495000	792350	96.442	3.55505
YML013W	UBX2	Bridging factor involved in ER-associated protein degradation (ERAD); bridges the cytosolic Cdc48p-Npl1p-Ufd1p ATPase complex and the membrane associated Ssm4p and Hrd1p ubiquitin ligase complexes; contains a UBX (ubiquitin regulatory X) domain and a ubiquitin-associated (UBA) domain; redistributes from the ER to lipid droplets during the diauxic shift and stationary phase; required for the maint…	89.2136	13	0.051299	3	37.611	124420000	120060000	4363900	96.4957	3.50739	7	0.23063	5	56.969	55921000	46322000	9598700	82.8347	17.1648	11	0.19156	6	79.031	103800000	91666000	12133000	88.3102	11.6888
YNL070W	TOM7	Component of the TOM (translocase of outer membrane) complex; responsible for recognition and initial import steps for all mitochondrially directed proteins; promotes assembly and stability of the TOM complex	88.1419	3	0.094426	2	209.19	607630000	570670000	36964000	93.9174	6.08331	3	0.68811	2	0.33546	39940000	29538000	10402000	73.9559	26.0441	4	0.066152	1	NaN	37040000	35763000	1276300	96.5524	3.44573
YPR155C	NCA2	Protein that regulates expression of Fo-F1 ATP synthase subunits; involved in the regulation of mitochondrial expression of subunits 6 (Atp6p) and 8 (Atp8p) of the Fo-F1 ATP synthase; functions with Nca3p	87.7995	26	0.081234	13	125.99	1004700000	949710000	55024000	94.5267	5.47666	18	0.37107	12	80.454	456680000	357070000	99611000	78.1882	21.812	21	0.15257	12	141	493540000	447560000	45976000	90.6836	9.31556
YPL072W	UBP16	Deubiquitinating enzyme anchored to the outer mitochondrial membrane; probably not important for general mitochondrial functioning, but may perform a more specialized function at mitochondria	86.5394	16	0.17423	4	17.972	190870000	180110000	10762000	94.3627	5.63839	6	0.56481	3	94.9	30080000	23100000	6980500	76.7952	23.2064	14	0.15684	6	102.31	142810000	126330000	16476000	88.4602	11.537
YIL114C	POR2	Putative mitochondrial porin (voltage-dependent anion channel); not required for mitochondrial membrane permeability or mitochondrial osmotic stability; POR2 has a paralog, POR1, that arose from the whole genome duplication	86.3349	12	0.15792	4	131.32	148970000	138040000	10923000	92.663	7.33235	8	0.59934	3	44.327	104180000	85650000	18531000	82.2135	17.7875	9	0.39036	5	105.38	116150000	97715000	18436000	84.1283	15.8726
YBR265W	TSC10	3-ketosphinganine reductase; catalyzes the second step in phytosphingosine synthesis; essential for growth in the absence of exogenous dihydrosphingosine or phytosphingosine; localized to lipid droplets; member of short chain dehydrogenase/reductase protein family	85.9333	10	0.12379	4	59.669	202300000	187540000	14765000	92.7039	7.29857	10	0.30837	5	35.8	122500000	97467000	25029000	79.5649	20.4318	10	0.16065	6	51.586	174650000	149380000	25272000	85.5311	14.4701
YGR049W	SCM4	Mitochondrial outer membrane protein of unknown function; predicted to have 4 transmembrane segments; import is mediated by Tom70p and Mim1p; interacts genetically with a cdc4 mutation; SCM4 has a paralog, ATG33, that arose from the whole genome duplication	85.758	8	0.10284	8	151.82	1120100000	1001000000	119110000	89.367	10.6339	5	0.22748	5	102.25	631440000	500780000	130660000	79.3076	20.6924	7	0.20524	6	218.73	1158700000	1026600000	132070000	88.5993	11.3981
YNL055C	POR1	Mitochondrial porin (voltage-dependent anion channel); outer membrane protein required for maintenance of mitochondrial osmotic stability and mitochondrial membrane permeability; couples the glutathione pools of the intermembrane space (IMS) and the cytosol; interacts with Om45 and Om14 in the outer membrane; phosphorylated; protein abundance increases in response to DNA replication stress	85.0536	27	0.12185	22	216.2	112460000000	105240000000	7219800000	93.5799	6.41988	26	0.72259	29	199.19	55430000000	41514000000	13915000000	74.8945	25.1037	26	0.25485	30	282.75	77057000000	66798000000	10259000000	86.6865	13.3135
YHR017W	YSC83	Non-essential mitochondrial protein of unknown function; mRNA induced during meiosis, peaking between mid to late prophase of meiosis I; similar to S. douglasii YSD83	84.1538	7	0.099221	2	119.84	284260000	261330000	22931000	91.9334	8.06691	7	0.56258	3	231.74	185540000	133270000	52272000	71.8282	28.1729	8	0.33579	3	163.68	327780000	290740000	37050000	88.6997	11.3033
YGR012W	YGR012W	Putative cysteine synthase; localized to the mitochondrial outer membrane	82.7703	17	0.089377	16	96.506	1529400000	1386200000	143170000	90.6369	9.36119	15	0.46359	14	85.25	635770000	465760000	170010000	73.2592	26.7408	16	0.24027	16	118.18	973880000	822100000	151780000	84.4149	15.5851
YNL026W	SAM50	Component of the Sorting and Assembly Machinery (SAM) complex; the SAM (or TOB) complex is located in the mitochondrial outer membrane; the complex binds precursors of beta-barrel proteins and facilitates their outer membrane insertion; homologous to bacterial Omp85	81.8421	20	0.15839	12	123.4	1057700000	971470000	86218000	91.8474	8.15146	18	0.34564	13	97.077	425730000	310460000	115280000	72.9242	27.0782	15	0.28966	12	112.46	472480000	381550000	90928000	80.7547	19.2448
YBR179C	FZO1	Mitofusin; integral membrane protein involved in mitochondrial outer membrane tethering and fusion; role in mitochondrial genome maintenance; efficient tethering and degradation of Fzo1p requires an intact N-terminal GTPase domain; targeted for destruction by the ubiquitin ligase SCF-Mdm30p and the cytosolic ubiquitin-proteasome system	81.7992	34	0.13067	12	103.2	716900000	662400000	54496000	92.3978	7.60162	22	0.41917	9	62.619	236510000	159030000	77480000	67.2403	32.7597	29	0.24769	11	142.13	433550000	371810000	61738000	85.7594	14.2401
YML086C	ALO1	D-Arabinono-1,4-lactone oxidase; catalyzes the final step in biosynthesis of dehydro-D-arabinono-1,4-lactone, which is protective against oxidative stress	81.7852	29	0.17419	18	177.3	5839600000	5296700000	542950000	90.7031	9.29773	21	0.3124	15	135.69	2312100000	1638100000	674040000	70.849	29.1527	26	0.32726	14	177.17	3655100000	3063100000	591990000	83.8035	16.1963
YNL121C	TOM70	Component of the TOM (translocase of outer membrane) complex; involved in the recognition and initial import steps for all mitochondrially directed proteins; acts as a receptor for incoming precursor proteins; TOM70 has a paralog, TOM71, that arose from the whole genome duplication	80.9471	52	0.11059	38	153.92	11774000000	10479000000	1295800000	89.0012	11.0056	42	0.39463	38	115.22	7170800000	5132200000	2038700000	71.5708	28.4306	46	0.19726	37	193.52	9567000000	7870700000	1696400000	82.2693	17.7318
YKL027W	TCD2	tRNA threonylcarbamoyladenosine dehydratase; required for the ct6A tRNA base modification, where an adenosine at position 37 is modified to form a cyclized active ester with an oxazolone ring; localized to the mitochondrial outer membrane; TCD2 has a paralog, TCD1, that arose from the whole genome duplication	80.7517	18	0.11861	10	134.27	1086500000	985050000	101460000	90.6627	9.33824	19	0.4376	10	116.24	546560000	352560000	194000000	64.5053	35.4947	17	0.20036	9	220.39	779840000	679140000	100700000	87.0871	12.9129
YAL048C	GEM1	Outer mitochondrial membrane GTPase, subunit of the ERMES complex; potential regulatory subunit of the ERMES complex that links the ER to mitochondria and may promote inter-organellar calcium and phospholipid exchange as well as coordinating mitochondrial DNA replication and growth; cells lacking Gem1p contain collapsed, globular, or grape-like mitochondria; ortholog of metazoan Miro GTPases	80.6086	18	0.11982	7	88.774	252910000	233590000	19316000	92.3609	7.6375	13	0.49182	6	97.533	94908000	59442000	35467000	62.6312	37.3699	16	0.25125	8	98.984	203700000	176880000	26819000	86.8336	13.1659
YPR133W-A	TOM5	Component of the TOM (translocase of outer membrane) complex; responsible for recognition and initial import of all mitochondrially directed proteins; involved in transfer of precursors from the Tom70p and Tom20p receptors to the Tom40p pore	80.4018	3	0.10646	7	68.48	4807200000	4304600000	502560000	89.5448	10.4543	2	0.34427	6	35.629	423030000	298790000	124240000	70.6309	29.3691	2	0.21776	5	123.95	1833900000	1486000000	347860000	81.0295	18.9683
YKR014C	YPT52	Endosomal Rab family GTPase; required for vacuolar protein sorting, endocytosis and multivesicular body (MVB) biogenesis and sorting; required for localization of the CORVET complex to endosomes; involved in autophagy and ionic stress tolerance; similar to Vps21p and Ypt53p; mammalian Rab5 homolog; protein abundance increases in response to DNA replication stress	79.88	7	0.35729	2	150.28	30988000	28839000	2148800	93.0651	6.9343	5	0.35906	2	7.4591	17846000	11040000	6805500	61.8626	38.1346	8	0.28307	3	102.38	22240000	18840000	3400300	84.7122	15.2891
YHR003C	TCD1	tRNA threonylcarbamoyladenosine dehydratase; required for the ct6A tRNA base modification, where an adenosine at position 37 is modified to form a cyclized active ester with an oxazolone ring; localized to the mitochondrial outer membrane; TCD1 has a paralog, TCD2, that arose from the whole genome duplication	79.0452	15	0.14877	6	113.29	325430000	290190000	35249000	89.1713	10.8315	14	0.62175	10	113.49	321650000	211580000	110070000	65.7796	34.2204	17	0.26419	10	100.44	339540000	279050000	60495000	82.1847	17.8168
YBL057C	PTH2	One of two mitochondrially-localized peptidyl-tRNA hydrolases; negatively regulates the ubiquitin-proteasome pathway via interactions with ubiquitin-like ubiquitin-associated proteins; dispensable for cell growth; see also PTH1	78.6129	10	0.1735	7	198.9	676790000	611050000	65743000	90.2865	9.71394	8	0.54951	5	74.048	266650000	165530000	101120000	62.0776	37.9224	9	0.26715	5	170.75	531120000	443350000	87763000	83.4745	16.5241
YDR470C	UGO1	Outer membrane component of the mitochondrial fusion machinery; binds directly to Fzo1p and Mgm1p and thus links these two GTPases during mitochondrial fusion; involved in fusion of both the outer and inner membranes; facilitates dimerization of Fzo1p during fusion; import into the outer membrane is mediated by Tom70p and Mim1p; has similarity to carrier proteins but is not likely to function as …	77.7228	13	0.13	12	134.24	942060000	817310000	124750000	86.7577	13.2423	12	0.28687	8	51.589	743500000	503110000	240400000	67.6678	32.3336	11	0.26386	13	153.6	841550000	662660000	178880000	78.7428	21.256
YHR117W	TOM71	Mitochondrial outer membrane protein; probable minor component of the TOM (translocase of outer membrane) complex responsible for recognition and import of mitochondrially directed proteins; TOM71 has a paralog, TOM70, that arose from the whole genome duplication	76.5022	27	0.16436	28	104.14	1998300000	1724800000	273450000	86.3134	13.6841	26	0.55707	24	78.197	1338100000	824250000	513870000	61.5985	38.403	27	0.25466	26	167.42	2320000000	1893000000	427040000	81.5948	18.4069
YAL010C	MDM10	Subunit of both the ERMES and the SAM complex; component of ERMES complex which acts as a molecular tether between the mitochondria and the ER, necessary for efficient phospholipid exchange between organelles and for mitophagy; SAM/TOB complex component that functions in the assembly of outer membrane beta-barrel proteins; involved in mitochondrial inheritance and morphology; ERMES complex is oft…	76.1375	14	0.19716	3	119.28	131190000	121310000	9881500	92.4689	7.53221	9	1.1632	4	71.174	52748000	30019000	22729000	56.9102	43.0898	10	0.46383	4	86.043	83952000	66350000	17602000	79.0333	20.9667
YGL210W	YPT32	Rab family GTPase involved in the exocytic pathway; mediates intra-Golgi traffic or the budding of post-Golgi vesicles from the trans-Golgi; protein abundance increases in response to DNA replication stress; YPT32 has a paralog, YPT31, that arose from the whole genome duplication	75.6383	4	0.28723	2	213.48	67023000	55388000	11635000	82.6403	17.3597	2	0.49492	1	NaN	26138000	17092000	9045600	65.3914	34.6071	2	0.25766	1	NaN	37108000	29272000	7836200	78.8833	21.1173
YMR203W	TOM40	Component of the TOM (translocase of outer membrane) complex; responsible for recognition and initial import steps for all mitochondrially directed proteins; constitutes the core element of the protein conducting pore; pre-Tom40p is phosphorylated by PKA, which impairs its import into mitochondria under non-respiratory conditions	73.6832	14	0.24154	9	161.71	2404400000	1944400000	460030000	80.8684	19.1328	9	0.60079	7	89.909	2480300000	1628300000	851980000	65.6493	34.3499	12	0.30207	7	214.09	2339400000	1743600000	595780000	74.5319	25.4672
YNR021W	YNR021W	Putative protein of unknown function; green fluorescent protein (GFP)-fusion protein localizes to the endoplasmic reticulum; YNR021W is not an essential gene	73.4788	2	NaN	0	NaN	6451600	6451600	0	100	0	2	4.9267	1	NaN	10403000	2126000	8277100	20.4364	79.5645	1	NaN	0	NaN	4872100	4872100	0	100	0
YHR190W	ERG9	Farnesyl-diphosphate farnesyl transferase (squalene synthase); joins two farnesyl pyrophosphate moieties to form squalene in the sterol biosynthesis pathway	73.3041	8	0.29402	3	110.82	52692000	44100000	8592300	83.6939	16.3066	5	1.1087	3	106.13	35718000	20594000	15123000	57.6572	42.34	5	0.56628	1	NaN	10843000	8518400	2324500	78.5613	21.4378
YGR082W	TOM20	Component of the TOM (translocase of outer membrane) complex; responsible for recognition and initial import steps for all mitochondrially directed proteins; acts as a receptor for incoming precursor proteins	72.0529	9	0.14362	8	143.75	1909300000	1631700000	277650000	85.4606	14.542	9	0.34062	5	50.031	901410000	525800000	375610000	58.3308	41.6692	9	0.286	5	157.64	1418600000	1026600000	392000000	72.3671	27.6329
YIL065C	FIS1	Protein involved in mitochondrial fission and peroxisome abundance; may have a distinct role in tethering protein aggregates to mitochondria in order to retain them in the mother cell; required for localization of Dnm1p and Mdv1p during mitochondrial division; mediates ethanol-induced apoptosis and ethanol-induced mitochondrial fragmentation	71.4897	9	0.27999	7	194.39	1026000000	906250000	119760000	88.3285	11.6725	11	0.90951	6	131.54	221260000	129010000	92248000	58.307	41.6921	8	0.49184	5	214.26	263350000	178640000	84708000	67.8337	32.1656
YNL131W	TOM22	Component of the TOM (Translocase of Outer Membrane) complex; responsible for initial import of mitochondrially directed proteins; mediates interaction between TOM and TIM complexes and acts as a receptor for precursor proteins	71.26	7	0.22188	8	131.15	541150000	495480000	45672000	91.5606	8.4398	6	1.1998	7	50.579	548220000	259000000	289220000	47.2438	52.7562	7	0.5154	10	73.61	1114600000	835680000	278920000	74.9758	25.0242
YBL098W	BNA4	Kynurenine 3-mono oxygenase; required for the de novo biosynthesis of NAD from tryptophan via kynurenine; expression regulated by Hst1p; putative therapeutic target for Huntington disease	70.5208	16	0.2674	8	109.33	380400000	306570000	73825000	80.5915	19.4072	15	0.68016	10	119.81	267210000	171930000	95280000	64.3427	35.6573	11	0.74852	7	99.24	233460000	155550000	77916000	66.6281	33.3745
YER031C	YPT31	Rab family GTPase; involved in the exocytic pathway; mediates intra-Golgi traffic or the budding of post-Golgi vesicles from the trans-Golgi; YPT31 has a paralog, YPT32, that arose from the whole genome duplication	69.9003	11	0.2297	5	154.23	149060000	122690000	26363000	82.3091	17.6862	9	0.51185	2	91.91	53084000	27541000	25543000	51.8819	48.1181	10	0.36626	3	147.69	131060000	98963000	32098000	75.5097	24.4911
YPL186C	UIP4	Protein that interacts with Ulp1p; a Ubl (ubiquitin-like protein)-specific protease for Smt3p protein conjugates; detected in a phosphorylated state in the mitochondrial outer membrane; also detected in ER and nuclear envelope	69.7547	6	0.38878	1	NaN	113710000	96125000	17586000	84.5352	15.4657	4	1.0774	2	30.719	101840000	53425000	48419000	52.4597	47.5442	5	0.34206	3	145.85	99222000	71707000	27515000	72.2693	27.7307
YAL008W	FUN14	Mitochondrial protein of unknown function	69.6824	4	0.12075	3	282.36	692300000	604350000	87949000	87.296	12.7039	2	0.40935	3	163.87	394850000	212630000	182210000	53.8508	46.1466	2	0.19596	3	245.55	422030000	286560000	135470000	67.9004	32.0996
YIL043C	CBR1	Microsomal cytochrome b reductase; not essential for viability; also detected in mitochondria; mutation in conserved NADH binding domain of the human ortholog results in type I methemoglobinemia	69.5459	13	0.22416	7	65.044	185920000	167790000	18129000	90.2485	9.75097	11	0.9584	8	61.974	155110000	78961000	76153000	50.9065	49.0961	10	0.41366	8	101.62	176830000	119330000	57509000	67.4829	32.5222
YFL038C	YPT1	Rab family GTPase; involved in the ER-to-Golgi step of the secretory pathway; complex formation with the Rab escort protein Mrs6p is required for prenylation of Ypt1p by protein geranylgeranyltransferase type II (Bet2p-Bet4p); binds to unspliced HAC1 mRNA; regulates unfolded protein response (UPR) by promoting the decay of HAC1 RNA	68.9647	11	0.34039	8	140.44	210130000	161350000	48776000	76.7858	23.2123	10	0.51578	5	84.528	128720000	75985000	52730000	59.0312	40.9649	10	0.62691	5	159.84	154030000	109480000	44545000	71.0771	28.9197
YLR105C	SEN2	Subunit of the tRNA splicing endonuclease; tRNA splicing endonuclease is composed of Sen2p, Sen15p, Sen34p, and Sen54p; Sen2p contains the active site for tRNA 5' splice site cleavage and has similarity to Sen34p and to Archaeal tRNA splicing endonuclease	66.3798	5	0.32958	4	50.759	73011000	51450000	21561000	70.4688	29.5312	4	1.3583	2	85.55	36117000	24050000	12067000	66.5891	33.4109	4	0.58458	4	90.032	50867000	31579000	19288000	62.0815	37.9185
YDR381C-A	YDR381C-A	Protein of unknown function; localized to the mitochondrial outer membrane	66.0297	6	0.24028	3	201.48	294090000	230640000	63450000	78.425	21.575	6	0.63929	5	142.05	188940000	104200000	84737000	55.1498	44.8486	6	0.3629	5	156.08	309140000	199440000	109700000	64.5145	35.4855
YKL212W	SAC1	Phosphatidylinositol phosphate (PtdInsP) phosphatase; involved in hydrolysis of PtdIns[4]P in the early and medial Golgi; regulated by interaction with Vps74p; ER localized transmembrane protein which cycles through the Golgi; involved in protein trafficking and processing, secretion, and cell wall maintenance; regulates sphingolipid biosynthesis through the modulation of PtdIns(4)P metabolism	60.7921	5	0.1811	4	44.24	50677000	36441000	14236000	71.9084	28.0916	4	1.0971	2	24.465	28734000	14421000	14314000	50.1879	49.8155	4	0.62712	4	83.359	41994000	25314000	16680000	60.28	39.72
YOL026C	MIM1	Mitochondrial protein required for outer membrane protein import; cooperates with Tom70p to import the subset of proteins with multiple alpha-helical transmembrane segments, including Ugo1p, Tom20p, and others; present in a complex with Mim2p in the outer membrane that may create a local environment to facilitate membrane insertion of substrate proteins; also has a role in assembly of Tom20p into…	59.9986	1	NaN	0	NaN	1022800	1022800	0	100	0	2	0.34335	1	NaN	23745000	17254000	6491300	72.6637	27.3375	2	NaN	0	NaN	17085000	1252700	15833000	7.33216	92.6719
YML001W	YPT7	Rab family GTPase; GTP-binding protein of the rab family; required for homotypic fusion event in vacuole inheritance, for endosome-endosome fusion; interacts with the cargo selection/retromer complex for retrograde sorting; similar to mammalian Rab7	59.7675	7	0.37178	6	62.2	103670000	77866000	25800000	75.1095	24.8867	4	1.4836	4	56.602	54023000	23394000	30629000	43.3038	56.6962	7	0.59334	6	60.121	72489000	44138000	28352000	60.8892	39.1121
YPR098C	YPR098C	Protein of unknown function; localized to the mitochondrial outer membrane	58.4476	4	0.77262	5	187.15	656720000	449240000	207470000	68.4066	31.5919	4	0.90874	6	136.12	455400000	211440000	243960000	46.4295	53.5705	4	1.232	6	212.24	575160000	348010000	227150000	60.5066	39.4934
YPR183W	DPM1	Dolichol phosphate mannose (Dol-P-Man) synthase of the ER membrane; catalyzes the formation of Dol-P-Man from Dol-P and GDP-Man; required for glycosyl phosphatidylinositol membrane anchoring, O mannosylation, and protein glycosylation	50.9717	10	0.71903	9	80.347	162320000	98774000	63550000	60.8514	39.1511	9	1.0781	6	89.983	110930000	43064000	67865000	38.8209	61.1782	8	1.2228	6	70.302	120600000	64211000	56386000	53.243	46.7546
YJR085C	YJR085C	Protein of unknown function; GFP-fusion protein is induced in response to the DNA-damaging agent MMS; the authentic, non-tagged protein is detected in highly purified mitochondria in high-throughput studies; protein abundance increases in response to DNA replication stress	48.4789	2	0.40688	2	219.51	33546000	25393000	8153300	75.6961	24.3048	2	NaN	0	NaN	12809000	1146300	11663000	8.94918	91.0532	2	0.87247	2	204.44	23097000	14041000	9056500	60.7914	39.2107
YHR039C	MSC7	Protein of unknown function; green fluorescent protein (GFP)-fusion protein localizes to the endoplasmic reticulum; msc7 mutants are defective in directing meiotic recombination events to homologous chromatids	48.2496	5	0.85015	1	NaN	11729000	9196800	2532500	78.4108	21.5918	2	2.084	1	NaN	3952500	1185000	2767500	29.981	70.019	5	0.81766	1	NaN	7369400	2679300	4690200	36.3571	63.6443
YOR254C	SEC63	Essential subunit of Sec63 complex; with Sec61 complex, Kar2p/BiP and Lhs1p forms a channel competent for SRP-dependent and post-translational SRP-independent protein targeting and import into the ER; other members are Sec62p, Sec66p, and Sec72p	48.0562	5	0.54979	2	5.1239	15339000	10037000	5301500	65.4345	34.5622	4	NaN	0	NaN	7501200	1286100	6215200	17.1453	82.8561	4	2.3105	1	NaN	12418000	7648100	4770000	61.5888	38.412
YBR106W	PHO88	Probable membrane protein; involved in phosphate transport; role in the maturation of secretory proteins; pho88 pho86 double null mutant exhibits enhanced synthesis of repressible acid phosphatase at high inorganic phosphate concentrations	46.6008	4	0.26203	3	158.72	70429000	40431000	29998000	57.4068	42.5932	3	1.7182	2	112.04	44650000	15059000	29591000	33.7268	66.2732	4	0.48235	3	196.94	65771000	32010000	33761000	48.6689	51.3311
YJL208C	NUC1	Major mitochondrial nuclease; has RNAse and DNA endo- and exonucleolytic activities; roles in mitochondrial recombination, apoptosis and maintenance of polyploidy; involved in fragmentation of genomic DNA during PND (programmed nuclear destruction); encodes ortholog of mammalian endoG	45.7913	13	0.77744	11	50.987	369720000	219180000	150540000	59.2827	40.7173	11	2.354	8	56.962	349700000	108770000	240930000	31.1038	68.8962	9	1.0212	11	113.51	369460000	173600000	195860000	46.9875	53.0125
YDL095W	PMT1	Protein O-mannosyltransferase of the ER membrane; transfers mannose from dolichyl phosphate-D-mannose to protein serine and threonine residues; 1 of 7 related proteins involved in O-glycosylation which is essential for cell wall rigidity; involved in ER quality control; amino terminus faces cytoplasm, carboxyl terminus faces ER lumen	45.6564	2	0.78089	2	43.009	8414400	4683300	3731000	55.6582	44.3407	3	2.7823	2	5.6934	10656000	2208200	8448200	20.7226	79.2812	3	1.3109	2	26.087	13001000	7877100	5123900	60.5884	39.4116
YFL005W	SEC4	Rab family GTPase; essential for vesicle-mediated exocytic secretion and autophagy; associates with the exocyst component Sec15p and may regulate polarized delivery of transport vesicles to the exocyst at the plasma membrane	45.2409	10	0.40258	7	64.502	440000000	278560000	161440000	63.3091	36.6909	9	1.4179	7	60.964	406820000	110780000	296040000	27.2307	72.7693	11	0.77878	9	88.779	476110000	215120000	261000000	45.1828	54.8193
YEL002C	WBP1	Beta subunit of the oligosaccharyl transferase glycoprotein complex; required for N-linked glycosylation of proteins in the endoplasmic reticulum	44.6608	2	0.58395	2	81.711	8111800	4817500	3294300	59.3888	40.6112	3	1.6961	1	NaN	3961900	977540	2984400	24.6735	75.3275	2	0.95745	2	42.056	6705300	3347300	3358000	49.9202	50.0798
YEL031W	SPF1	P-type ATPase, ion transporter of the ER membrane; required to maintain normal lipid composition of intracellular compartments and proper targeting of mitochondrial outer membrane tail-anchored proteins; involved in ER function and Ca2+ homeostasis; required for regulating Hmg2p degradation; confers sensitivity to a killer toxin (SMKT) produced by Pichia farinosa KK1	42.5752	8	0.74776	5	31.955	34933000	23106000	11827000	66.1438	33.8562	6	1.5117	3	56.463	37468000	9466500	28001000	25.2656	74.7331	5	1.0532	4	32.908	36529000	13266000	23263000	36.3164	63.6836
YER120W	SCS2	Integral ER membrane protein, regulates phospholipid metabolism; one of 6 proteins (Ist2p, Scs2p, Scs22p, Tcb1p, Tcb2p, Tcb3p) that connect ER to the plasma membrane (PM) and regulate PI4P levels by controlling access of Sac1p phosphatase to its substrate PI4P in the PM; interacts with FFAT motif of Opi1p; involved in telomeric silencing; null shows inositol auxotrophy above 34 deg C; VAP homolog…	40.4122	6	0.79576	3	79.977	65018000	37206000	27812000	57.2242	42.7758	6	2.2059	3	95.973	49055000	10872000	38182000	22.1629	77.8351	5	0.9927	4	45.317	68610000	28713000	39897000	41.8496	58.1504
YLR229C	CDC42	Small rho-like GTPase; essential for establishment and maintenance of cell polarity; plays a role late in cell fusion via activation of key cell fusion regulator Fus2p; mutants have defects in the organization of actin and septins	38.0992	5	0.61557	7	75.214	267990000	134960000	133030000	50.3601	49.6399	5	2.3981	5	78.204	188380000	43962000	144410000	23.3369	76.6589	6	1.3749	8	74.071	222760000	90442000	132320000	40.6006	59.4003
YKR067W	GPT2	Glycerol-3-phosphate/dihydroxyacetone phosphate sn-1 acyltransferase; located in lipid particles and the ER; involved in the stepwise acylation of glycerol-3-phosphate and dihydroxyacetone in lipid biosynthesis; the most conserved motifs and functionally relevant residues are oriented towards the ER lumen	37.4639	7	0.81426	5	96.815	40342000	21964000	18378000	54.4445	45.5555	4	1.593	1	NaN	12640000	2265600	10374000	17.9241	82.0728	4	1.1392	2	97.738	15464000	6189200	9274600	40.0233	59.9754
YER044C	ERG28	Endoplasmic reticulum membrane protein; may facilitate protein-protein interactions between the Erg26p dehydrogenase and the Erg27p 3-ketoreductase and/or tether these enzymes to the ER, also interacts with Erg6p	33.4485	2	1.0158	3	48.554	21484000	10188000	11297000	47.4213	52.5833	2	3.9141	2	4.9583	16861000	3752800	13108000	22.2573	77.7415	2	2.0324	2	28.794	19166000	5877600	13288000	30.6668	69.3311
YML012W	ERV25	Member of the p24 family involved in ER to Golgi transport; role in misfolded protein quality control;	32.7141	5	1.0718	4	114.19	32508000	18222000	14286000	56.0539	43.9461	5	5.6514	1	NaN	24582000	1095000	23487000	4.45448	95.5455	6	1.399	5	77.452	39980000	15046000	24934000	37.6338	62.3662
YKR046C	PET10	Protein of unknown function that localizes to lipid particles; localization suggests a role in lipid metabolism; expression pattern suggests a role in respiratory growth; computational analysis of large-scale protein-protein interaction data suggests a role in ATP/ADP exchange	32.1341	3	1.2107	2	45.613	13284000	7165600	6118000	53.9416	46.0554	3	4.2756	1	NaN	12710000	547920	12162000	4.31094	95.6884	3	2.9364	2	24.099	8967800	3421200	5546600	38.1498	61.8502
YBR086C	IST2	Cortical ER protein involved in ER-plasma membrane tethering; one of 6 proteins (Ist2p, Scs2p, Scs22p, Tcb1p, Tcb2p, Tcb3p) that connect ER to the plasma membrane (PM) and regulate PM phosphatidylinositol-4-phosphate (PI4P) levels by controlling access of Sac1p phosphatase to its substrate PI4P in the PM; localizes to the mother cell in small-budded cells and to the bud in medium- and large-budde…	32.0883	2	1.5223	1	NaN	4829600	2077700	2751900	43.0201	56.9799	2	1.385	1	NaN	6338300	1975000	4363200	31.1598	68.8386	3	1.5336	1	NaN	8846300	1953700	6892600	22.0849	77.9151
YAL023C	PMT2	Protein O-mannosyltransferase of the ER membrane; transfers mannose residues from dolichyl phosphate-D-mannose to protein serine/threonine residues; involved in ER quality control; acts in a complex with Pmt1p, can instead interact with Pmt5p; antifungal drug target; PMT2 has a paralog, PMT3, that arose from the whole genome duplication	31.9215	6	0.82123	3	35.187	180480000	28817000	151660000	15.9669	84.0315	3	2.3614	1	NaN	19120000	9055700	10065000	47.3624	52.6412	3	0.31686	1	NaN	19523000	6332300	13191000	32.4351	67.5665
YML048W	GSF2	Endoplasmic reticulum (ER) localized integral membrane protein; may promote secretion of certain hexose transporters, including Gal2p; involved in glucose-dependent repression	29.6462	8	1.1257	6	48.222	65650000	29559000	36091000	45.0251	54.9749	7	2.8411	3	31.567	63477000	8854500	54622000	13.9491	86.0501	8	1.2032	4	48.483	62067000	18598000	43469000	29.9644	70.0356
YPR165W	RHO1	GTP-binding protein of the rho subfamily of Ras-like proteins; involved in establishment of cell polarity; regulates protein kinase C (Pkc1p) and the cell wall synthesizing enzyme 1,3-beta-glucan synthase (Fks1p and Gsc2p)	28.2959	10	1.0481	8	91.078	921890000	392280000	529600000	42.5517	57.4472	9	2.7124	6	64.04	930420000	148440000	781980000	15.9541	84.0459	11	1.7283	5	151.86	1161100000	306320000	854730000	26.3819	73.6138
YPR028W	YOP1	Membrane protein that interacts with Yip1p to mediate membrane traffic; interacts with Sey1p to maintain ER morphology; overexpression leads to cell death and accumulation of internal cell membranes; mutants have reduced phosphatidylserine transfer between the ER and mitochondria; forms ER foci upon DNA replication stress	27.414	4	1.4259	4	164.76	142040000	59310000	82733000	41.7558	58.2463	3	1.7829	1	NaN	131170000	9649300	121520000	7.35633	92.6431	3	1.0163	3	176.96	147390000	48830000	98558000	33.1298	66.8689
YDL072C	YET3	Protein of unknown function; YET3 null mutant decreases the level of secreted invertase; homolog of human BAP31 protein; protein abundance increases in response to DNA replication stress	26.7465	3	0.9389	2	43.128	61279000	33112000	28167000	54.0348	45.9652	4	NaN	0	NaN	16154000	4233100	11921000	26.2047	73.796	1	NaN	0	NaN	21241000	0	21241000	0	100
YDR119W-A	COX26	Putative protein of unknown function; copurifies with respiratory chain supercomplexes composed of Complex III (ubiquinol-cytochrome c reductase) and Complex IV (cytochrome c oxidase)	24.8941	2	1.5691	1	NaN	25104000	7221800	17882000	28.7675	71.2317	1	5.5829	1	NaN	25865000	4296800	21568000	16.6124	83.3868	1	2.3665	1	NaN	9199300	2695600	6503700	29.3022	70.6978
YDR233C	RTN1	Reticulon protein; stabilizes membrane curvature; involved in nuclear pore assembly and maintenance of tubular ER morphology; mutant overexpressing RTN1 shows increase in tubular ER; interacts with exocyst subunit Sec6p, Yip3p, and Sbh1p; more abundant than Rtn2p; member of the RTNLA subfamily; mutants have reduced phosphatidylserine transfer between the ER and mitochondria; RTN1 has a paralog, R…	19.8603	11	1.5297	5	105.31	225060000	76144000	148910000	33.8328	66.1646	10	5.2373	5	94.494	250820000	29706000	221110000	11.8436	88.1549	12	2.5135	4	43.241	209160000	29083000	180080000	13.9047	86.0968
YKL016C	ATP7	Subunit d of the stator stalk of mitochondrial F1F0 ATP synthase; F1F0 ATP synthase is a large, evolutionarily conserved enzyme complex required for ATP synthesis	16.9057	20	2.9367	14	121.42	1745800000	450470000	1295300000	25.8031	74.1952	19	8.7863	11	120.84	1672900000	130630000	1542200000	7.8086	92.1872	19	3.9702	15	159.3	1599900000	273670000	1326200000	17.1054	82.8927
YPL109C	YPL109C	Putative protein of unknown function; the authentic, non-tagged protein is detected in highly purified mitochondria in high-throughput studies	13.7084										8	2.1138	2	80.561	58265000	7987200	50277000	13.7084	86.2902
YCL057C-A	MIC10	Conserved component of the MICOS complex; MICOS (formerly MINOS or MitOS) is a mitochondrial inner membrane complex that extends into the intermembrane space and has a role in the maintenance of crista junctions, inner membrane architecture, and formation of contact sites to the outer membrane; ortholog of human MINOS1	13.3697	1	NaN	0	NaN	133820000	11164000	122660000	8.34255	91.6604	2	24.333	1	NaN	183470000	6614300	176860000	3.60511	96.3972	1	2.3088	1	NaN	22860000	6437700	16423000	28.1614	71.8416
YMR256C	COX7	Subunit VII of cytochrome c oxidase (Complex IV); Complex IV is the terminal member of the mitochondrial inner membrane electron transport chain	12.9077	2	2.1229	1	NaN	322530000	57063000	265470000	17.6923	82.3086	2	6.8262	2	19.478	373970000	30353000	343620000	8.11643	91.8844	2	3.7865	1	NaN	450310000	58155000	392150000	12.9144	87.0845
YJL161W	FMP33	Putative protein of unknown function; the authentic, non-tagged protein is detected in highly purified mitochondria in high-throughput studies	12.1532	2	NaN	0	NaN	19408000	0	19408000	0	100	5	0.57673	1	NaN	82499000	15357000	67142000	18.6148	81.3852	3	0.87586	1	NaN	44885000	8009600	36876000	17.8447	82.1566
YDR178W	SDH4	Membrane anchor subunit of succinate dehydrogenase (SDH); involved in coupling the oxidation of succinate to the transfer of electrons to ubiquinone as part of the TCA cycle and the mitochondrial respiratory chain; has similarity to human SDH subunit D (SDHD), which is implicated in paraganglioma	10.1691	5	2.8421	4	132.44	221500000	31284000	190210000	14.1237	85.8736	4	12.911	2	9.1538	265470000	11262000	254200000	4.24229	95.7547	4	4.0523	4	83.284	241770000	29354000	212410000	12.1413	87.8562
YDR529C	QCR7	Subunit 7 of ubiquinol cytochrome-c reductase (Complex III); Complex III is a component of the mitochondrial inner membrane electron transport chain; oriented facing the mitochondrial matrix; N-terminus appears to play a role in complex assembly	10.0101	7	4.1992	7	122.14	676270000	91605000	584660000	13.5456	86.4536	9	12.769	4	46.288	804290000	47201000	757090000	5.86865	94.1315	10	7.4481	7	156.44	1035900000	109970000	925970000	10.6159	89.388
YIL157C	COA1	Mitochondrial inner membrane protein; required for assembly of the cytochrome c oxidase complex (complex IV); interacts with complex IV assembly factor Shy1p during the early stages of assembly	9.93369	4	3.2984	2	85.777	115700000	13926000	101770000	12.0363	87.9602	3	9.1451	2	68.313	120720000	7919100	112800000	6.55989	93.4394	3	5.1606	2	46.777	105570000	11829000	93745000	11.2049	88.7989
YML081C-A	ATP18	Subunit of the mitochondrial F1F0 ATP synthase; F1F0 ATP synthase is a large, evolutionarily conserved enzyme complex required for ATP synthesis; termed subunit I or subunit j; does not correspond to known ATP synthase subunits in other organisms	9.26032	5	2.2335	2	2.7448	552070000	70383000	481690000	12.7489	87.2516	5	11.984	3	21.808	927190000	46689000	880500000	5.03554	94.9644	4	4.1196	2	170.81	742200000	74194000	668000000	9.9965	90.0027
YKR065C	PAM17	Constituent of the TIM23 complex; proposed alternatively to be a component of the import motor (PAM complex) or to interact with and modulate the core TIM23 (Translocase of the Inner mitochondrial Membrane) complex; protein abundance increases in response to DNA replication stress	9.13399	2	2.3794	1	NaN	44486000	10580000	33906000	23.7828	76.2172	3	8.3771	1	NaN	99961000	3617800	96343000	3.61921	96.3806	2	NaN	0	NaN	70503000	0	70503000	0	100
YCR004C	YCP4	Protein of unknown function; has sequence and structural similarity to flavodoxins; predicted to be palmitoylated; the authentic, non-tagged protein is detected in highly purified mitochondria in high-throughput studies	8.17501	10	3.3234	6	145.75	389560000	51584000	337980000	13.2416	86.7594	10	13.164	2	36.315	744570000	22409000	722160000	3.00966	96.9902	10	5.9911	6	139.09	528490000	43726000	484760000	8.27376	91.7255
YMR145C	NDE1	Mitochondrial external NADH dehydrogenase; type II NAD(P)H:quinone oxidoreductase that catalyzes the oxidation of cytosolic NADH; Nde1p and Nde2p provide cytosolic NADH to the mitochondrial respiratory chain; NDE1 has a paralog, NDE2, that arose from the whole genome duplication	7.03983	32	5.9877	18	136.16	3646300000	394720000	3251600000	10.8252	89.1753	32	23.575	14	132.16	4540000000	169690000	4370300000	3.73767	96.2621	31	9.8239	17	169.18	4740100000	310790000	4429300000	6.55661	93.4432
YNL052W	COX5A	Subunit Va of cytochrome c oxidase; cytochrome c oxidase is the terminal member of the mitochondrial inner membrane electron transport chain; Cox5Ap is predominantly expressed during aerobic growth while its isoform Vb (Cox5Bp) is expressed during anaerobic growth; COX5A has a paralog, COX5B, that arose from the whole genome duplication	6.99078	4	0.66813	1	NaN	289920000	31813000	258110000	10.973	89.028	3	1.8622	1	NaN	436630000	14446000	422190000	3.30852	96.6929	4	0.95282	1	NaN	393780000	26347000	367430000	6.69079	93.3084
YDL217C	TIM22	Essential core component of the mitochondrial TIM22 complex; involved in insertion of polytopic proteins into the inner membrane; forms the channel through which proteins are imported	5.73917	4	7.9566	1	NaN	24792000	341370	24451000	1.37694	98.6246	3	NaN	0	NaN	20526000	0	20526000	0.0001	100	5	0.17384	1	NaN	32398000	5132000	27266000	15.8405	84.1595
YDR322C-A	TIM11	Subunit e of mitochondrial F1F0-ATPase; ATPase is a large, evolutionarily conserved enzyme complex required for ATP synthesis; essential for the dimeric and oligomeric state of ATP synthase, which in turn determines the shape of inner membrane cristae	5.70039	8	4.7082	4	151.76	746450000	60513000	685940000	8.10677	91.8936	8	14.529	4	93.545	911020000	32155000	878870000	3.52956	96.471	8	7.6503	5	101.21	1080600000	59053000	1021600000	5.46483	94.5401
YLR395C	COX8	Subunit VIII of cytochrome c oxidase (Complex IV); Complex IV is the terminal member of the mitochondrial inner membrane electron transport chain	5.53428	2	4.9195	1	NaN	44876000	3322800	41554000	7.4044	92.5974	2	11.401	1	NaN	49986000	2180400	47805000	4.36202	95.6368	2	7.9139	1	NaN	69603000	3366300	66236000	4.83643	95.1626
YPL078C	ATP4	Subunit b of the stator stalk of mitochondrial F1F0 ATP synthase; ATP synthase is a large, evolutionarily conserved enzyme complex required for ATP synthesis; contributes to the oligomerization of the complex, which in turn determines the shape of inner membrane cristae; phosphorylated	4.92129	19	7.1891	12	146.49	3344000000	322200000	3021800000	9.63517	90.3648	21	23.451	7	109.41	4600400000	86696000	4513700000	1.88453	98.1154	21	13.169	13	176.96	3507200000	113780000	3393500000	3.24418	96.7581
YDL067C	COX9	Subunit VIIa of cytochrome c oxidase (Complex IV); Complex IV is the terminal member of the mitochondrial inner membrane electron transport chain	4.79677	5	2.0517	3	136.19	365000000	30337000	334670000	8.31151	91.6904	4	11.646	2	34.947	915830000	25057000	890770000	2.73599	97.2637	5	3.6092	3	225.32	481600000	16099000	465500000	3.34282	96.657
Q0250	COX2	Subunit II of cytochrome c oxidase (Complex IV); Complex IV is the terminal member of the mitochondrial inner membrane electron transport chain; one of three mitochondrially-encoded subunits	4.51601	6	5.8691	2	39.6	430490000	28419000	402070000	6.60155	93.3982	6	23.643	4	174.55	676610000	14945000	661660000	2.20881	97.7905	6	7.3371	5	73.28	504550000	23904000	480640000	4.73769	95.2611
YDR377W	ATP17	Subunit f of the F0 sector of mitochondrial F1F0 ATP synthase; F1F0 ATP synthase is a large, evolutionarily conserved enzyme complex required for ATP synthesis	4.4711	4	11.92	1	NaN	861860000	54077000	807780000	6.27445	93.7252	5	29.925	1	NaN	1376000000	35196000	1340800000	2.55785	97.4419	5	18.527	1	NaN	1155400000	52929000	1102400000	4.58101	95.4128
YMR157C	AIM36	Protein of unknown function; null mutant displays reduced respiratory growth and elevated frequency of mitochondrial genome loss; the authentic, non-tagged protein is detected in purified mitochondria in high-throughput studies	4.2035	6	8.4665	2	14.055	43933000	4066400	39867000	9.25591	90.745	6	23.45	1	NaN	61358000	943140	60414000	1.53711	98.4615	6	15.617	1	NaN	47383000	861180	46522000	1.81749	98.1829
YNR017W	TIM23	Essential component of the TIM23 complex; involved in protein import into mitochondrial matrix and inner membrane; with Tim17p, contributes to architecture and function of the import channel; TIM23 complex is short for the translocase of the inner mitochondrial membrane	3.94395	4	1.7588	1	NaN	49075000	3317700	45757000	6.76047	93.2389	6	29.681	1	NaN	169910000	2508900	167400000	1.47661	98.5227	6	20.626	2	27.523	139680000	5021200	134660000	3.59479	96.4061
YPL063W	TIM50	Essential component of the TIM23 complex; acts as receptor for the translocase of the inner mitochondrial membrane (TIM23) complex guiding incoming precursors from the TOM complex; may control the gating of the Tim23p-Tim17p channel	3.91936	13	9.5849	6	87.756	350890000	23637000	327250000	6.7363	93.2628	15	22.425	2	166.27	866460000	15841000	850620000	1.82824	98.1719	16	16.343	5	80.005	444930000	14209000	430720000	3.19354	96.8062
YGR132C	PHB1	Subunit of the prohibitin complex (Phb1p-Phb2p); prohibitin is a 1.2 MDa ring-shaped inner mitochondrial membrane chaperone that stabilizes newly synthesized proteins; determinant of replicative life span; involved in mitochondrial segregation; prohibitin deficiency induces a mitochondrial unfolded protein response (mtUPR)	3.86206	11	12.928	6	37.543	822430000	51880000	770550000	6.30814	93.6919	15	40.274	5	25.111	1465900000	28063000	1437900000	1.91439	98.0899	14	21.38	7	36.073	1217600000	40956000	1176700000	3.36367	96.6409
YNR041C	COQ2	Para hydroxybenzoate polyprenyl transferase; catalyzes the second step in ubiquinone (coenzyme Q) biosynthesis; human COQ2, mutations in which are implicated in an increased risk of mutiple-system atrophy, is able to complement a yeast coq2 null mutant	3.79129	2	3.8261	1	NaN	52942000	531540	52411000	1.004	98.997	1	10.805	1	NaN	3311500	318800	2992700	9.62706	90.3729	3	6.1594	1	NaN	73431000	545460	72886000	0.74282	99.2578
YDR231C	COX20	Mitochondrial inner membrane protein; required for proteolytic processing of Cox2p and its assembly into cytochrome c oxidase	3.64649	6	9.9293	4	121.52	248290000	17779000	230510000	7.16058	92.839	6	NaN	0	NaN	305330000	0	305330000	0.0001	100	7	19.807	4	131.8	322220000	12176000	310040000	3.77878	96.22
YJL054W	TIM54	Component of the mitochondrial TIM22 complex; involved in insertion of polytopic proteins into the inner membrane	3.58134	9	3.4757	2	65.928	143580000	7426300	136160000	5.17224	94.8321	12	10.535	1	NaN	128470000	2464500	126000000	1.91835	98.0774	11	11.284	1	NaN	102520000	3745500	98779000	3.65343	96.351
YHR001W-A	QCR10	Subunit of the ubiqunol-cytochrome c oxidoreductase complex; this complex comprises part of the mitochondrial respiratory chain; members include Cobp, Rip1p, Cyt1p, Cor1p, Qcr2p, Qcr6p, Qcr7p, Qcr8p, Qcr9p, and Qcr10p and comprises part of the mitochondrial respiratory chain	3.32956	2	8.8183	2	0.43421	62067000	4784700	57282000	7.70893	92.2906	3	15.801	2	79.002	176440000	4022400	172420000	2.27976	97.7216	4	NaN	0	NaN	32929000	0	32929000	0	100
YPL134C	ODC1	Mitochondrial inner membrane transporter; 2-oxodicarboxylate transporter, exports 2-oxoadipate and 2-oxoglutarate from the mitochondrial matrix to the cytosol for lysine and glutamate biosynthesis and lysine catabolism; suppresses, in multicopy, an fmc1 null mutation; ODC1 has a paralog, ODC2, that arose from the whole genome duplication	3.26171	14	22.13	7	102.33	1421100000	44449000	1376700000	3.12779	96.8757	15	35.318	5	76.166	1670200000	17140000	1653100000	1.02622	98.9762	16	21.779	9	137.71	1911700000	107650000	1804100000	5.63111	94.3715
YJR077C	MIR1	Mitochondrial phosphate carrier; imports inorganic phosphate into mitochondria; functionally redundant with Pic2p but more abundant than Pic2p under normal conditions; phosphorylated	3.20244	16	10.325	8	110.35	2612900000	120280000	2492600000	4.60331	95.3959	18	22.871	7	84.937	4071400000	83075000	3988300000	2.04045	97.9589	19	19.782	8	97.157	2869000000	85024000	2783900000	2.96354	97.0338
YBR262C	MIC12	Component of the MICOS complex; MICOS (formerly MINOS or MitOS) is a mitochondrial inner membrane complex that extends into the intermembrane space and has a role in the maintenance of crista junctions, inner membrane architecture, and formation of contact sites to the outer membrane	3.1838	3	2.9944	1	NaN	51706000	2512900	49194000	4.85998	95.1418	5	NaN	0	NaN	195970000	0	195970000	0.0001	100	5	5.0849	2	10.296	114420000	5367800	109060000	4.69131	95.3155
YOR065W	CYT1	Cytochrome c1; component of the mitochondrial respiratory chain; expression is regulated by the heme-activated, glucose-repressed Hap2p/3p/4p/5p CCAAT-binding complex	3.11884	11	18.518	8	155.35	1657400000	75484000	1581900000	4.55436	95.4447	11	44.646	8	111.38	3372400000	62402000	3309900000	1.85037	98.1467	10	30.251	6	169.53	3779400000	111560000	3667900000	2.95179	97.0498
YGR243W	MPC3	Highly conserved subunit of mitochondrial pyruvate carrier; more highly expressed in glucose-containing minimal medium than in lactate-containing medium; expression regulated by osmotic and alkaline stresses; protein abundance increases in response to DNA replication stress; MPC3 has a paralog, MPC2, that arose from the whole genome duplication	2.91375	5	3.2802	2	89.084	36470000	3187900	33282000	8.74116	91.2586	4	NaN	0	NaN	46783000	0	46783000	0.0001	100	5	NaN	0	NaN	41800000	0	41800000	0	100
YML030W	RCF1	Cytochrome c oxidase subunit; required for assembly of the Complex III-Complex IV supercomplex, and for assembly of Cox13p and Rcf2p into cytochrome c oxidase; similar to Rcf2p, and either Rcf1p or Rcf2p is required for late-stage assembly of the Cox12p and Cox13p subunits and for cytochrome c oxidase activity; required for growth under hypoxic conditions; member of the hypoxia induced gene famil…	2.80597	9	9.9661	5	74.582	496320000	27612000	468700000	5.56335	94.435	8	36.974	2	18.514	777910000	6339900	771570000	0.814991	99.185	10	25.765	4	96.307	758740000	15475000	743270000	2.03957	97.9611
YMR241W	YHM2	Citrate and oxoglutarate carrier protein; exports citrate from and imports oxoglutarate into the mitochondrion, causing net export of NADPH reducing equivalents; also associates with mt nucleoids and has a role in replication and segregation of the mt genome	2.80396	11	10.126	5	68.055	946900000	46297000	900600000	4.88932	95.1104	10	33.097	3	7.149	1687500000	32735000	1654700000	1.93985	98.0563	9	17.006	5	181.07	2375100000	37591000	2337500000	1.58271	98.4169
YML120C	NDI1	NADH:ubiquinone oxidoreductase; transfers electrons from NADH to ubiquinone in the respiratory chain but does not pump protons, in contrast to the higher eukaryotic multisubunit respiratory complex I; phosphorylated; involved in Mn and H2O2 induced apoptosis; upon apoptotic stress, Ndip is activated in the mitochondria by N-terminal cleavage, and the truncated protein translocates to the cytoplas…	2.75865	28	9.1637	12	35.264	2000800000	83562000	1917200000	4.17643	95.8217	26	34.717	6	19.861	4194300000	63886000	4130500000	1.52316	98.4789	29	18.75	7	67.268	3573700000	92071000	3481700000	2.57635	97.4256
YDL198C	GGC1	Mitochondrial GTP/GDP transporter; essential for mitochondrial genome maintenance; has a role in mitochondrial iron transport; member of the mitochondrial carrier family	2.73396	12	16.581	5	41.928	478940000	22344000	456590000	4.6653	95.3334	15	46.657	6	40.354	1117100000	20278000	1096800000	1.81524	98.1828	11	23.478	4	102.76	645660000	11114000	634540000	1.72134	98.2777
YPR020W	ATP20	Subunit g of the mitochondrial F1F0 ATP synthase; reversibly phosphorylated on two residues; unphosphorylated form is required for dimerization of the ATP synthase complex, which in turn determines oligomerization of the complex and the shape of inner membrane cristae	2.45884	5	30.3	3	82.587	688180000	20960000	667220000	3.04571	96.9543	7	29.554	2	38.305	1824700000	32932000	1791800000	1.80479	98.197	6	41.187	3	74.543	936690000	23661000	913030000	2.52602	97.4741
YGR174C	CBP4	Mitochondrial protein required for assembly of cytochrome bc1 complex; interacts with the Cbp3p-Cbp6p complex and newly synthesized cytochrome b (Cobp) to promote assembly of Cobp into the cytochrome bc1 complex	2.33187	8	17.112	3	187.74	320170000	16867000	303300000	5.26814	94.7309	6	NaN	0	NaN	500330000	0	500330000	0.0001	100	8	34.628	2	4.7911	342200000	5911100	336290000	1.72738	98.2729
YKL141W	SDH3	Subunit of succinate dehydrogenase and of TIM22 translocase; functions as cytochrome b subunit of succinate dehydrogenase, which couples oxidation of succinate to transfer of electrons to ubiquinone as part of the TCA cycle and the mitochondrial respiratory chain; also required for mitochondrial inner membrane protein import as part of the TIM22 complex; SDH3 has a paralog, SHH3, that arose from …	2.2076	2	26.307	1	NaN	1868400000	56092000	1812300000	3.00214	96.9974	3	57.265	1	NaN	5418900000	75743000	5343200000	1.39776	98.603	2	36.91	1	NaN	2401100000	53374000	2347800000	2.2229	97.7802
YOL027C	MDM38	Mitochondrial protein; forms a complex with Mba1p to facilitate recruitment of mRNA-specific translational activators to ribosomes; roles in protein export and K+/H+ exchange; human ortholog Letm1 implicated in Wolf-Hirschhorn syndrome	1.94016	23	16.746	6	68.57	1153600000	42303000	1111300000	3.66704	96.3332	25	43.358	5	78.002	1839300000	23736000	1815600000	1.29049	98.7115	26	15.574	4	64.139	1594300000	13758000	1580500000	0.862949	99.1344
YJL062W-A	COA3	Mitochondrial protein required for cytochrome c oxidase assembly; also involved in translational regulation of Cox1p and prevention of Cox1p aggregation before assembly; located in the mitochondrial inner membrane	1.89307	2	0.22434	1	NaN	67590000	2633500	64956000	3.89629	96.103	1	NaN	0	NaN	69092000	0	69092000	0.0001	100	2	NaN	0	NaN	84574000	1507800	83066000	1.78282	98.2169
YMR177W	MMT1	Putative metal transporter involved in mitochondrial iron accumulation; MMT1 has a paralog, MMT2, that arose from the whole genome duplication	1.87722	2	NaN	0	NaN	9515400	0	9515400	0	100	5	2.0698	1	NaN	32937000	1854900	31082000	5.63166	94.368	2	NaN	0	NaN	15175000	0	15175000	0	100
YLR077W	FMP25	Protein required for assembly of respiratory complex III; mitochondrial inner membrane protein; required for an early step in assembly of respiratory complex III (cytochrome bc1 complex); mRNA is targeted to mitochondria	1.81942	5	1.4382	1	NaN	24343000	585700	23757000	2.40603	97.5927	9	2.2838	1	NaN	75217000	2295800	72921000	3.05224	96.9475	7	NaN	0	NaN	58708000	0	58708000	0	100
YOR271C	FSF1	Putative protein; predicted to be an alpha-isopropylmalate carrier; belongs to the sideroblastic-associated protein family; non-tagged protein is detected in purified mitochondria; likely to play a role in iron homeostasis	1.60649	13	6.4548	3	68.978	266320000	9031700	257290000	3.3913	96.6093	15	18.098	1	NaN	369480000	1789100	367690000	0.484221	99.5155	13	3.6653	2	188.94	327650000	3092900	324560000	0.943965	99.0569
YDL085W	NDE2	Mitochondrial external NADH dehydrogenase; catalyzes the oxidation of cytosolic NADH; Nde1p and Nde2p are involved in providing the cytosolic NADH to the mitochondrial respiratory chain; NDE2 has a paralog, NDE1, that arose from the whole genome duplication	1.58645	16	6.6219	1	NaN	546060000	4942000	541120000	0.905029	99.0953	18	11.545	1	NaN	961180000	4233800	956950000	0.440479	99.5599	18	4.9285	1	NaN	881150000	30081000	851070000	3.41383	96.5863
YLR348C	DIC1	Mitochondrial dicarboxylate carrier; integral membrane protein, catalyzes a dicarboxylate-phosphate exchange across the inner mitochondrial membrane, transports cytoplasmic dicarboxylates into the mitochondrial matrix	1.56243	6	14.34	2	53.475	370690000	8240100	362450000	2.22291	97.7771	8	29.273	2	14.294	474780000	4327500	470450000	0.911475	99.088	9	19.658	3	52.881	362960000	5636400	357320000	1.5529	98.4461
YGR033C	TIM21	Nonessential component of the TIM23 complex; interacts with the Translocase of the Outer Mitochondrial membrane (TOM complex) and with respiratory enzymes; may regulate the Translocase of the Inner Mitochondrial membrane (TIM23 complex) activity	1.48215	4	13.874	3	24.916	198150000	5984900	192160000	3.02039	96.977	2	49.234	1	NaN	196260000	2798800	193460000	1.42607	98.5733	2	NaN	0	NaN	132180000	0	132180000	0	100
YOR086C	TCB1	Lipid-binding ER protein involved in ER-plasma membrane tethering; one of 6 proteins (Ist2p, Scs2p, Scs22p, Tcb1p, Tcb2p, Tcb3p) that connect ER to plasma membrane and regulate PI4P levels by controlling access of Sac1p phosphatase to its substrate PI4P in PM; contains 3 calcium and lipid binding domains; non-tagged protein also localizes to mitochondria; C-termini of Tcb1p, Tcb2p and Tcb3p inter…	1.43533	7	3.4979	2	62.474						12	NaN	0	NaN	60003000	0	60003000	0.0001	100	11	3.1618	2	55.102	39104000	1122500	37981000	2.87055	97.1282
YBR255C-A	YBR255C-A	Putative protein of unknown function; may interact with respiratory chain complexes III (ubiquinol-cytochrome c reductase) or IV (cytochrome c oxidase); identified by sequence comparison with hemiascomycetous yeast species	1.39091	4	18.914	1	NaN	80778000	1682500	79095000	2.08287	97.9165	3	66.708	1	NaN	164850000	814160	164040000	0.493879	99.5086	3	24.615	1	NaN	105070000	1676900	103390000	1.59598	98.4011
YGR235C	MIC26	Component of the MICOS complex; MICOS (formerly MINOS or MitOS) is a mitochondrial inner membrane complex that extends into the intermembrane space and has a role in the maintenance of crista junctions, inner membrane architecture, and formation of contact sites to the outer membrane; Mic26p is a non-essential component of the complex	1.29457	7	4.0614	1	NaN	200060000	4235800	195830000	2.11726	97.8856	7	17.015	1	NaN	282220000	2360100	279860000	0.836262	99.1638	7	6.66	1	NaN	223870000	2082400	221780000	0.930183	99.0664
YKR016W	MIC60	Component of the MICOS complex; MICOS (formerly MINOS or MitOS) is a mitochondrial inner membrane complex that extends into the intermembrane space and has a role in the maintenance of crista junctions, inner membrane architecture, and formation of contact sites to the outer membrane; Mic60p is also involved in import of intermembrane space (IMS) proteins, probably by positioning Mia40p relative …	1.25086	26	11.455	7	113.17	1065900000	18927000	1047000000	1.77568	98.2269	25	57.073	3	74.536	1339500000	7408700	1332100000	0.553094	99.4476	27	33.496	5	155.79	1063500000	15142000	1048400000	1.42379	98.5802
YBR078W	ECM33	GPI-anchored protein of unknown function; possible role in apical bud growth; GPI-anchoring on the plasma membrane crucial to function; phosphorylated in mitochondria; similar to Sps2p; ECM33 has a paralog, PST1, that arose from the whole genome duplication	1.21865	5	50.415	3	14.758	900790000	14234000	886550000	1.58017	98.4192	6	82.856	2	16.024	1221000000	9586400	1211400000	0.785127	99.2138	6	57.851	3	29.096	942860000	12169000	930690000	1.29065	98.7092
YKL138C	MRPL31	Mitochondrial ribosomal protein of the large subunit	1.18471	2	8.0613	1	NaN	48793000	928250	47865000	1.90242	98.0981	5	NaN	0	NaN	108260000	0	108260000	0.0001	100	2	19.055	1	NaN	40225000	664360	39561000	1.65161	98.3493
YMR302C	YME2	Integral inner mitochondrial membrane protein; role in maintaining mitochondrial nucleoid structure and number; mutants exhibit an increased rate of mitochondrial DNA escape; shows some sequence similarity to exonucleases	1.12295	27	20.6	3	20.412	677250000	11495000	665760000	1.69731	98.3034	26	46.424	2	13.558	922680000	5728500	916950000	0.620854	99.379	26	31.783	3	83.558	828230000	8702100	819530000	1.05069	98.9496
Q0045	COX1	Subunit I of cytochrome c oxidase (Complex IV); Complex IV is the terminal member of the mitochondrial inner membrane electron transport chain; one of three mitochondrially-encoded subunits	1.08815	2	8.3024	1	NaN	49478000	962350	48515000	1.94501	98.0537	1	NaN	0	NaN	92256000	0	92256000	0.0001	100	3	16.519	1	NaN	75459000	995560	74463000	1.31934	98.6801
YPR024W	YME1	Catalytic subunit of the i-AAA protease complex; complex is located in the mitochondrial inner membrane; responsible for degradation of unfolded or misfolded mitochondrial gene products; serves as a nonconventional translocation motor to pull PNPase into the intermembrane space; also has a role in intermembrane space protein folding; mutation causes an elevated rate of mitochondrial turnover	1.02988	19	12.453	3	36.506	260180000	5087800	255100000	1.95549	98.0475	23	30.994	1	NaN	345230000	1351200	343880000	0.391391	99.609	24	13.63	2	24.667	391120000	2905100	388210000	0.742764	99.256
YGR231C	PHB2	Subunit of the prohibitin complex (Phb1p-Phb2p); prohibitin is a 1.2 MDa ring-shaped inner mitochondrial membrane chaperone that stabilizes newly synthesized proteins; determinant of replicative life span; involved in mitochondrial segregation; prohibitin deficiency induces a mitochondrial unfolded protein response (mtUPR)	1.00633	19	36.688	5	133.91	1552500000	22683000	1529800000	1.46106	98.5378	18	66.417	5	87.689	2970200000	14242000	2956000000	0.479496	99.5219	21	48.845	6	174.65	2476900000	26712000	2450100000	1.07844	98.918
YKL120W	OAC1	Mitochondrial inner membrane transporter; transports oxaloacetate, sulfate, thiosulfate, and isopropylmalate; member of the mitochondrial carrier family	0.897192	9	32.885	1	NaN	185060000	1861600	183200000	1.00594	98.9949	9	NaN	0	NaN	301250000	0	301250000	0.0001	100	7	46.46	2	82.49	159730000	2692300	157030000	1.68553	98.3096
YER141W	COX15	Protein required for the hydroxylation of heme O to form heme A; heme A is an essential prosthetic group for cytochrome c oxidase	0.850629	11	7.2453	2	93.653	543020000	3708600	539310000	0.682958	99.3168	9	39.199	1	NaN	476190000	1506200	474690000	0.316302	99.685	10	12.834	4	91.533	596080000	9254900	586820000	1.55263	98.4465
YJR095W	SFC1	Mitochondrial succinate-fumarate transporter; transports succinate into and fumarate out of the mitochondrion; required for ethanol and acetate utilization	0.828699	16	22.697	3	164.51	996910000	9621400	987290000	0.965122	99.035	12	43.667	2	45.875	1496800000	15893000	1480900000	1.0618	98.9377	17	1.5421	1	NaN	1886400000	8661900	1877800000	0.459176	99.5441
YER017C	AFG3	Mitochondrial inner membrane m-AAA protease component; mediates degradation of misfolded or unassembled proteins and is also required for correct assembly of mitochondrial enzyme complexes; involved in cytoplasmic mRNA translation and aging	0.792061	20	32.502	1	NaN	372750000	1850900	370900000	0.496553	99.5037	22	0.71962	2	0.079984	680080000	12783000	667290000	1.87963	98.1193	21	NaN	0	NaN	532210000	0	532210000	0	100
YPR058W	YMC1	Putative mitochondrial inner membrane transporter; proposed role in oleate metabolism and glutamate biosynthesis; member of the mitochondrial carrier (MCF) family; localizes to vacuole in response to H2O2; YMC1 has a paralog, YMC2, that arose from the whole genome duplication	0.4918	7	10.089	1	NaN	137850000	2033700	135810000	1.4753	98.5201	10	NaN	0	NaN	294690000	0	294690000	0.0001	100	8	NaN	0	NaN	155280000	0	155280000	0	100
YDL204W	RTN2	Reticulon protein; stabilizes membrane curvature; involved in nuclear pore assembly and maintenance of tubular ER morphology; interacts with exocyst subunit Sec6p, Yip3p, and Sbh1p; much less abundant than Rtn1p; rtn1 rtn2 yop1 triple mutant lacks tubular ER; member of RTNLA (reticulon-like A) subfamily; protein increases in abundance and relocalizes to plasma membrane upon DNA replication stress…	0.467855	12	14.83	1	NaN	298840000	2277800	296560000	0.762214	99.237	15	NaN	0	NaN	409520000	0	409520000	0.0001	100	14	23.106	1	NaN	387150000	2482600	384670000	0.64125	99.3594
YHR005C	GPA1	Subunit of the G protein involved in pheromone response; GTP-binding alpha subunit of the heterotrimeric G protein; negatively regulates the mating pathway by sequestering G(beta)gamma and by triggering an adaptive response; activates Vps34p at the endosome; protein abundance increases in response to DNA replication stress	0.411615	6	8.4985	1	NaN	37628000	464610	37163000	1.23475	98.7642	6	NaN	0	NaN	43281000	0	43281000	0.0001	100	6	NaN	0	NaN	32471000	0	32471000	0	100
YNR018W	RCF2	Cytochrome c oxidase subunit; has a role in assembly of respiratory supercomplexes; similar to Rcf1p, and either Rcf1p or Rcf2p is required for late-stage assembly of the Cox12p and Cox13p subunits and for cytochrome c oxidase activity; associates with the cytochrome c oxidase - cytochrome bc1 supercomplex; null mutant accumulates reactive oxygen species; member of the conserved hypoxia induced g…	0.403889	3	16.892	2	161.85	238790000	2893100	235900000	1.21157	98.7897	5	NaN	0	NaN	167550000	0	167550000	0.0001	100	3	NaN	0	NaN	235550000	0	235550000	0	100
YPL270W	MDL2	Mitochondrial inner membrane half-type ABC transporter; required for respiratory growth at high temperature; localizes to vacuole membrane in response to H2O2; similar to human TAP1 and TAP2 implicated in bare lymphocyte syndrome and Wegener-like granulomatosis	0.370828	15	29.468	1	NaN	314970000	1407200	313560000	0.446773	99.5523	18	NaN	0	NaN	420390000	0	420390000	0.0001	100	16	32.168	1	NaN	397740000	2647400	395090000	0.665611	99.3337
YNL100W	MIC27	Component of the MICOS complex; MICOS (formerly MINOS or MitOS) is a mitochondrial inner membrane complex that extends into the intermembrane space and has a role in the maintenance of crista junctions, inner membrane architecture, and formation of contact sites to the outer membrane	0.36811	8	21.258	1	NaN	271610000	2999200	268620000	1.10423	98.8992	6	NaN	0	NaN	262620000	0	262620000	0.0001	100	7	NaN	0	NaN	235450000	0	235450000	0	100
YOR222W	ODC2	Mitochondrial inner membrane transporter; 2-oxodicarboxylate transporter, exports 2-oxoadipate and 2-oxoglutarate from the mitochondrial matrix to the cytosol for use in lysine and glutamate biosynthesis and in lysine catabolism; ODC2 has a paralog, ODC1, that arose from the whole genome duplication	0.365576	10	18.297	1	NaN	319140000	2095700	317040000	0.656671	99.342	13	NaN	0	NaN	520660000	0	520660000	0.0001	100	11	18.554	1	NaN	416860000	1834000	415030000	0.439956	99.561
YOL053W	AIM39	Putative protein of unknown function; null mutant displays elevated frequency of mitochondrial genome loss	0.31015	4	3.7516	1	NaN	114790000	390660	114400000	0.340326	99.6602	4	NaN	0	NaN	101450000	0	101450000	0.0001	100	4	38.835	1	NaN	137050000	808630	136240000	0.590026	99.409
YMR056C	AAC1	Mitochondrial inner membrane ADP/ATP translocator; exchanges cytosolic ADP for mitochondrially synthesized ATP; phosphorylated; Aac1p is a minor isoform while Pet9p is the major ADP/ATP translocator; relocalizes from mitochondrion to cytoplasm upon DNA replication stress	0.279117	13	13.989	1	NaN	757390000	2295300	755090000	0.303054	99.6963	15	29.87	1	NaN	773240000	1634600	771600000	0.211396	99.7879	14	22.661	1	NaN	749920000	2421500	747500000	0.322901	99.6773
YOR100C	CRC1	Mitochondrial inner membrane carnitine transporter; required for carnitine-dependent transport of acetyl-CoA from peroxisomes to mitochondria during fatty acid beta-oxidation	0.276388	9	44.162	2	35.791	534350000	2232400	532120000	0.417779	99.5827	12	NaN	0	NaN	792860000	0	792860000	0.0001	100	11	68.948	2	21.73	932710000	3836100	928870000	0.411285	99.5883
YNL137C	NAM9	Mitochondrial ribosomal component of the small subunit	0.230224	13	NaN	0	NaN	190720000	0	190720000	0	100	16	NaN	0	NaN	293120000	0	293120000	0.0001	100	18	13.304	1	NaN	294480000	2033600	292450000	0.690573	99.3106
YIL087C	AIM19	Putative protein of unknown function; mitochondrial protein that physically interacts with Tim23p; null mutant displays reduced respiratory growth	0.220989	4	133.25	1	NaN	73407000	486590	72920000	0.662866	99.3366	5	NaN	0	NaN	274120000	0	274120000	0.0001	100	5	NaN	0	NaN	112310000	0	112310000	0	100
YER154W	OXA1	Mitochondrial inner membrane insertase; mediates the insertion of both mitochondrial- and nuclear-encoded proteins from the matrix into the inner membrane; also has a role in insertion of carrier proteins into the inner membrane; acts as a voltage-gated ion channel, activated by substrate peptides; interacts with mitochondrial ribosomes; conserved from bacteria to animals	0.196768	9	15.425	1	NaN	131090000	773700	130320000	0.590205	99.4126	10	NaN	0	NaN	227780000	0	227780000	0.0001	100	7	NaN	0	NaN	100150000	0	100150000	0	100
YCR010C	ADY2	Acetate transporter required for normal sporulation; phosphorylated in mitochondria; ADY2 has a paralog, ATO2, that arose from the whole genome duplication	0.167	4	532.73	1	NaN	1332200000	3601700	1328600000	0.270357	99.7298	4	553.37	1	NaN	2374400000	2966900	2371400000	0.124954	99.8737	5	495.76	1	NaN	1485100000	1569600	1483600000	0.10569	99.899
YPL036W	PMA2	Plasma membrane H+-ATPase; isoform of Pma1p, involved in pumping protons out of the cell; regulator of cytoplasmic pH and plasma membrane potential	0.148403	10	NaN	0	NaN	910110000	0	910110000	0	100	10	NaN	0	NaN	485130000	0	485130000	0.0001	100	39	85.945	1	NaN	716410000	3188800	713220000	0.445108	99.5547
YGL008C	PMA1	Plasma membrane P2-type H+-ATPase; pumps protons out of cell; major regulator of cytoplasmic pH and plasma membrane potential; long-lived protein asymmetrically distributed at plasma membrane between mother cells and buds; accumulates at high levels in mother cells during aging, buds emerge with very low levels of Pma1p, newborn cells have low levels of Pma1p; Hsp30p plays a role in Pma1p regulat…	0.14798	41	146.9	1	NaN	863820000	1832300	861990000	0.212116	99.7882	41	NaN	0	NaN	857330000	0	857330000	0.0001	100	9	180.54	1	NaN	931450000	2158400	929290000	0.231725	99.7681
YNR002C	ATO2	Putative transmembrane protein involved in export of ammonia; ammonia is a starvation signal that promotes cell death in aging colonies; phosphorylated in mitochondria; member of the TC 9.B.33 YaaH family; homolog of Y. lipolytica Gpr1p; ATO2 has a paralog, ADY2, that arose from the whole genome duplication	0.120729	6	6.377	1	NaN	441440000	1598400	439840000	0.362088	99.6375	5	NaN	0	NaN	571180000	0	571180000	0.0001	100	6	NaN	0	NaN	437300000	0	437300000	0	100
YER182W	FMP10	Putative protein of unknown function; the authentic, non-tagged protein is detected in highly purified mitochondria in high-throughput studies	0.0905743	10	14.415	1	NaN	450220000	1222900	448990000	0.271623	99.7268	11	NaN	0	NaN	318980000	0	318980000	0.0001	100	9	NaN	0	NaN	584770000	0	584770000	0	100
YKL217W	JEN1	Monocarboxylate/proton symporter of the plasma membrane; transport activity is dependent on the pH gradient across the membrane; mediates high-affinity uptake of carbon sources lactate, pyuvate, and acetate, and also of the micronutrient selenite, whose structure mimics that of monocarboxylates; expression and localization are tightly regulated, with transcription repression, mRNA degradation, an…	0.0754251	10	NaN	0	NaN	502650000	0	502650000	0	100	9	159.32	1	NaN	1215000000	806040	1214200000	0.0663407	99.9342	11	104.93	1	NaN	714230000	1142300	713090000	0.159934	99.8404
YJR080C	AIM24	Protein with a role in determining mitochondrial architecture; inner membrane protein that interacts physically and genetically with the MICOS complex and is required for its integrity	0.073407	15	14.186	1	NaN	327320000	720500	326600000	0.220121	99.78	18	NaN	0	NaN	642970000	0	642970000	0.0001	100	14	NaN	0	NaN	451960000	0	451960000	0	100
YNL154C	YCK2	Palmitoylated plasma membrane-bound casein kinase I (CK1) isoform; shares redundant functions with Yck1p in morphogenesis, proper septin assembly, endocytic trafficking, and glucose sensing; stabilized by Sod1p binding in the presence of glucose and oxygen, causing glucose repression of respiratory metabolism; YCK2 has a paralog, YCK1, that arose from the whole genome duplication	0.0001										6	NaN	0	NaN	17165000	0	17165000	0.0001	100
YDL012C	YDL012C	Tail-anchored plasma membrane protein with a conserved CYSTM module; possibly involved in response to stress; may contribute to non-homologous end-joining (NHEJ) based on ydl012c htz1 double null phenotype; YDL012C has a paralog, YBR016W, that arose from the whole genome duplication	0.0001										2	NaN	0	NaN	26228000	0	26228000	0.0001	100	1	NaN	0	NaN	0	0	0
YDR411C	DFM1	Endoplasmic reticulum (ER) localized protein; involved in ER-associated protein degradation (ERAD), ER stress, and homeostasis; interacts with components of ERAD-L and ERAD-C and Cdc48p; derlin-like family member similar to Der1p	5e-05										2	NaN	0	NaN	7425500	0	7425500	0.0001	100	1	NaN	0	NaN	2339100	0	2339100	0	100
YBR069C	TAT1	Amino acid transporter for valine, leucine, isoleucine, and tyrosine; low-affinity tryptophan and histidine transporter; overexpression confers FK506 and FTY720 resistance; protein abundance increases in response to DNA replication stress	3.33333e-05	2	NaN	0	NaN	11243000	0	11243000	0	100	3	NaN	0	NaN	13268000	0	13268000	0.0001	100	2	NaN	0	NaN	6328400	0	6328400	0	100
YOR101W	RAS1	GTPase involved in G-protein signaling in adenylate cyclase activation; plays a role in cell proliferation; localized to the plasma membrane; homolog of mammalian RAS proto-oncogenes; relative distribution to the nucleus increases upon DNA replication stress; RAS1 has a paralog, RAS2, that arose from the whole genome duplication	3.33333e-05	4	NaN	0	NaN	20647000	0	20647000	0	100	6	NaN	0	NaN	42479000	0	42479000	0.0001	100	5	NaN	0	NaN	36445000	0	36445000	0	100
YGR152C	RSR1	GTP-binding protein of the Ras superfamily; required for bud site selection, morphological changes in response to mating pheromone, and efficient cell fusion; localized to the plasma membrane; significantly similar to mammalian Rap GTPases	3.33333e-05	4	NaN	0	NaN	10068000	0	10068000	0	100	4	NaN	0	NaN	17118000	0	17118000	0.0001	100	4	NaN	0	NaN	10197000	0	10197000	0	100
YMR011W	HXT2	High-affinity glucose transporter of the major facilitator superfamily; expression is induced by low levels of glucose and repressed by high levels of glucose	3.33333e-05	4	NaN	0	NaN	39444000	0	39444000	0	100	5	NaN	0	NaN	76375000	0	76375000	0.0001	100	4	NaN	0	NaN	51811000	0	51811000	0	100
YMR215W	GAS3	Putative 1,3-beta-glucanosyltransferase; has similarity go other GAS family members; low abundance, possibly inactive member of the GAS family of GPI-containing proteins; localizes to the cell wall; mRNA induced during sporulation	3.33333e-05	2	NaN	0	NaN	5379200	0	5379200	0	100	3	NaN	0	NaN	12409000	0	12409000	0.0001	100	1	NaN	0	NaN	1911300	0	1911300	0	100
YNL323W	LEM3	Membrane protein of the plasma membrane and ER; interacts specifically in vivo with the phospholipid translocase (flippase) Dnf1p; involved in translocation of phospholipids and alkylphosphocholine drugs across the plasma membrane; null mutant requires tryptophan due to mislocalization of tryptophan permease Tat2p	3.33333e-05	2	NaN	0	NaN	7780400	0	7780400	0	100	1	NaN	0	NaN	1032600	0	1032600	0.0001	100	2	NaN	0	NaN	7107400	0	7107400	0	100
YNL090W	RHO2	Non-essential small GTPase of the Rho/Rac family of Ras-like proteins; involved in the establishment of cell polarity and in microtubule assembly	3.33333e-05	2	NaN	0	NaN	9273900	0	9273900	0	100	4	NaN	0	NaN	69217000	0	69217000	0.0001	100	5	NaN	0	NaN	27602000	0	27602000	0	100
YIL118W	RHO3	Non-essential small GTPase of the Rho/Rac family of Ras-like proteins; involved in the establishment of cell polarity; GTPase activity positively regulated by the GTPase activating protein (GAP) Rgd1p	3.33333e-05	5	NaN	0	NaN	63665000	0	63665000	0	100	3	NaN	0	NaN	57316000	0	57316000	0.0001	100	6	NaN	0	NaN	82703000	0	82703000	0	100
YNL180C	RHO5	Non-essential small GTPase of the Rho/Rac family of Ras-like proteins; regulated by phosphorylation and ubiquitination; likely involved in protein kinase C (Pkc1p)-dependent signal transduction pathway that controls cell integrity	3.33333e-05	6	NaN	0	NaN	47985000	0	47985000	0	100	6	NaN	0	NaN	94827000	0	94827000	0.0001	100	6	NaN	0	NaN	70931000	0	70931000	0	100
YKR031C	SPO14	Phospholipase D; catalyzes the hydrolysis of phosphatidylcholine, producing choline and phosphatidic acid; involved in Sec14p-independent secretion; required for meiosis and spore formation; differently regulated in secretion and meiosis; participates in transcription initiation and/or early elongation of specific genes; interacts with foot domain of RNA polymerase II; deletion results in abnorma…	3.33333e-05	2	NaN	0	NaN	3347800	0	3347800	0	100	5	NaN	0	NaN	11202000	0	11202000	0.0001	100	2	NaN	0	NaN	5574300	0	5574300	0	100
YPL232W	SSO1	Plasma membrane t-SNARE; involved in fusion of secretory vesicles at the plasma membrane and in vesicle fusion during sporulation; forms a complex with Sec9p that binds v-SNARE Snc2p; syntaxin homolog; functionally redundant with Sso2p; SSO1 has a paralog, SSO2, that arose from the whole genome duplication	3.33333e-05	1	NaN	0	NaN	3195900	0	3195900	0	100	3	NaN	0	NaN	16525000	0	16525000	0.0001	100	2	NaN	0	NaN	5878900	0	5878900	0	100
YMR183C	SSO2	Plasma membrane t-SNARE; involved in fusion of secretory vesicles at the plasma membrane; syntaxin homolog that is functionally redundant with Sso1p; SSO2 has a paralog, SSO1, that arose from the whole genome duplication	3.33333e-05	7	NaN	0	NaN	121270000	0	121270000	0	100	12	NaN	0	NaN	338490000	0	338490000	0.0001	100	10	NaN	0	NaN	133420000	0	133420000	0	100
YPR156C	TPO3	Polyamine transporter of the major facilitator superfamily; member of the 12-spanner drug:H(+) antiporter DHA1 family; specific for spermine; localizes to the plasma membrane; TPO3 has a paralog, TPO2, that arose from the whole genome duplication	3.33333e-05	1	NaN	0	NaN	34837000	0	34837000	0	100	3	NaN	0	NaN	77973000	0	77973000	0.0001	100	2	NaN	0	NaN	66263000	0	66263000	0	100
YLL028W	TPO1	Polyamine transporter of the major facilitator superfamily; member of the 12-spanner drug:H(+) antiporter DHA1 family; recognizes spermine, putrescine, and spermidine; catalyzes uptake of polyamines at alkaline pH and excretion at acidic pH; during oxidative stress exports spermine, spermidine from the cell, which controls timing of expression of stress-responsive genes; phosphorylation enhances …	3.33333e-05	2	NaN	0	NaN	10790000	0	10790000	0	100	2	NaN	0	NaN	35182000	0	35182000	0.0001	100	2	NaN	0	NaN	22003000	0	22003000	0	100
YOR301W	RAX1	Protein involved in bud site selection during bipolar budding; localization requires Rax2p; has similarity to members of the insulin-related peptide superfamily	3.33333e-05	1	NaN	0	NaN	3193300	0	3193300	0	100	6	NaN	0	NaN	38397000	0	38397000	0.0001	100	1	NaN	0	NaN	10916000	0	10916000	0	100
YBR005W	RCR1	Protein of the ER membrane involved in cell wall chitin deposition; may function in the endosomal-vacuolar trafficking pathway, helping determine whether plasma membrane proteins are degraded or routed to the plasma membrane; RCR1 has a paralog, RCR2, that arose from the whole genome duplication	3.33333e-05	3	NaN	0	NaN	36500000	0	36500000	0	100	2	NaN	0	NaN	25280000	0	25280000	0.0001	100	3	NaN	0	NaN	31684000	0	31684000	0	100
YOL084W	PHM7	Protein of unknown function; expression is regulated by phosphate levels; green fluorescent protein (GFP)-fusion protein localizes to the cell periphery and vacuole; protein abundance increases in response to DNA replication stress	3.33333e-05	16	NaN	0	NaN	202020000	0	202020000	0	100	18	NaN	0	NaN	270030000	0	270030000	0.0001	100	15	NaN	0	NaN	185010000	0	185010000	0	100
YBL029C-A	YBL029C-A	Protein of unknown function; green fluorescent protein (GFP)-fusion protein localizes to the cell periphery; protein abundance increases in response to DNA replication stress; has potential orthologs in Saccharomyces species and in Yarrowia lipolytica	3.33333e-05	2	NaN	0	NaN	4350000	0	4350000	0	100	2	NaN	0	NaN	2535600	0	2535600	0.0001	100	2	NaN	0	NaN	104890000	0	104890000	0	100
YOR161C	PNS1	Protein of unknown function; has similarity to Torpedo californica tCTL1p, which is postulated to be a choline transporter, neither null mutation nor overexpression affects choline transport	3.33333e-05	2	NaN	0	NaN	9978600	0	9978600	0	100	3	NaN	0	NaN	32542000	0	32542000	0.0001	100	2	NaN	0	NaN	15636000	0	15636000	0	100
YPL199C	YPL199C	Putative protein of unknown function; predicted to be palmitoylated	3.33333e-05	4	NaN	0	NaN	43205000	0	43205000	0	100	5	NaN	0	NaN	29761000	0	29761000	0.0001	100	3	NaN	0	NaN	24650000	0	24650000	0	100
YKL133C	YKL133C	Putative protein of unknown function; not required for growth of cells lacking the mitochondrial genome (null mutation does not confer a petite-negative phenotype); YKL133C has a paralog, MGR3, that arose from the whole genome duplication	3.33333e-05	7	NaN	0	NaN	50417000	0	50417000	0	100	6	NaN	0	NaN	53764000	0	53764000	0.0001	100	6	NaN	0	NaN	40558000	0	40558000	0	100
YDL218W	YDL218W	Putative protein of unknown function; YDL218W transcription is regulated by Azf1p and induced by starvation and aerobic conditions; expression also induced in cells treated with the mycotoxin patulin	3.33333e-05	3	NaN	0	NaN	45271000	0	45271000	0	100	3	NaN	0	NaN	50916000	0	50916000	0.0001	100	3	NaN	0	NaN	50665000	0	50665000	0	100
YBR016W	YBR016W	Tail-anchored plasma membrane protein with a conserved CYSTM module; predicted to be palmitoylated; has similarity to hydrophilins, which are involved in the adaptive response to hyperosmotic conditions; YBR016W has a paralog, YDL012C, that arose from the whole genome duplication	3.33333e-05	2	NaN	0	NaN	138100000	0	138100000	0	100	2	NaN	0	NaN	165760000	0	165760000	0.0001	100	2	NaN	0	NaN	161000000	0	161000000	0	100
YMR089C	YTA12	Mitochondrial inner membrane m-AAA protease component; mediates degradation of misfolded or unassembled proteins; also required for correct assembly of mitochondrial enzyme complexes	3.33333e-05	32	NaN	0	NaN	470920000	0	470920000	0	100	32	NaN	0	NaN	623330000	0	623330000	0.0001	100	31	NaN	0	NaN	457300000	0	457300000	0	100
YDR316W	OMS1	Protein integral to the mitochondrial membrane; has a conserved methyltransferase motif and is predicted to be an RNA methyltransferase; multicopy suppressor of respiratory defects caused by OXA1 mutations	3.33333e-05	15	NaN	0	NaN	194360000	0	194360000	0	100	20	NaN	0	NaN	412280000	0	412280000	0.0001	100	17	NaN	0	NaN	219630000	0	219630000	0	100
YMR115W	MGR3	Subunit of the mitochondrial (mt) i-AAA protease supercomplex; i-AAA degrades misfolded mitochondrial proteins; forms a subcomplex with Mgr1p that binds to substrates to facilitate proteolysis; required for growth of cells lacking mtDNA	3.33333e-05	12	NaN	0	NaN	86055000	0	86055000	0	100	14	NaN	0	NaN	173310000	0	173310000	0.0001	100	13	NaN	0	NaN	115950000	0	115950000	0	100
YDR494W	RSM28	Mitochondrial ribosomal protein of the small subunit; genetic interactions suggest a possible role in promoting translation initiation	3.33333e-05	11	NaN	0	NaN	118090000	0	118090000	0	100	14	NaN	0	NaN	229610000	0	229610000	0.0001	100	9	NaN	0	NaN	130140000	0	130140000	0	100
YMR301C	ATM1	Mitochondrial inner membrane ATP-binding cassette (ABC) transporter; exports mitochondrially synthesized precursors of iron-sulfur (Fe/S) clusters to the cytosol	3.33333e-05	10	NaN	0	NaN	104090000	0	104090000	0	100	12	NaN	0	NaN	198680000	0	198680000	0.0001	100	11	NaN	0	NaN	234510000	0	234510000	0	100
YPR125W	YLH47	Mitochondrial inner membrane protein; exposed to the mitochondrial matrix; associates with mitochondrial ribosomes; NOT required for respiratory growth; homolog of human Letm1, a protein implicated in Wolf-Hirschhorn syndrome	3.33333e-05	10	NaN	0	NaN	167270000	0	167270000	0	100	12	NaN	0	NaN	272800000	0	272800000	0.0001	100	11	NaN	0	NaN	246540000	0	246540000	0	100
YMR307W	GAS1	Beta-1,3-glucanosyltransferase; required for cell wall assembly and also has a role in transcriptional silencing; localizes to cell surface via a glycosylphosphatidylinositol (GPI) anchor; also found at nuclear periphery; genetic interactions with histone H3 lysine acetyltransferases GCN5 and SAS3 indicate previously unsuspected functions for Gas1 in DNA damage response and cell cycle regulation	3.33333e-05	9	NaN	0	NaN	390990000	0	390990000	0	100	9	NaN	0	NaN	471390000	0	471390000	0.0001	100	9	NaN	0	NaN	518220000	0	518220000	0	100
YDR033W	MRH1	Protein that localizes primarily to the plasma membrane; also found at the nuclear envelope; long-lived protein that is asymmetrically retained in the plasma membrane of mother cells; the authentic, non-tagged protein is detected in mitochondria in a phosphorylated state; null mutation confers sensitivity to acetic acid	3.33333e-05	9	NaN	0	NaN	300310000	0	300310000	0	100	9	NaN	0	NaN	899910000	0	899910000	0.0001	100	8	NaN	0	NaN	882920000	0	882920000	0	100
YPL132W	COX11	Protein required for delivery of copper to Cox1p; mitochondrial inner membrane protein; association with mitochondrial ribosomes suggests that copper delivery may occur during translation of Cox1p	3.33333e-05	8	NaN	0	NaN	76176000	0	76176000	0	100	10	NaN	0	NaN	104240000	0	104240000	0.0001	100	7	NaN	0	NaN	108590000	0	108590000	0	100
YOR266W	PNT1	Mitochondrial integral inner membrane protein; involved in membrane insertion of C-terminus of Cox2p, interacts genetically and physically with Cox18p; deletion mutant sensitive to the anti-Pneumocystis carinii drug pentamidine	3.33333e-05	8	NaN	0	NaN	43152000	0	43152000	0	100	8	NaN	0	NaN	85523000	0	85523000	0.0001	100	8	NaN	0	NaN	67897000	0	67897000	0	100
YGR147C	NAT2	Protein of unknown function; has an apparent role in acetylation of N-terminal methionine residues	3.33333e-05	8	NaN	0	NaN	175950000	0	175950000	0	100	9	NaN	0	NaN	197940000	0	197940000	0.0001	100	10	NaN	0	NaN	137440000	0	137440000	0	100
YCL044C	MGR1	Subunit of the mitochondrial (mt) i-AAA protease supercomplex; i-AAA degrades misfolded mitochondrial proteins; forms a subcomplex with Mgr3p that binds to substrates to facilitate proteolysis; required for growth of cells lacking mtDNA	3.33333e-05	8	NaN	0	NaN	71204000	0	71204000	0	100	14	NaN	0	NaN	138670000	0	138670000	0.0001	100	6	NaN	0	NaN	80751000	0	80751000	0	100
YLR188W	MDL1	Mitochondrial inner membrane half-type ABC transporter; mediates export of peptides generated upon proteolysis of mitochondrial proteins; plays a role in the regulation of cellular resistance to oxidative stress	3.33333e-05	7	NaN	0	NaN	34741000	0	34741000	0	100	9	NaN	0	NaN	66085000	0	66085000	0.0001	100	4	NaN	0	NaN	10925000	0	10925000	0	100
YNL098C	RAS2	GTP-binding protein; regulates nitrogen starvation response, sporulation, and filamentous growth; farnesylation and palmitoylation required for activity and localization to plasma membrane; homolog of mammalian Ras proto-oncogenes; RAS2 has a paralog, RAS1, that arose from the whole genome duplication	3.33333e-05	6	NaN	0	NaN	58551000	0	58551000	0	100	8	NaN	0	NaN	196270000	0	196270000	0.0001	100	8	NaN	0	NaN	188820000	0	188820000	0	100
YGR112W	SHY1	Mitochondrial inner membrane protein required for complex IV assembly; associates with complex IV assembly intermediates and complex III/complex IV supercomplexes; similar to human SURF1 involved in Leigh Syndrome; complex IV is also known as cytochrome c oxidase	3.33333e-05	6	NaN	0	NaN	55291000	0	55291000	0	100	7	NaN	0	NaN	113760000	0	113760000	0.0001	100	6	NaN	0	NaN	84922000	0	84922000	0	100
YDR375C	BCS1	Protein translocase and chaperone required for Complex III assembly; member of the AAA ATPase family; forms a homo-oligomeric complex in the mitochondrial inner membrane that translocates the C-terminal domain of Rip1p from the matrix across the inner membrane, and then delivers it to an assembly intermediate of respiratory Complex III in an ATP-dependent reaction; also required for assembly of t…	3.33333e-05	6	NaN	0	NaN	61437000	0	61437000	0	100	4	NaN	0	NaN	48554000	0	48554000	0.0001	100	4	NaN	0	NaN	43213000	0	43213000	0	100
YKL187C	FAT3	Protein required for fatty acid uptake; protein abundance increases in cortical patches in response to oleate exposure; the authentic, non-tagged protein is detected in a phosphorylated state in highly purified mitochondria in high-throughput studies; FAT3 has a paralog, YLR413W, that arose from the whole genome duplication	3.33333e-05	6	NaN	0	NaN	121370000	0	121370000	0	100	10	NaN	0	NaN	255930000	0	255930000	0.0001	100	9	NaN	0	NaN	109580000	0	109580000	0	100
YIL077C	YIL077C	Putative protein of unknown function; the authentic, non-tagged protein is detected in highly purified mitochondria in high-throughput studies; deletion confers sensitivity to 4-(N-(S-glutathionylacetyl)amino) phenylarsenoxide (GSAO)	3.33333e-05	6	NaN	0	NaN	67399000	0	67399000	0	100	5	NaN	0	NaN	50953000	0	50953000	0.0001	100	6	NaN	0	NaN	64339000	0	64339000	0	100
YDL027C	YDL027C	Putative protein of unknown function; the authentic, non-tagged protein is detected in highly purified mitochondria in high-throughput studies; YDL027C is not an essential gene	3.33333e-05	6	NaN	0	NaN	94656000	0	94656000	0	100	8	NaN	0	NaN	166360000	0	166360000	0.0001	100	10	NaN	0	NaN	205570000	0	205570000	0	100
YDR393W	SHE9	Protein required for normal mitochondrial morphology; mitochondrial inner membrane protein; may be involved in fission of the inner membrane; forms a homo-oligomeric complex	3.33333e-05	5	NaN	0	NaN	35502000	0	35502000	0	100	10	NaN	0	NaN	90028000	0	90028000	0.0001	100	5	NaN	0	NaN	35007000	0	35007000	0	100
YDL183C	YDL183C	Protein that may form an active mitochondrial KHE system; mitochondrial inner-membrane protein; non-essential gene; KHE system stands for K+/H+ exchanger system	3.33333e-05	5	NaN	0	NaN	65589000	0	65589000	0	100	5	NaN	0	NaN	101430000	0	101430000	0.0001	100	5	NaN	0	NaN	78004000	0	78004000	0	100
YOR130C	ORT1	Ornithine transporter of the mitochondrial inner membrane; exports ornithine from mitochondria as part of arginine biosynthesis; human ortholog is associated with hyperammonaemia-hyperornithinaemia-homocitrullinuria (HHH) syndrome	3.33333e-05	5	NaN	0	NaN	23289000	0	23289000	0	100	3	NaN	0	NaN	33155000	0	33155000	0.0001	100	3	NaN	0	NaN	20546000	0	20546000	0	100
YHR135C	YCK1	Palmitoylated plasma membrane-bound casein kinase I (CK1) isoform; shares redundant functions with Yck2p in morphogenesis, proper septin assembly, endocytic trafficking, and glucose sensing; stabilized by Sod1p binding in the presence of glucose and oxygen, causing glucose repression of respiratory metabolism; YCK1 has a paralog, YCK2, that arose from the whole genome duplication	3.33333e-05	5	NaN	0	NaN	52268000	0	52268000	0	100	3	NaN	0	NaN	39508000	0	39508000	0.0001	100	5	NaN	0	NaN	95516000	0	95516000	0	100
YPL099C	INA17	F1F0 ATPase synthase peripheral stalk assembly factor; subunit of the matrix-exposed inner mitochondrial membrane localized INA complex (Ina22p-Ina17p) involved in assembly of the F1F0 peripheral stalk; co-purifies with Ina22p and ATP synthase subunits; null mutant displays elevated frequency of mitochondrial genome loss and has a respiratory growth defect	3.33333e-05	5	NaN	0	NaN	38993000	0	38993000	0	100	7	NaN	0	NaN	75913000	0	75913000	0.0001	100	4	NaN	0	NaN	51179000	0	51179000	0	100
YJR100C	AIM25	Putative protein of unknown function; non-tagged protein is detected in purified mitochondria in high-throughput studies; similar to murine NOR1; null mutant is viable and displays elevated frequency of mitochondrial genome loss	3.33333e-05	5	NaN	0	NaN	21249000	0	21249000	0	100	5	NaN	0	NaN	49746000	0	49746000	0.0001	100	2	NaN	0	NaN	14994000	0	14994000	0	100
YNR040W	YNR040W	Putative protein of unknown function; the authentic, non-tagged protein is detected in highly purified mitochondria in high-throughput studies	3.33333e-05	5	NaN	0	NaN	26172000	0	26172000	0	100	6	NaN	0	NaN	53721000	0	53721000	0.0001	100	5	NaN	0	NaN	25080000	0	25080000	0	100
YJL171C	YJL171C	GPI-anchored cell wall protein of unknown function; induced in response to cell wall damaging agents and by mutations in genes involved in cell wall biogenesis; sequence similarity to YBR162C/TOS1, a covalently bound cell wall protein; protein abundance increases in response to DNA replication stress	3.33333e-05	4	NaN	0	NaN	186500000	0	186500000	0	100	4	NaN	0	NaN	173640000	0	173640000	0.0001	100	5	NaN	0	NaN	215160000	0	215160000	0	100
YML072C	TCB3	Cortical ER protein involved in ER-plasma membrane tethering; one of 6 proteins (Ist2p, Scs2p, Scs22p, Tcb1p, Tcb2p, Tcb3p) that connect ER to the plasma membrane (PM) and regulate PM phosphatidylinositol-4-phosphate (PI4P) levels by controlling access of Sac1p phosphatase to its substrate PI4P in the PM; localized to the bud via specific mRNA transport; non-tagged protein detected in a phosphory…	3.33333e-05	4	NaN	0	NaN	7449400	0	7449400	0	100	6	NaN	0	NaN	9756000	0	9756000	0.0001	100	7	NaN	0	NaN	10535000	0	10535000	0	100
YMR282C	AEP2	Mitochondrial protein; likely involved in translation of the mitochondrial OLI1 mRNA; exhibits genetic interaction with the OLI1 mRNA 5'-untranslated leader	3.33333e-05	4	NaN	0	NaN	25605000	0	25605000	0	100	7	NaN	0	NaN	26308000	0	26308000	0.0001	100	7	NaN	0	NaN	32023000	0	32023000	0	100
YBR104W	YMC2	Putative mitochondrial inner membrane transporter; proposed role in oleate metabolism and glutamate biosynthesis; member of the mitochondrial carrier (MCF) family; YMC2 has a paralog, YMC1, that arose from the whole genome duplication	3.33333e-05	4	NaN	0	NaN	14347000	0	14347000	0	100	4	NaN	0	NaN	19213000	0	19213000	0.0001	100	3	NaN	0	NaN	21505000	0	21505000	0	100
YDR384C	ATO3	Plasma membrane protein, putative ammonium transporter; regulation pattern suggests a possible role in export of ammonia from the cell; phosphorylated in mitochondria; member of the TC 9.B.33 YaaH family of putative transporters	3.33333e-05	4	NaN	0	NaN	239760000	0	239760000	0	100	4	NaN	0	NaN	1216900000	0	1216900000	0.0001	100	5	NaN	0	NaN	262220000	0	262220000	0	100
YBR024W	SCO2	Protein anchored to mitochondrial inner membrane; may have a redundant function with Sco1p in delivery of copper to cytochrome c oxidase; interacts with Cox2p; SCO2 has a paralog, SCO1, that arose from the whole genome duplication	3.33333e-05	4	NaN	0	NaN	60729000	0	60729000	0	100	5	NaN	0	NaN	66098000	0	66098000	0.0001	100	3	NaN	0	NaN	65959000	0	65959000	0	100
YDR282C	YDR282C	Mitochondrial inner membrane protein of unknown function; localizes to the inner membrane with the C terminus facing the intermembrane space; ortholog of human RMND1, mutation in which is implicated in infantile encephaloneuromyopathy and defective mitochondrial translation	3.33333e-05	4	NaN	0	NaN	29353000	0	29353000	0	100	3	NaN	0	NaN	30167000	0	30167000	0.0001	100	4	NaN	0	NaN	37868000	0	37868000	0	100
YBL059W	YBL059W	Putative protein of unknown function; the authentic, non-tagged protein is detected in highly purified mitochondria in high-throughput studies; YBL059W has a paralog, YER093C-A, that arose from the whole genome duplication	3.33333e-05	4	NaN	0	NaN	54041000	0	54041000	0	100	5	NaN	0	NaN	138210000	0	138210000	0.0001	100	5	NaN	0	NaN	76657000	0	76657000	0	100
YFL046W	FMP32	Putative assembly factor for cytochrome c oxidase; the authentic, non-tagged protein is detected in highly purified mitochondria in high-throughput studies; has similarity to human MCUR1/CCDC90A	3.33333e-05	4	NaN	0	NaN	34623000	0	34623000	0	100	5	NaN	0	NaN	34985000	0	34985000	0.0001	100	3	NaN	0	NaN	18523000	0	18523000	0	100
YPR011C	YPR011C	Mitochondrial transporter; major substrates are adenosine 5'-phosphosulfate (APS) and 3'-phospho-adenosine 5'-phosphosulfate (PAPS); member of the mitochondrial carrier family; the authentic, non-tagged protein is detected in highly purified mitochondria in high-throughput studies	3.33333e-05	4	NaN	0	NaN	10394000	0	10394000	0	100	4	NaN	0	NaN	13999000	0	13999000	0.0001	100	5	NaN	0	NaN	10930000	0	10930000	0	100
YBR037C	SCO1	Copper-binding protein of mitochondrial inner membrane; required for cytochrome c oxidase activity and respiration; may function to deliver copper to cytochrome c oxidase; similar to thioredoxins; SCO1 has a paralog, SCO2, that arose from the whole genome duplication	3.33333e-05	3	NaN	0	NaN	26474000	0	26474000	0	100	3	NaN	0	NaN	58279000	0	58279000	0.0001	100	4	NaN	0	NaN	37383000	0	37383000	0	100
YDL222C	FMP45	Integral membrane protein localized to mitochondria; required for sporulation and maintaining sphingolipid content; similar to SUR7; FMP45 has a paralog, YNL194C, that arose from the whole genome duplication	3.33333e-05	3	NaN	0	NaN	356550000	0	356550000	0	100	6	NaN	0	NaN	377520000	0	377520000	0.0001	100	4	NaN	0	NaN	316550000	0	316550000	0	100
YKR052C	MRS4	Iron transporter of the mitochondrial carrier family; mediates Fe2+ transport across the inner mitochondrial membrane; active under low-iron conditions; may transport other cations; protein abundance increases in response to DNA replication stress; MRS4 has a paralog, MRS3, that arose from the whole genome duplication	3.33333e-05	3	NaN	0	NaN	18525000	0	18525000	0	100	4	NaN	0	NaN	36356000	0	36356000	0.0001	100	3	NaN	0	NaN	24397000	0	24397000	0	100
YPL103C	FMP30	Protein with a role in maintaining mitochondrial morphology; also involved in maintaining normal cardiolipin levels; mitochondrial inner membrane protein; proposed to be involved in N-acylethanolamine metabolism; related to mammalian N-acylPE-specific phospholipase D	3.33333e-05	3	NaN	0	NaN	6737000	0	6737000	0	100	3	NaN	0	NaN	7936100	0	7936100	0.0001	100	3	NaN	0	NaN	11939000	0	11939000	0	100
YBR192W	RIM2	Mitochondrial pyrimidine nucleotide transporter; imports pyrimidine nucleoside triphosphates and exports pyrimidine nucleoside monophosphates; member of the mitochondrial carrier family	3.33333e-05	3	NaN	0	NaN	46178000	0	46178000	0	100	3	NaN	0	NaN	61427000	0	61427000	0.0001	100	4	NaN	0	NaN	61359000	0	61359000	0	100
YPR166C	MRP2	Mitochondrial ribosomal protein of the small subunit	3.33333e-05	3	NaN	0	NaN	40665000	0	40665000	0	100	5	NaN	0	NaN	53075000	0	53075000	0.0001	100	3	NaN	0	NaN	36127000	0	36127000	0	100
YBR054W	YRO2	Protein with a putative role in response to acid stress; null mutant is sensitive to acetic acid; transcription is regulated by Haa1p and induced in the presence of acetic acid; protein observed in plasma membrane foci in the presence of acetic acid; the authentic, non-tagged protein is detected in a phosphorylated state in highly purified mitochondria in high-throughput studies	3.33333e-05	3	NaN	0	NaN	7136600	0	7136600	0	100	3	NaN	0	NaN	40682000	0	40682000	0.0001	100	2	NaN	0	NaN	118440000	0	118440000	0	100
YGL057C	GEP7	Protein of unknown function; null mutant exhibits a respiratory growth defect and synthetic interactions with prohibitin (phb1) and gem1; authentic, non-tagged protein is detected in highly purified mitochondria in high-throughput studies	3.33333e-05	3	NaN	0	NaN	34299000	0	34299000	0	100	3	NaN	0	NaN	43524000	0	43524000	0.0001	100	3	NaN	0	NaN	34669000	0	34669000	0	100
YMR064W	AEP1	Protein required for expression of the mitochondrial OLI1 gene; mitochondrial OLI1 gene encodes subunit 9 of F1-F0 ATP synthase	3.33333e-05	3	NaN	0	NaN	12364000	0	12364000	0	100	4	NaN	0	NaN	31553000	0	31553000	0.0001	100	5	NaN	0	NaN	19879000	0	19879000	0	100
YPL224C	MMT2	Putative metal transporter involved in mitochondrial iron accumulation; MMT2 has a paralog, MMT1, that arose from the whole genome duplication	3.33333e-05	3	NaN	0	NaN	11465000	0	11465000	0	100	4	NaN	0	NaN	20340000	0	20340000	0.0001	100	3	NaN	0	NaN	13909000	0	13909000	0	100
YKL087C	CYT2	Cytochrome c1 heme lyase; involved in maturation of cytochrome c1, which is a subunit of the mitochondrial ubiquinol-cytochrome-c reductase; links heme covalently to apocytochrome c1	3.33333e-05	2	NaN	0	NaN	45818000	0	45818000	0	100	3	NaN	0	NaN	55742000	0	55742000	0.0001	100	3	NaN	0	NaN	70021000	0	70021000	0	100
YBR185C	MBA1	Membrane-associated mitochondrial ribosome receptor; forms a complex with Mdm38p that may facilitate recruitment of mRNA-specific translational activators to ribosomes; possible role in protein export from the matrix to inner membrane	3.33333e-05	2	NaN	0	NaN	5265900	0	5265900	0	100	2	NaN	0	NaN	24412000	0	24412000	0.0001	100	1	NaN	0	NaN	8077500	0	8077500	0	100
YKR087C	OMA1	Metalloendopeptidase of the mitochondrial inner membrane; important for adaptive responses to various homeostatic insults and preservation of normal mitochondrial function under damage-eliciting conditions; involved in turnover of membrane-embedded proteins; mediates degradation of Cox1p in coa2 mutant cells; member of a family of predicted membrane-bound metallopeptidases in prokaryotes and high…	3.33333e-05	2	NaN	0	NaN	19430000	0	19430000	0	100	4	NaN	0	NaN	31106000	0	31106000	0.0001	100	4	NaN	0	NaN	16884000	0	16884000	0	100
YPR021C	AGC1	Mitochondrial amino acid transporter; acts both as a glutamate uniporter and as an aspartate-glutamate exchanger; involved in nitrogen metabolism and nitrogen compound biosynthesis	3.33333e-05	2	NaN	0	NaN	8475500	0	8475500	0	100	3	NaN	0	NaN	17700000	0	17700000	0.0001	100	4	NaN	0	NaN	26088000	0	26088000	0	100
YHR002W	LEU5	Mitochondrial carrier protein; involved in the accumulation of CoA in the mitochondrial matrix; homolog of human Graves disease protein; does not encode an isozyme of Leu4p, as first hypothesized	3.33333e-05	2	NaN	0	NaN	17793000	0	17793000	0	100	2	NaN	0	NaN	29815000	0	29815000	0.0001	100	2	NaN	0	NaN	26218000	0	26218000	0	100
YBR291C	CTP1	Mitochondrial inner membrane citrate transporter; member of the mitochondrial carrier family	3.33333e-05	2	NaN	0	NaN	16434000	0	16434000	0	100	2	NaN	0	NaN	19924000	0	19924000	0.0001	100	2	NaN	0	NaN	18422000	0	18422000	0	100
YER020W	GPA2	Nucleotide binding alpha subunit of the heterotrimeric G protein; interacts with the receptor Gpr1p, has signaling role in response to nutrients; required for the recruitment of Ras-GTP at the plasma membrane and in the nucleus	3.33333e-05	2	NaN	0	NaN	13901000	0	13901000	0	100	4	NaN	0	NaN	21495000	0	21495000	0.0001	100	4	NaN	0	NaN	28340000	0	28340000	0	100
YEL006W	YEA6	Putative mitochondrial NAD+ transporter; member of the mitochondrial carrier subfamily (see also YIA6); has putative human ortholog; YEA6 has a paralog, YIA6, that arose from the whole genome duplication	3.33333e-05	2	NaN	0	NaN	8555600	0	8555600	0	100	2	NaN	0	NaN	18511000	0	18511000	0.0001	100	2	NaN	0	NaN	8801900	0	8801900	0	100
YFR045W	YFR045W	Putative mitochondrial transport protein; null mutant is viable, exhibits decreased levels of chitin and normal resistance to calcofluor white	3.33333e-05	2	NaN	0	NaN	6851300	0	6851300	0	100	3	NaN	0	NaN	23792000	0	23792000	0.0001	100	3	NaN	0	NaN	19396000	0	19396000	0	100
YLR253W	MCP2	Mitochondrial protein of unknown function involved in lipid homeostasis; integral membrane protein that localizes to the mitochondrial inner membrane; involved in mitochondrial morphology; non-essential gene which interacts genetically with MDM10, and other members of the ERMES complex; transcription is periodic during the metabolic cycle; homologous to human aarF domain containing kinase, ADCK1	3.33333e-05	2	NaN	0	NaN	2554200	0	2554200	0	100	1	NaN	0	NaN	3055700	0	3055700	0.0001	100	1	NaN	0	NaN	728330	0	728330	0	100
YNL003C	PET8	S-adenosylmethionine transporter of the mitochondrial inner membrane; member of the mitochondrial carrier family; required for biotin biosynthesis and respiratory growth	3.33333e-05	2	NaN	0	NaN	13146000	0	13146000	0	100	2	NaN	0	NaN	16996000	0	16996000	0.0001	100	3	NaN	0	NaN	37575000	0	37575000	0	100
YJL166W	QCR8	Subunit 8 of ubiquinol cytochrome-c reductase (Complex III); Complex III is a component of the mitochondrial inner membrane electron transport chain; oriented facing the intermembrane space; expression is regulated by Abf1p and Cpf1p	3.33333e-05	2	NaN	0	NaN	37067000	0	37067000	0	100	2	NaN	0	NaN	130750000	0	130750000	0.0001	100	2	NaN	0	NaN	72744000	0	72744000	0	100
YIL111W	COX5B	Subunit Vb of cytochrome c oxidase; cytochrome c oxidase is the terminal member of the mitochondrial inner membrane electron transport chain; Cox5Bp is predominantly expressed during anaerobic growth while its isoform Va (Cox5Ap) is expressed during aerobic growth; COX5B has a paralog, COX5A, that arose from the whole genome duplication	3.33333e-05	2	NaN	0	NaN	7232900	0	7232900	0	100	2	NaN	0	NaN	18318000	0	18318000	0.0001	100	2	NaN	0	NaN	17695000	0	17695000	0	100
YPL168W	YPL168W	Putative protein of unknown function; green fluorescent protein (GFP)-fusion protein localizes to the mitochondrion; expression may be cell cycle-regulated	3.33333e-05	1	NaN	0	NaN	1555900	0	1555900	0	100	2	NaN	0	NaN	4403600	0	4403600	0.0001	100	2	NaN	0	NaN	1984100	0	1984100	0	100
YGL080W	MPC1	Highly conserved subunit of the mitochondrial pyruvate carrier; a mitochondrial inner membrane complex comprised of Mpc1p and either Mpc2p or Mpc3p mediates mitochondrial pyruvate uptake; null mutant displays slow growth that is complemented by expression of human or mouse ortholog; mutation in human ortholog is associated with lactic acidosis and hyperpyruvatemia	3.33333e-05	1	NaN	0	NaN	6557700	0	6557700	0	100	1	NaN	0	NaN	9616400	0	9616400	0.0001	100	3	NaN	0	NaN	14937000	0	14937000	0	100
